# Supplementary material for: Insulin‐incubated palladium clusters alleviate Alzheimer's disease‐like phenotypes in a preclinical mouse model
Source: MedComm (2020). 2023 Jun 17;4(4):e272. doi: 10.1002/mco2.272 (PMC10276888; doi:10.1002/mco2.272)
Supplement: Supplementary file 1 — Supporting Information [file MCO2-4-e272-s002.xlsx]

## Sheet: Hippo_Pd-vs-PBS
gene_id	BaseMean	lfcSE	stat	FoldChange	log2FoldChange	p-value	q-value	Regulation	Expression_AD_PBS_H_M1	Expression_AD_PBS_H_M2	Expression_AD_PBS_H_M3	Expression_AD_PBS_H_M4	Expression_AD_Pd_H_M1	Expression_AD_Pd_H_M2	Expression_AD_Pd_H_M3	Expression_AD_Pd_H_M4	gene_Dbxref	description	GO_id	GO_term	pathway	pathway_description	TF_family
1700012B09Rik	36.3411	0.30401	2.62687	1.7394	0.798593	0.0086175	0.325974	Up	2.53849	1.62594	1.82942	2.05692	2.26474	4.72444	3.53911	3.47679	69325	RIKEN cDNA 1700012B09 gene	GO:0005737,GO:0005856,GO:0036064,GO:0042995,GO:0060271,GO:0097546	cytoplasm|cytoskeleton|ciliary basal body|cell projection|cilium assembly|ciliary base
3830403N18Rik	6.88175	0.705791	2.79721	3.92923	1.97425	0.00515457	0.242818	Up	0.0800258	0.149113	0.0768964	0.119712	0.3427	0.183308	0.531738	0.621099	70691	RIKEN cDNA 3830403N18 gene	GO:0000795,GO:0002244,GO:0007286,GO:0051321	synaptonemal complex|hematopoietic progenitor cell differentiation|spermatid development|meiotic cell cycle
Adra2b	16.6048	0.440836	2.80062	2.35319	1.23461	0.0051004	0.24265	Up	0.094495	0.125767	0.142685	0.148088	0.308314	0.470008	0.192208	0.234194	11552	adrenergic receptor, alpha 2b	GO:0000165,GO:0000187,GO:0001525,GO:0003056,GO:0004930,GO:0004935,GO:0004938,GO:0005515,GO:0005829,GO:0005887,GO:0007186,GO:0007565,GO:0009986,GO:0032148,GO:0035624,GO:0043231,GO:0043410,GO:0045666,GO:0045777,GO:0051379,GO:0070474,GO:0071875,GO:0071880	MAPK cascade|activation of MAPK activity|angiogenesis|regulation of vascular associated smooth muscle contraction|G protein-coupled receptor activity|adrenergic receptor activity|alpha2-adrenergic receptor activity|protein binding|cytosol|integral component of plasma membrane|G protein-coupled receptor signaling pathway|female pregnancy|cell surface|activation of protein kinase B activity|recepto…	mmu04022,mmu04080	cGMP-PKG signaling pathway|Neuroactive ligand-receptor interaction
Arr3	7.39974	0.651892	1.97103	2.43665	1.2849	0.0487205	0.660388	Up	0.0546323	0.0763479	0.236231	0.0817255	0.36393	0.175197	0.233363	0.324245	170735	arrestin 3, retinal	GO:0001664,GO:0001750,GO:0001917,GO:0001932,GO:0002031,GO:0002046,GO:0005515,GO:0006897,GO:0007165,GO:0007601,GO:0019904,GO:0042995,GO:0045202,GO:0050896,GO:0051219	G protein-coupled receptor binding|photoreceptor outer segment|photoreceptor inner segment|regulation of protein phosphorylation|G protein-coupled receptor internalization|opsin binding|protein binding|endocytosis|signal transduction|visual perception|protein domain specific binding|cell projection|synapse|response to stimulus|phosphoprotein binding
Atp2a1	13.5203	0.786164	2.92805	4.93117	2.30193	0.00341092	0.196576	Up	0.0634623	0.103469	0.0457355	0.0632897	0.0905896	0.814057	0.421681	0.0434599	11937	ATPase, Ca++ transporting, cardiac muscle, fast twitch 1	GO:0000166,GO:0005338,GO:0005388,GO:0005509,GO:0005515,GO:0005524,GO:0005783,GO:0005789,GO:0006811,GO:0006816,GO:0006874,GO:0006937,GO:0006942,GO:0008553,GO:0008637,GO:0016020,GO:0016021,GO:0016529,GO:0016887,GO:0030899,GO:0031448,GO:0031673,GO:0031674,GO:0032470,GO:0032471,GO:0033017,GO:0034976,GO:0042803,GO:0043231,GO:0043434,GO:0045988,GO:0046872,GO:0051561,GO:0051659,GO:0070059,GO:0070296,GO:…	nucleotide binding|nucleotide-sugar transmembrane transporter activity|P-type calcium transporter activity|calcium ion binding|protein binding|ATP binding|endoplasmic reticulum|endoplasmic reticulum membrane|ion transport|calcium ion transport|cellular calcium ion homeostasis|regulation of muscle contraction|regulation of striated muscle contraction|P-type proton-exporting transporter activity|ap…	mmu04020,mmu04022,mmu04024,mmu04260,mmu04261,mmu04919,mmu04972,mmu05010,mmu05017,mmu05022,mmu05410,mmu05412,mmu05414,mmu05415	Calcium signaling pathway|cGMP-PKG signaling pathway|cAMP signaling pathway|Cardiac muscle contraction|Adrenergic signaling in cardiomyocytes|Thyroid hormone signaling pathway|Pancreatic secretion|Alzheimer disease|Spinocerebellar ataxia|Pathways of neurodegeneration - multiple diseases|Hypertrophic cardiomyopathy|Arrhythmogenic right ventricular cardiomyopathy|Dilated cardiomyopathy|Diabetic car…
Bpifc	1.21019	1.75061	2.11015	12.9426	3.69406	0.034845	0.588717	Up	0	0	0	0	0.0446203	0.0214804	0.0222537	0.128438	270757	BPI fold containing family C	GO:0005576,GO:0005615,GO:0008289	extracellular region|extracellular space|lipid binding
Cabp4	1.09367	1.71112	2.07291	11.6883	3.547	0.0381811	0.608925	Up	0	0	0	0	0.0340801	0.0656251	0.101981	0.0980985	73660	calcium binding protein 4	GO:0005246,GO:0005509,GO:0005737,GO:0005829,GO:0007165,GO:0007601,GO:0007602,GO:0008594,GO:0030054,GO:0042995,GO:0044325,GO:0045202,GO:0046549,GO:0046872,GO:0060040	calcium channel regulator activity|calcium ion binding|cytoplasm|cytosol|signal transduction|visual perception|phototransduction|photoreceptor cell morphogenesis|cell junction|cell projection|ion channel binding|synapse|retinal cone cell development|metal ion binding|retinal bipolar neuron differentiation
Catsperg1	18.2112	0.371108	2.17861	1.75139	0.808501	0.0293603	0.550656	Up	0.106629	0.0917001	0.118222	0.098159	0.163916	0.165335	0.233573	0.164765	320225	cation channel sperm associated auxiliary subunit gamma 1	GO:0016020,GO:0016021,GO:0031514,GO:0036128,GO:0097228	membrane|integral component of membrane|motile cilium|CatSper complex|sperm principal piece
Cga	5.28352	0.990286	2.60143	5.96349	2.57616	0.00928367	0.340583	Up	0.07088	0.066036	0.272433	0	0.202356	0.519547	1.4129	0.323598	12640	glycoprotein hormones, alpha subunit	GO:0005179,GO:0005576,GO:0005615,GO:0006590,GO:0007186,GO:0008406,GO:0010469,GO:0010893,GO:0016913,GO:0016914,GO:0030878,GO:0032275,GO:0032870,GO:0046621,GO:0046884,GO:0048589	hormone activity|extracellular region|extracellular space|thyroid hormone generation|G protein-coupled receptor signaling pathway|gonad development|regulation of signaling receptor activity|positive regulation of steroid biosynthetic process|follicle-stimulating hormone activity|follicle-stimulating hormone complex|thyroid gland development|luteinizing hormone secretion|cellular response to hormo…	mmu04024,mmu04080,mmu04912,mmu04913,mmu04917,mmu04918,mmu04923,mmu04929,mmu05320	cAMP signaling pathway|Neuroactive ligand-receptor interaction|GnRH signaling pathway|Ovarian steroidogenesis|Prolactin signaling pathway|Thyroid hormone synthesis|Regulation of lipolysis in adipocytes|GnRH secretion|Autoimmune thyroid disease
Chrnb3	17.4424	0.772711	2.9893	4.95837	2.30987	0.00279615	0.175456	Up	0.0823369	0.0657513	0.0565123	0.0586521	0.111935	1.01306	0.122817	0.0644406	108043	cholinergic receptor, nicotinic, beta polypeptide 3	GO:0004888,GO:0005216,GO:0005230,GO:0005886,GO:0005887,GO:0005892,GO:0006811,GO:0007165,GO:0007268,GO:0007271,GO:0015464,GO:0016020,GO:0016021,GO:0022848,GO:0030054,GO:0030594,GO:0032991,GO:0034220,GO:0035094,GO:0042166,GO:0042391,GO:0043005,GO:0045202,GO:0045211,GO:0050877,GO:0098691,GO:2000300	transmembrane signaling receptor activity|ion channel activity|extracellular ligand-gated ion channel activity|plasma membrane|integral component of plasma membrane|acetylcholine-gated channel complex|ion transport|signal transduction|chemical synaptic transmission|synaptic transmission, cholinergic|acetylcholine receptor activity|membrane|integral component of membrane|acetylcholine-gated cation…	mmu04080	Neuroactive ligand-receptor interaction
Cited1	31.1629	0.312776	2.10479	1.57825	0.658327	0.0353096	0.589775	Up	0.970109	0.702964	0.966698	0.680813	1.02577	1.84355	1.26191	1.11544	12705	Cbp/p300-interacting transactivator with Glu/Asp-rich carboxy-terminal domain 1	GO:0000578,GO:0001570,GO:0001658,GO:0001822,GO:0001890,GO:0002009,GO:0003340,GO:0003682,GO:0003713,GO:0005515,GO:0005634,GO:0005654,GO:0005737,GO:0005829,GO:0006355,GO:0006913,GO:0006915,GO:0007179,GO:0007275,GO:0007420,GO:0008022,GO:0010628,GO:0030154,GO:0030318,GO:0032496,GO:0032868,GO:0034097,GO:0034341,GO:0042438,GO:0042803,GO:0042981,GO:0043473,GO:0043524,GO:0043627,GO:0045668,GO:0045892,GO:…	embryonic axis specification|vasculogenesis|branching involved in ureteric bud morphogenesis|kidney development|placenta development|morphogenesis of an epithelium|negative regulation of mesenchymal to epithelial transition involved in metanephros morphogenesis|chromatin binding|transcription coactivator activity|protein binding|nucleus|nucleoplasm|cytoplasm|cytosol|regulation of transcription, D…
Creb3l3	15.5552	0.413393	2.14581	1.8494	0.887061	0.0318884	0.569413	Up	0.190914	0.244567	0.298104	0.261793	0.363362	0.371713	0.498357	0.610124	208677	cAMP responsive element binding protein 3-like 3	GO:0000976,GO:0000977,GO:0000978,GO:0000981,GO:0001228,GO:0003677,GO:0003700,GO:0005634,GO:0005654,GO:0005783,GO:0005789,GO:0005829,GO:0006355,GO:0006357,GO:0006986,GO:0016020,GO:0016021,GO:0030968,GO:0035497,GO:0042802,GO:0042803,GO:0045944,GO:0046982,GO:1990440	transcription cis-regulatory region binding|RNA polymerase II transcription regulatory region sequence-specific DNA binding|RNA polymerase II cis-regulatory region sequence-specific DNA binding|DNA-binding transcription factor activity, RNA polymerase II-specific|DNA-binding transcription activator activity, RNA polymerase II-specific|DNA binding|DNA-binding transcription factor activity|nucleus|…	mmu04022,mmu04024,mmu04151,mmu04152,mmu04211,mmu04261,mmu04668,mmu04714,mmu04725,mmu04728,mmu04911,mmu04915,mmu04916,mmu04918,mmu04922,mmu04925,mmu04926,mmu04927,mmu04928,mmu04931,mmu04934,mmu04935,mmu04962,mmu05016,mmu05020,mmu05030,mmu05031,mmu05034,mmu05161,mmu05163,mmu05165,mmu05166,mmu05203,mmu05215	cGMP-PKG signaling pathway|cAMP signaling pathway|PI3K-Akt signaling pathway|AMPK signaling pathway|Longevity regulating pathway|Adrenergic signaling in cardiomyocytes|TNF signaling pathway|Thermogenesis|Cholinergic synapse|Dopaminergic synapse|Insulin secretion|Estrogen signaling pathway|Melanogenesis|Thyroid hormone synthesis|Glucagon signaling pathway|Aldosterone synthesis and secretion|Relaxi…	TF_bZIP
Crygn	30.4311	0.332	2.33258	1.7105	0.774417	0.01967	0.483788	Up	1.70275	1.16891	2.23896	2.59187	2.89966	4.51617	2.72218	3.02768	214301	crystallin, gamma N	GO:0002088,GO:0005212,GO:0007601	lens development in camera-type eye|structural constituent of eye lens|visual perception
Cstad	33.2865	0.299004	3.25076	1.96154	0.97199	0.00115099	0.109618	Up	1.46965	1.12027	1.09123	2.06524	2.47929	2.75433	2.79007	3.23281	78617	CSA-conditional, T cell activation-dependent protein	GO:0005739,GO:0005741,GO:0007006	mitochondrion|mitochondrial outer membrane|mitochondrial membrane organization
Cyp2e1	6.10559	0.781055	2.05202	3.03719	1.60274	0.0401678	0.615542	Up	0.0929244	0.173148	0.0595271	0.0308906	0.265291	0.539229	0.117608	0.169696	13106	cytochrome P450, family 2, subfamily e, polypeptide 1	GO:0000139,GO:0002933,GO:0004497,GO:0005506,GO:0005737,GO:0005739,GO:0005743,GO:0005783,GO:0005789,GO:0006082,GO:0006629,GO:0006631,GO:0006641,GO:0006805,GO:0008202,GO:0008392,GO:0008395,GO:0009617,GO:0016020,GO:0016098,GO:0016491,GO:0016705,GO:0016712,GO:0017144,GO:0018601,GO:0018960,GO:0019373,GO:0019899,GO:0020037,GO:0030544,GO:0031227,GO:0042738,GO:0043231,GO:0046483,GO:0046872,GO:0051879,GO:…	Golgi membrane|lipid hydroxylation|monooxygenase activity|iron ion binding|cytoplasm|mitochondrion|mitochondrial inner membrane|endoplasmic reticulum|endoplasmic reticulum membrane|organic acid metabolic process|lipid metabolic process|fatty acid metabolic process|triglyceride metabolic process|xenobiotic metabolic process|steroid metabolic process|arachidonic acid epoxygenase activity|steroid hy…	mmu00140,mmu00590,mmu00591,mmu00980,mmu00982,mmu00983,mmu04932,mmu05204	Steroid hormone biosynthesis|Arachidonic acid metabolism|Linoleic acid metabolism|Metabolism of xenobiotics by cytochrome P450|Drug metabolism - cytochrome P450|Drug metabolism - other enzymes|Non-alcoholic fatty liver disease|Chemical carcinogenesis
Drd4	3.58109	0.936354	1.9891	3.63638	1.8625	0.0466902	0.655788	Up	0.0443961	0	0.01422	0.0295169	0.0844979	0.108474	0.0702366	0.0540499	13491	dopamine receptor D4	GO:0000187,GO:0001591,GO:0001662,GO:0001963,GO:0001975,GO:0004930,GO:0004952,GO:0004993,GO:0005737,GO:0005886,GO:0005887,GO:0005938,GO:0007165,GO:0007186,GO:0007187,GO:0007195,GO:0007212,GO:0007268,GO:0007614,GO:0008306,GO:0008344,GO:0008355,GO:0012506,GO:0016020,GO:0016021,GO:0017124,GO:0030424,GO:0030425,GO:0030594,GO:0032417,GO:0033674,GO:0034776,GO:0035240,GO:0042053,GO:0042596,GO:0042752,GO:…	activation of MAPK activity|dopamine neurotransmitter receptor activity, coupled via Gi/Go|behavioral fear response|synaptic transmission, dopaminergic|response to amphetamine|G protein-coupled receptor activity|dopamine neurotransmitter receptor activity|G protein-coupled serotonin receptor activity|cytoplasm|plasma membrane|integral component of plasma membrane|cell cortex|signal transduction|G…	mmu04080,mmu04728	Neuroactive ligand-receptor interaction|Dopaminergic synapse
Efcab15	40.3165	0.305275	2.38197	1.65537	0.727155	0.0172205	0.450673	Up	0.68222	1.39831	1.83552	1.36073	1.90439	2.83369	1.94274	2.07642	69441	EF-hand calcium binding domain 15
Eqtn	5.6644	0.692162	2.08028	2.713	1.43989	0.0375001	0.605215	Up	0.0372798	0.104196	0.107466	0.185892	0.283814	0.307416	0.283096	0.306357	67753	equatorin, sperm acrosome associated	GO:0001675,GO:0002079,GO:0002080,GO:0002081,GO:0005515,GO:0005634,GO:0005737,GO:0005769,GO:0005886,GO:0006897,GO:0007342,GO:0016020,GO:0016021,GO:0031410,GO:0060478	acrosome assembly|inner acrosomal membrane|acrosomal membrane|outer acrosomal membrane|protein binding|nucleus|cytoplasm|early endosome|plasma membrane|endocytosis|fusion of sperm to egg plasma membrane involved in single fertilization|membrane|integral component of membrane|cytoplasmic vesicle|acrosomal vesicle exocytosis
Fbxo24	4.66609	0.873188	2.39323	4.25672	2.08974	0.0167006	0.448761	Up	0.0505582	0.0706545	0.0242906	0.0252104	0.264622	0.277942	0.119978	0.069246	71176	F-box protein 24
Fbxo40	5.61762	0.994633	2.20499	4.57305	2.19316	0.0274548	0.539165	Up	0.00980026	0.0273915	0.0282511	0.0097736	0.0186526	0.170609	0.148843	0.00894847	207215	F-box protein 40	GO:0005737,GO:0008270,GO:0042692,GO:0046872,GO:0061630	cytoplasm|zinc ion binding|muscle cell differentiation|metal ion binding|ubiquitin protein ligase activity
Gh	201.477	0.842614	2.92223	5.51098	2.46231	0.00347538	0.198481	Up	1.48511	7.80752	2.34441	0.899219	11.8615	14.2875	37.7598	5.32725	14599	growth hormone	GO:0005131,GO:0005179,GO:0005576,GO:0005615,GO:0005634,GO:0005739,GO:0005802,GO:0005829,GO:0005886,GO:0007405,GO:0008083,GO:0009416,GO:0010828,GO:0030141,GO:0031667,GO:0032094,GO:0032869,GO:0033143,GO:0040018,GO:0042531,GO:0045927,GO:0046427,GO:0046872,GO:0048286,GO:0048513,GO:0050769,GO:0060396,GO:0062023,GO:0090031,GO:1901215	growth hormone receptor binding|hormone activity|extracellular region|extracellular space|nucleus|mitochondrion|trans-Golgi network|cytosol|plasma membrane|neuroblast proliferation|growth factor activity|response to light stimulus|positive regulation of glucose transmembrane transport|secretory granule|response to nutrient levels|response to food|cellular response to insulin stimulus|regulation o…	mmu04060,mmu04080,mmu04151,mmu04630,mmu04935	Cytokine-cytokine receptor interaction|Neuroactive ligand-receptor interaction|PI3K-Akt signaling pathway|JAK-STAT signaling pathway|Growth hormone synthesis, secretion and action
Glp2r	80.477	0.193445	3.33871	1.56467	0.645858	0.000841681	0.0898754	Up	0.504861	0.715337	0.565972	0.734254	0.970898	0.867329	1.01836	1.09483	93896	glucagon-like peptide 2 receptor	GO:0004888,GO:0004930,GO:0004967,GO:0005886,GO:0007165,GO:0007166,GO:0007186,GO:0007188,GO:0008528,GO:0016020,GO:0016021,GO:0017046	transmembrane signaling receptor activity|G protein-coupled receptor activity|glucagon receptor activity|plasma membrane|signal transduction|cell surface receptor signaling pathway|G protein-coupled receptor signaling pathway|adenylate cyclase-modulating G protein-coupled receptor signaling pathway|G protein-coupled peptide receptor activity|membrane|integral component of membrane|peptide hormone…	mmu04080	Neuroactive ligand-receptor interaction
Gm35339	62.8304	0.219213	2.78874	1.52766	0.611327	0.00529131	0.245696	Up	0.448293	0.326531	0.407266	0.365787	0.744631	0.522767	0.526111	0.573062	102638882	predicted gene, 35339
Gm46965	12.3496	0.488598	2.11018	2.04349	1.03103	0.0348426	0.588717	Up	0.104935	0.0977631	0.123238	0.034883	0.177528	0.202974	0.232415	0.127752	108169152
Gm52229	18.3018	0.443341	2.85539	2.40479	1.26591	0.00429843	0.222244	Up	0.00765219	0.00509231	0.00210084	0.00763138	0.0145642	0.018029	0.012452	0.00898342	115488611
Gm6710	18.8802	0.625968	2.56259	3.04005	1.6041	0.0103896	0.359396	Up	0.128822	0.17336	0.165046	0.0428239	0.122592	0.236065	0.93749	0.26139	626832	predicted gene 6710			mmu05168	Herpes simplex virus 1 infection	zf-C2H2
Gpr151	47.5039	1.00977	1.96904	3.96762	1.98827	0.0489484	0.661821	Up	0.5544	0.545207	0.443934	0.706473	0.644829	7.45016	0.555487	0.337477	240239	G protein-coupled receptor 151	GO:0004930,GO:0005886,GO:0005887,GO:0007165,GO:0007186,GO:0010447,GO:0016020,GO:0016021,GO:0042802	G protein-coupled receptor activity|plasma membrane|integral component of plasma membrane|signal transduction|G protein-coupled receptor signaling pathway|response to acidic pH|membrane|integral component of membrane|identical protein binding
Gypa	2.44964	1.55133	2.51964	15.0199	3.90881	0.0117475	0.389633	Up	0	0	0	0.0297916	0.0852841	0.218966	0.226848	0	14934	glycophorin A	GO:0005887,GO:0009897,GO:0016020,GO:0016021,GO:0042802,GO:0047484	integral component of plasma membrane|external side of plasma membrane|membrane|integral component of membrane|identical protein binding|regulation of response to osmotic stress	mmu04640,mmu05144	Hematopoietic cell lineage|Malaria
Iigp1	129.65	0.30247	2.19593	1.58469	0.664204	0.0280969	0.542585	Up	1.41637	1.87673	1.55757	1.1771	3.95376	2.55223	1.97187	1.0921	60440	interferon inducible GTPase 1	GO:0000166,GO:0002376,GO:0003924,GO:0005515,GO:0005525,GO:0005634,GO:0005737,GO:0005783,GO:0005789,GO:0005794,GO:0006952,GO:0009617,GO:0010506,GO:0016020,GO:0016787,GO:0019003,GO:0019221,GO:0020005,GO:0035458,GO:0042802,GO:0042832,GO:0045087,GO:0050829	nucleotide binding|immune system process|GTPase activity|protein binding|GTP binding|nucleus|cytoplasm|endoplasmic reticulum|endoplasmic reticulum membrane|Golgi apparatus|defense response|response to bacterium|regulation of autophagy|membrane|hydrolase activity|GDP binding|cytokine-mediated signaling pathway|symbiont-containing vacuole membrane|cellular response to interferon-beta|identical prot…
Iltifb	1.47479	1.55359	2.01364	8.74447	3.12837	0.0440477	0.64088	Up	0	0.0457675	0	0	0.140247	0.0900205	0.233153	0.0448551	116849	interleukin 10-related T cell-derived inducible factor beta	GO:0005125,GO:0005576,GO:0005615	cytokine activity|extracellular region|extracellular space	mmu04060,mmu04630,mmu04659,mmu05321	Cytokine-cytokine receptor interaction|JAK-STAT signaling pathway|Th17 cell differentiation|Inflammatory bowel disease
Irx2	14.3537	0.954071	2.43354	4.99945	2.32177	0.014952	0.43675	Up	0.0282932	0.0395394	0.0543736	0.00705407	0.0269248	0.550874	0.0604275	0.0129171	16372	Iroquois homeobox 2	GO:0000122,GO:0000978,GO:0000981,GO:0001227,GO:0001656,GO:0003677,GO:0005634,GO:0006355,GO:0006357,GO:0030182,GO:0043565,GO:0048468,GO:0072086,GO:0072272	negative regulation of transcription by RNA polymerase II|RNA polymerase II cis-regulatory region sequence-specific DNA binding|DNA-binding transcription factor activity, RNA polymerase II-specific|DNA-binding transcription repressor activity, RNA polymerase II-specific|metanephros development|DNA binding|nucleus|regulation of transcription, DNA-templated|regulation of transcription by RNA polyme…			Homeobox
Irx3	23.9871	0.416528	2.38476	1.99076	0.99332	0.0170901	0.450673	Up	0.346451	0.258219	0.421678	0.391577	0.483553	1.26973	0.438481	0.632679	16373	Iroquois related homeobox 3	GO:0000122,GO:0000978,GO:0000981,GO:0001216,GO:0001227,GO:0001656,GO:0001822,GO:0003165,GO:0003167,GO:0003677,GO:0005634,GO:0005737,GO:0006355,GO:0006357,GO:0007275,GO:0007498,GO:0030182,GO:0030424,GO:0045665,GO:0045666,GO:0045944,GO:0048468,GO:0060932,GO:0072047,GO:0072086,GO:0097009,GO:1901844,GO:1903598,GO:1990837	negative regulation of transcription by RNA polymerase II|RNA polymerase II cis-regulatory region sequence-specific DNA binding|DNA-binding transcription factor activity, RNA polymerase II-specific|DNA-binding transcription activator activity|DNA-binding transcription repressor activity, RNA polymerase II-specific|metanephros development|kidney development|Purkinje myocyte development|atrioventri…			Homeobox
Kntc1	31.1713	0.300858	2.06545	1.53837	0.621406	0.0388808	0.610925	Up	0.144195	0.221661	0.18705	0.122232	0.315608	0.231205	0.239528	0.256741	208628	kinetochore associated 1	GO:0000775,GO:0000776,GO:0000922,GO:0005634,GO:0005694,GO:0005737,GO:0005828,GO:0005829,GO:0005856,GO:0005886,GO:0007049,GO:0007094,GO:0015629,GO:0051301,GO:1990423	chromosome, centromeric region|kinetochore|spindle pole|nucleus|chromosome|cytoplasm|kinetochore microtubule|cytosol|cytoskeleton|plasma membrane|cell cycle|mitotic spindle assembly checkpoint signaling|actin cytoskeleton|cell division|RZZ complex
Nhlh2	36.3215	0.397235	2.07317	1.76974	0.823534	0.0381568	0.608925	Up	0.402609	0.345086	0.417814	0.449695	0.47509	1.43128	0.443313	0.514663	18072	nescient helix loop helix 2	GO:0000785,GO:0000977,GO:0000978,GO:0000981,GO:0001228,GO:0003677,GO:0005515,GO:0005634,GO:0006357,GO:0006915,GO:0007275,GO:0007422,GO:0007617,GO:0008134,GO:0008584,GO:0021535,GO:0021888,GO:0030154,GO:0042698,GO:0045944,GO:0046983,GO:0060179,GO:0061629,GO:1990837	chromatin|RNA polymerase II transcription regulatory region sequence-specific DNA binding|RNA polymerase II cis-regulatory region sequence-specific DNA binding|DNA-binding transcription factor activity, RNA polymerase II-specific|DNA-binding transcription activator activity, RNA polymerase II-specific|DNA binding|protein binding|nucleus|regulation of transcription by RNA polymerase II|apoptotic p…			bHLH
Nkx2-9	10.6901	0.574447	2.44957	2.65213	1.40715	0.0143026	0.429581	Up	0.240078	0.0745567	0.42293	0.159616	0.380777	0.879877	0.56972	0.548028	18094	NK2 homeobox 9	GO:0000978,GO:0000981,GO:0001228,GO:0003677,GO:0003690,GO:0003700,GO:0005634,GO:0006351,GO:0006355,GO:0006357,GO:0006366,GO:0007275,GO:0007409,GO:0030154,GO:0030323,GO:0030324,GO:0043565,GO:0045944,GO:0050680,GO:1990837	RNA polymerase II cis-regulatory region sequence-specific DNA binding|DNA-binding transcription factor activity, RNA polymerase II-specific|DNA-binding transcription activator activity, RNA polymerase II-specific|DNA binding|double-stranded DNA binding|DNA-binding transcription factor activity|nucleus|transcription, DNA-templated|regulation of transcription, DNA-templated|regulation of transcript…			Homeobox
Nms	1.71974	1.54335	2.7193	18.3388	4.19683	0.00654212	0.273323	Up	0	0	0	0	0.363203	0.0999128	0.10351	0.149353	433292	neuromedin S	GO:0001664,GO:0005576,GO:0007218,GO:0045475	G protein-coupled receptor binding|extracellular region|neuropeptide signaling pathway|locomotor rhythm
Nmur2	3.40745	1.19277	2.10287	5.68931	2.50825	0.0354768	0.591124	Up	0	0	0.0320167	0.033229	0.0792705	0.228967	0.0316279	0.0304237	216749	neuromedin U receptor 2	GO:0001607,GO:0002023,GO:0004930,GO:0005229,GO:0005525,GO:0005886,GO:0006816,GO:0007165,GO:0007186,GO:0007200,GO:0007204,GO:0007218,GO:0007625,GO:0008188,GO:0016020,GO:0016021,GO:0042924,GO:0043006,GO:0048016,GO:0048265,GO:0050482,GO:0051930	neuromedin U receptor activity|reduction of food intake in response to dietary excess|G protein-coupled receptor activity|intracellular calcium activated chloride channel activity|GTP binding|plasma membrane|calcium ion transport|signal transduction|G protein-coupled receptor signaling pathway|phospholipase C-activating G protein-coupled receptor signaling pathway|positive regulation of cytosolic…	mmu04080	Neuroactive ligand-receptor interaction
Nos2	11.8617	0.47082	2.26906	2.09699	1.06832	0.0232646	0.514416	Up	0.114339	0.0710163	0.0732449	0.114028	0.169258	0.186243	0.168829	0.255202	18126	nitric oxide synthase 2, inducible	GO:0001542,GO:0001666,GO:0003779,GO:0004517,GO:0005515,GO:0005516,GO:0005615,GO:0005634,GO:0005737,GO:0005777,GO:0005829,GO:0005886,GO:0006527,GO:0006801,GO:0006809,GO:0006954,GO:0007263,GO:0007623,GO:0008013,GO:0008603,GO:0009617,GO:0009725,GO:0010181,GO:0010629,GO:0012506,GO:0016491,GO:0016709,GO:0018119,GO:0019901,GO:0020037,GO:0030863,GO:0031284,GO:0032310,GO:0032496,GO:0032755,GO:0032757,GO:…	ovulation from ovarian follicle|response to hypoxia|actin binding|nitric-oxide synthase activity|protein binding|calmodulin binding|extracellular space|nucleus|cytoplasm|peroxisome|cytosol|plasma membrane|arginine catabolic process|superoxide metabolic process|nitric oxide biosynthetic process|inflammatory response|nitric oxide mediated signal transduction|circadian rhythm|beta-catenin binding|cA…	mmu00220,mmu00330,mmu04020,mmu04066,mmu04146,mmu04371,mmu04926,mmu05010,mmu05014,mmu05022,mmu05133,mmu05140,mmu05142,mmu05145,mmu05146,mmu05152,mmu05200,mmu05222	Arginine biosynthesis|Arginine and proline metabolism|Calcium signaling pathway|HIF-1 signaling pathway|Peroxisome|Apelin signaling pathway|Relaxin signaling pathway|Alzheimer disease|Amyotrophic lateral sclerosis|Pathways of neurodegeneration - multiple diseases|Pertussis|Leishmaniasis|Chagas disease|Toxoplasmosis|Amoebiasis|Tuberculosis|Pathways in cancer|Small cell lung cancer
Nppa	5.12039	1.01678	2.1946	4.69598	2.23143	0.0281922	0.542585	Up	0.0634623	0.0591252	0	0.316449	0.181179	1.27923	0.361441	0.231786	230899	natriuretic peptide type A	GO:0003085,GO:0005102,GO:0005179,GO:0005184,GO:0005576,GO:0005615,GO:0005634,GO:0005737,GO:0005903,GO:0006182,GO:0006457,GO:0007168,GO:0007218,GO:0007565,GO:0008217,GO:0010460,GO:0010753,GO:0014898,GO:0019934,GO:0030308,GO:0032991,GO:0042059,GO:0042311,GO:0042629,GO:0042995,GO:0043508,GO:0048471,GO:0051427,GO:0060372,GO:0060452,GO:0071855,GO:0090090,GO:1901841,GO:1902261,GO:1902514,GO:1903595,GO:…	negative regulation of systemic arterial blood pressure|signaling receptor binding|hormone activity|neuropeptide hormone activity|extracellular region|extracellular space|nucleus|cytoplasm|brush border|cGMP biosynthetic process|protein folding|receptor guanylyl cyclase signaling pathway|neuropeptide signaling pathway|female pregnancy|regulation of blood pressure|positive regulation of heart rate|…	mmu04022,mmu04024,mmu04066,mmu04270,mmu04714,mmu04921,mmu04923,mmu04924,mmu04925,mmu05143	cGMP-PKG signaling pathway|cAMP signaling pathway|HIF-1 signaling pathway|Vascular smooth muscle contraction|Thermogenesis|Oxytocin signaling pathway|Regulation of lipolysis in adipocytes|Renin secretion|Aldosterone synthesis and secretion|African trypanosomiasis
Olfr550	30.1058	0.300881	2.58409	1.71416	0.777502	0.00976375	0.353409	Up	0.707488	0.470812	0.874056	0.806358	1.09006	1.14212	1.34313	1.32276	259108	olfactory receptor 550	GO:0004984,GO:0005886,GO:0007186,GO:0007608,GO:0016021	olfactory receptor activity|plasma membrane|G protein-coupled receptor signaling pathway|sensory perception of smell|integral component of membrane	mmu04740	Olfactory transduction
Optc	19.3039	0.376087	2.26336	1.80402	0.851219	0.0236136	0.515817	Up	0.259095	0.141993	0.234318	0.167194	0.362594	0.460824	0.318275	0.306157	269120	opticin	GO:0005576,GO:0016525,GO:0030199,GO:0031012	extracellular region|negative regulation of angiogenesis|collagen fibril organization|extracellular matrix
Pkd1l1	3.3152	1.27558	2.81379	12.0355	3.58922	0.00489616	0.238956	Up	0	0.00635517	0	0.0068028	0.0324572	0.0312501	0.071225	0.0249139	171395		GO:0003127,GO:0005262,GO:0005515,GO:0005886,GO:0005929,GO:0006811,GO:0006816,GO:0007368,GO:0007507,GO:0016020,GO:0016021,GO:0034704,GO:0042995,GO:0050982,GO:0060972,GO:0070986,GO:0097730	detection of nodal flow|calcium channel activity|protein binding|plasma membrane|cilium|ion transport|calcium ion transport|determination of left/right symmetry|heart development|membrane|integral component of membrane|calcium channel complex|cell projection|detection of mechanical stimulus|left/right pattern formation|left/right axis specification|non-motile cilium
Plekhd1	113.025	0.243194	2.84039	1.61414	0.690766	0.00450579	0.228616	Up	0.624821	0.67452	1.01971	0.959409	1.00988	1.86286	1.46862	0.959914	217682	pleckstrin homology domain containing, family D (with coiled-coil domains) member 1
Pomc	334.559	0.819827	4.42824	12.3839	3.63039	9.5e-06	0.00671303	Up	1.68882	1.84203	2.57269	1.76638	7.76131	9.62387	72.0208	8.1615	18976	pro-opiomelanocortin-alpha	GO:0001664,GO:0005102,GO:0005179,GO:0005515,GO:0005576,GO:0005615,GO:0005737,GO:0005782,GO:0006091,GO:0007165,GO:0007218,GO:0007267,GO:0008217,GO:0030141,GO:0031640,GO:0031781,GO:0031782,GO:0032098,GO:0032720,GO:0033059,GO:0035821,GO:0042593,GO:0045944,GO:0061844,GO:0070873,GO:0070965,GO:0070996,GO:2000852	G protein-coupled receptor binding|signaling receptor binding|hormone activity|protein binding|extracellular region|extracellular space|cytoplasm|peroxisomal matrix|generation of precursor metabolites and energy|signal transduction|neuropeptide signaling pathway|cell-cell signaling|regulation of blood pressure|secretory granule|killing of cells of other organism|type 3 melanocortin receptor bindi…	mmu04024,mmu04080,mmu04915,mmu04916,mmu04920,mmu04925,mmu04927,mmu04934	cAMP signaling pathway|Neuroactive ligand-receptor interaction|Estrogen signaling pathway|Melanogenesis|Adipocytokine signaling pathway|Aldosterone synthesis and secretion|Cortisol synthesis and secretion|Cushing syndrome
Pou4f1	12.9049	1.93237	2.2126	19.3672	4.27555	0.0269255	0.536702	Up	0	0.0114367	0.0235913	0.0244846	0.0233639	1.1135	0.0233048	0	18996	POU domain, class 4, transcription factor 1	GO:0000122,GO:0000785,GO:0000978,GO:0000981,GO:0001228,GO:0001967,GO:0003223,GO:0003677,GO:0003682,GO:0003697,GO:0003700,GO:0005515,GO:0005634,GO:0005737,GO:0006355,GO:0006357,GO:0007275,GO:0007399,GO:0007498,GO:0007507,GO:0010628,GO:0010629,GO:0021535,GO:0021559,GO:0021953,GO:0021986,GO:0030182,GO:0031175,GO:0043005,GO:0043065,GO:0043066,GO:0043069,GO:0043524,GO:0043565,GO:0045672,GO:0045944,GO:…	negative regulation of transcription by RNA polymerase II|chromatin|RNA polymerase II cis-regulatory region sequence-specific DNA binding|DNA-binding transcription factor activity, RNA polymerase II-specific|DNA-binding transcription activator activity, RNA polymerase II-specific|suckling behavior|ventricular compact myocardium morphogenesis|DNA binding|chromatin binding|single-stranded DNA bindi…			Pou
Prkcd	1257.67	0.291155	2.65576	1.7091	0.773236	0.00791308	0.309888	Up	10.4869	10.4358	14.2229	15.5451	15.9349	32.5172	21.9703	16.4244	18753	protein kinase C, delta	GO:0000166,GO:0004672,GO:0004674,GO:0004697,GO:0004698,GO:0004699,GO:0004715,GO:0005515,GO:0005524,GO:0005634,GO:0005737,GO:0005739,GO:0005783,GO:0005829,GO:0005886,GO:0005911,GO:0006468,GO:0006915,GO:0006979,GO:0007049,GO:0008047,GO:0016020,GO:0016064,GO:0016301,GO:0016310,GO:0016363,GO:0016572,GO:0016740,GO:0018105,GO:0018107,GO:0019899,GO:0019900,GO:0019901,GO:0023021,GO:0030837,GO:0032079,GO:…	nucleotide binding|protein kinase activity|protein serine/threonine kinase activity|protein kinase C activity|calcium-dependent protein kinase C activity|calcium-independent protein kinase C activity|non-membrane spanning protein tyrosine kinase activity|protein binding|ATP binding|nucleus|cytoplasm|mitochondrion|endoplasmic reticulum|cytosol|plasma membrane|cell-cell junction|protein phosphoryla…	mmu04062,mmu04140,mmu04270,mmu04621,mmu04625,mmu04666,mmu04722,mmu04750,mmu04912,mmu04915,mmu04930,mmu04931,mmu04933,mmu05020,mmu05415	Chemokine signaling pathway|Autophagy - animal|Vascular smooth muscle contraction|NOD-like receptor signaling pathway|C-type lectin receptor signaling pathway|Fc gamma R-mediated phagocytosis|Neurotrophin signaling pathway|Inflammatory mediator regulation of TRP channels|GnRH signaling pathway|Estrogen signaling pathway|Type II diabetes mellitus|Insulin resistance|AGE-RAGE signaling pathway in di…
Prl	50.96	0.912126	2.09078	3.75043	1.90706	0.0365478	0.598162	Up	0.853728	3.01109	0.761747	0.364888	2.32125	2.79365	12.3294	1.33633	19109	prolactin	GO:0001937,GO:0005148,GO:0005179,GO:0005576,GO:0005615,GO:0007565,GO:0007595,GO:0008284,GO:0030141,GO:0030278,GO:0030879,GO:0031667,GO:0042711,GO:0046425,GO:0046427,GO:0050679,GO:1902895,GO:1903489	negative regulation of endothelial cell proliferation|prolactin receptor binding|hormone activity|extracellular region|extracellular space|female pregnancy|lactation|positive regulation of cell population proliferation|secretory granule|regulation of ossification|mammary gland development|response to nutrient levels|maternal behavior|regulation of receptor signaling pathway via JAK-STAT|positive …	mmu04060,mmu04080,mmu04151,mmu04630,mmu04917	Cytokine-cytokine receptor interaction|Neuroactive ligand-receptor interaction|PI3K-Akt signaling pathway|JAK-STAT signaling pathway|Prolactin signaling pathway
Rab37	105.866	0.605521	2.11267	2.42716	1.27927	0.0346287	0.588073	Up	0.398686	0.537402	0.643927	0.422981	0.443984	2.58037	1.36079	0.495707	58222	RAB37, member RAS oncogene family	GO:0000166,GO:0003924,GO:0005515,GO:0005525,GO:0005768,GO:0005793,GO:0005794,GO:0015031,GO:0030141,GO:0031410	nucleotide binding|GTPase activity|protein binding|GTP binding|endosome|endoplasmic reticulum-Golgi intermediate compartment|Golgi apparatus|protein transport|secretory granule|cytoplasmic vesicle
Ramp3	157.841	0.616475	2.44423	2.84181	1.50681	0.014516	0.429581	Up	3.48451	3.2099	2.8968	2.69413	3.46502	17.2547	11.6695	2.68117	56089	receptor (calcitonin) activity modifying protein 3	GO:0001525,GO:0001605,GO:0001921,GO:0005764,GO:0005886,GO:0006816,GO:0006886,GO:0007186,GO:0007189,GO:0008277,GO:0009986,GO:0010628,GO:0010739,GO:0010942,GO:0015026,GO:0015031,GO:0016020,GO:0016021,GO:0031623,GO:0032870,GO:0033138,GO:0038041,GO:0043235,GO:0051897,GO:0070374,GO:0071392,GO:0072659,GO:0086103,GO:0097643,GO:0097647,GO:0150058,GO:1903078,GO:1903143,GO:1904645,GO:1905665,GO:1990410	angiogenesis|adrenomedullin receptor activity|positive regulation of receptor recycling|lysosome|plasma membrane|calcium ion transport|intracellular protein transport|G protein-coupled receptor signaling pathway|adenylate cyclase-activating G protein-coupled receptor signaling pathway|regulation of G protein-coupled receptor signaling pathway|cell surface|positive regulation of gene expression|po…	mmu04270	Vascular smooth muscle contraction
Rnf207	45.3066	0.238626	2.49337	1.51045	0.594982	0.0126538	0.406421	Up	0.646789	0.691203	0.639776	0.64503	0.887056	0.888925	0.975096	1.21589	433809	ring finger protein 207	GO:0005737,GO:0008270,GO:0010628,GO:0030544,GO:0044325,GO:0046872,GO:0048471,GO:0051087,GO:1902261,GO:1903762	cytoplasm|zinc ion binding|positive regulation of gene expression|Hsp70 protein binding|ion channel binding|metal ion binding|perinuclear region of cytoplasm|chaperone binding|positive regulation of delayed rectifier potassium channel activity|positive regulation of voltage-gated potassium channel activity involved in ventricular cardiac muscle cell action potential repolarization
Rsph14	16.4148	0.468318	2.0067	1.91823	0.939776	0.0447813	0.647496	Up	0.419828	0.228163	0.336175	0.523357	0.599285	0.769329	0.365302	1.15002	71236	radial spoke head homolog 14 (Chlamydomonas)
Sec1	33.629	0.310661	3.086	1.94356	0.9587	0.00202871	0.146536	Up	0.551047	0.647315	0.483455	0.406188	1.00319	0.658556	1.20533	1.20319	56546	secretory blood group 1	GO:0005794,GO:0005975,GO:0006486,GO:0008107,GO:0008417,GO:0016020,GO:0016021,GO:0016740,GO:0016757,GO:0036065	Golgi apparatus|carbohydrate metabolic process|protein glycosylation|galactoside 2-alpha-L-fucosyltransferase activity|fucosyltransferase activity|membrane|integral component of membrane|transferase activity|glycosyltransferase activity|fucosylation	mmu00601,mmu00603	Glycosphingolipid biosynthesis - lacto and neolacto series|Glycosphingolipid biosynthesis - globo and isoglobo series
Shox2	72.2379	1.1837	3.31007	15.1174	3.91813	0.000932722	0.0965516	Up	0.0735406	0.0489391	0.0908547	0.146681	0.12997	3.89847	1.38616	0.0575562	20429	short stature homeobox 2	GO:0000122,GO:0000981,GO:0001649,GO:0002027,GO:0002053,GO:0002062,GO:0002063,GO:0003163,GO:0003170,GO:0003209,GO:0003213,GO:0003677,GO:0005634,GO:0006355,GO:0006357,GO:0007275,GO:0030326,GO:0032330,GO:0035115,GO:0043565,GO:0045880,GO:0045944,GO:0048557,GO:0048598,GO:0048743,GO:0050772,GO:0060272,GO:0060351,GO:0060415,GO:0060920,GO:0060931,GO:1990837,GO:2000172	negative regulation of transcription by RNA polymerase II|DNA-binding transcription factor activity, RNA polymerase II-specific|osteoblast differentiation|regulation of heart rate|positive regulation of mesenchymal cell proliferation|chondrocyte differentiation|chondrocyte development|sinoatrial node development|heart valve development|cardiac atrium morphogenesis|cardiac right atrium morphogenes…			Homeobox
Slc22a12	16.1748	0.43659	2.2304	1.96397	0.973771	0.025721	0.525311	Up	0.242029	0.180391	0.441873	0.144823	0.57581	0.532218	0.413533	0.464086	20521	solute carrier family 22 (organic anion/cation transporter), member 12	GO:0005515,GO:0005886,GO:0006811,GO:0015143,GO:0015711,GO:0015747,GO:0016020,GO:0016021,GO:0016324,GO:0022857,GO:0030165,GO:0031526,GO:0042493,GO:0046415,GO:0055085	protein binding|plasma membrane|ion transport|urate transmembrane transporter activity|organic anion transport|urate transport|membrane|integral component of membrane|apical plasma membrane|transmembrane transporter activity|PDZ domain binding|brush border membrane|response to drug|urate metabolic process|transmembrane transport
Slc26a10	97.6619	0.177421	3.45179	1.52882	0.61242	0.000556881	0.0735807	Up	0.938297	0.862031	0.889083	1.15668	1.38898	1.27762	1.69472	1.5231	216441	solute carrier family 26, member 10	GO:0005887,GO:0008271,GO:0008272,GO:0015106,GO:0015108,GO:0015116,GO:0015297,GO:0015301,GO:0016020,GO:0016021,GO:0016323,GO:0019531,GO:0055085	integral component of plasma membrane|secondary active sulfate transmembrane transporter activity|sulfate transport|bicarbonate transmembrane transporter activity|chloride transmembrane transporter activity|sulfate transmembrane transporter activity|antiporter activity|anion:anion antiporter activity|membrane|integral component of membrane|basolateral plasma membrane|oxalate transmembrane transpo…
Slc39a2	37.0319	0.293242	3.64559	2.09804	1.06904	0.000266781	0.0461248	Up	0.438604	0.426396	0.513073	0.36134	1.14329	0.663956	1.06799	0.783554	214922	solute carrier family 39 (zinc transporter), member 2	GO:0005385,GO:0005886,GO:0006829,GO:0016020,GO:0031410,GO:0036464,GO:0071577	zinc ion transmembrane transporter activity|plasma membrane|zinc ion transport|membrane|cytoplasmic vesicle|cytoplasmic ribonucleoprotein granule|zinc ion transmembrane transport
Slco1b2	3.19062	1.25609	2.80613	11.5096	3.52476	0.00501409	0.239674	Up	0	0	0.015548	0.0161367	0.092389	0.0741274	0.122873	0.073872	28253	solute carrier organic anion transporter family, member 1b2	GO:0005886,GO:0005887,GO:0006811,GO:0006857,GO:0008514,GO:0015125,GO:0015347,GO:0015721,GO:0016020,GO:0016021,GO:0016323,GO:0022857,GO:0035673,GO:0043252,GO:0055085	plasma membrane|integral component of plasma membrane|ion transport|oligopeptide transport|organic anion transmembrane transporter activity|bile acid transmembrane transporter activity|sodium-independent organic anion transmembrane transporter activity|bile acid and bile salt transport|membrane|integral component of membrane|basolateral plasma membrane|transmembrane transporter activity|oligopept…	mmu04976	Bile secretion
Slitrk6	51.1075	0.459965	2.27057	2.06249	1.04438	0.0231727	0.514416	Up	0.25885	0.24116	0.363526	0.407077	0.435817	1.52336	0.396912	0.272715	239250	SLIT and NTRK-like family, member 6	GO:0001964,GO:0002088,GO:0002093,GO:0005886,GO:0005887,GO:0007409,GO:0007416,GO:0007601,GO:0007605,GO:0008344,GO:0009986,GO:0016020,GO:0016021,GO:0021562,GO:0031223,GO:0035264,GO:0042472,GO:0043010,GO:0048812,GO:0050896,GO:0051965,GO:0060005,GO:0060007,GO:0060384,GO:0071944,GO:0090102,GO:1905606	startle response|lens development in camera-type eye|auditory receptor cell morphogenesis|plasma membrane|integral component of plasma membrane|axonogenesis|synapse assembly|visual perception|sensory perception of sound|adult locomotory behavior|cell surface|membrane|integral component of membrane|vestibulocochlear nerve development|auditory behavior|multicellular organism growth|inner ear morpho…
Sycp3	7.91901	0.61123	2.49097	2.873	1.52256	0.0127393	0.406793	Up	0.340502	0.135956	0.186964	0.0970217	0.601777	0.490258	0.6926	0.399738	20962	synaptonemal complex protein 3	GO:0000278,GO:0000711,GO:0000775,GO:0000779,GO:0000793,GO:0000794,GO:0000795,GO:0000800,GO:0000802,GO:0001673,GO:0003677,GO:0005515,GO:0005634,GO:0005654,GO:0005694,GO:0007049,GO:0007066,GO:0007129,GO:0007130,GO:0007283,GO:0007286,GO:0016321,GO:0035092,GO:0035093,GO:0051026,GO:0051301,GO:0051309,GO:0051321,GO:0051878,GO:1990830	mitotic cell cycle|meiotic DNA repair synthesis|chromosome, centromeric region|condensed chromosome, centromeric region|condensed chromosome|condensed nuclear chromosome|synaptonemal complex|lateral element|transverse filament|male germ cell nucleus|DNA binding|protein binding|nucleus|nucleoplasm|chromosome|cell cycle|female meiosis sister chromatid cohesion|homologous chromosome pairing at meios…	mmu03440	Homologous recombination
Syt8	1.22609	1.69449	2.18898	13.0791	3.70919	0.0285986	0.544245	Up	0	0	0	0	0.088935	0.0342509	0.017742	0.0341329	55925	synaptotagmin VIII	GO:0000149,GO:0001786,GO:0005509,GO:0005544,GO:0005737,GO:0005886,GO:0006887,GO:0007340,GO:0014059,GO:0016020,GO:0016021,GO:0016192,GO:0017156,GO:0017158,GO:0019905,GO:0030276,GO:0030424,GO:0030672,GO:0031045,GO:0031410,GO:0031982,GO:0048306,GO:0048488,GO:0048791,GO:0070382,GO:0071277	SNARE binding|phosphatidylserine binding|calcium ion binding|calcium-dependent phospholipid binding|cytoplasm|plasma membrane|exocytosis|acrosome reaction|regulation of dopamine secretion|membrane|integral component of membrane|vesicle-mediated transport|calcium-ion regulated exocytosis|regulation of calcium ion-dependent exocytosis|syntaxin binding|clathrin binding|axon|synaptic vesicle membrane…
Tafa4	17.9264	0.57155	2.22923	2.41851	1.27412	0.0257984	0.525407	Up	0.265585	0.123717	0.127599	0.148985	0.12637	0.866899	0.37815	0.242501	320701	TAFA chemokine like family member 4	GO:0005576,GO:0005615,GO:0006909,GO:0010469,GO:0042391,GO:0042554,GO:0048018,GO:0048246,GO:0051930	extracellular region|extracellular space|phagocytosis|regulation of signaling receptor activity|regulation of membrane potential|superoxide anion generation|receptor ligand activity|macrophage chemotaxis|regulation of sensory perception of pain
Tbxa2r	24.6309	0.31741	1.99318	1.55042	0.632655	0.0462417	0.65421	Up	0.376397	0.514322	0.409902	0.550548	0.668627	0.666751	0.714573	0.824839	21390	thromboxane A2 receptor	GO:0001669,GO:0004930,GO:0004960,GO:0004961,GO:0005886,GO:0006954,GO:0007165,GO:0007186,GO:0007189,GO:0007204,GO:0016020,GO:0016021,GO:0016607,GO:0019229,GO:0019932,GO:0030194,GO:0032496,GO:0045766,GO:0045777,GO:0045907,GO:0045987,GO:0071222,GO:0090051	acrosomal vesicle|G protein-coupled receptor activity|thromboxane receptor activity|thromboxane A2 receptor activity|plasma membrane|inflammatory response|signal transduction|G protein-coupled receptor signaling pathway|adenylate cyclase-activating G protein-coupled receptor signaling pathway|positive regulation of cytosolic calcium ion concentration|membrane|integral component of membrane|nuclea…	mmu04020,mmu04080,mmu04611	Calcium signaling pathway|Neuroactive ligand-receptor interaction|Platelet activation
Tcf7l2	214.321	0.695867	2.05415	2.69338	1.42942	0.0399609	0.615542	Up	0.947438	0.745021	1.26118	0.901518	0.984333	6.61814	2.01318	0.817472	21416	transcription factor 7 like 2, T cell specific, HMG box	GO:0000122,GO:0000785,GO:0000976,GO:0000978,GO:0000981,GO:0001228,GO:0001568,GO:0001678,GO:0001701,GO:0003677,GO:0003682,GO:0003700,GO:0005515,GO:0005634,GO:0005654,GO:0005667,GO:0005829,GO:0005977,GO:0006006,GO:0006111,GO:0006355,GO:0006357,GO:0008013,GO:0008134,GO:0009267,GO:0009749,GO:0009791,GO:0010867,GO:0010909,GO:0014003,GO:0016055,GO:0016922,GO:0019901,GO:0021915,GO:0021983,GO:0030282,GO:…	negative regulation of transcription by RNA polymerase II|chromatin|transcription cis-regulatory region binding|RNA polymerase II cis-regulatory region sequence-specific DNA binding|DNA-binding transcription factor activity, RNA polymerase II-specific|DNA-binding transcription activator activity, RNA polymerase II-specific|blood vessel development|cellular glucose homeostasis|in utero embryonic d…	mmu04310,mmu04390,mmu04520,mmu04916,mmu04934,mmu05132,mmu05165,mmu05167,mmu05200,mmu05210,mmu05213,mmu05215,mmu05216,mmu05217,mmu05221,mmu05224,mmu05225,mmu05226,mmu05412	Wnt signaling pathway|Hippo signaling pathway|Adherens junction|Melanogenesis|Cushing syndrome|Salmonella infection|Human papillomavirus infection|Kaposi sarcoma-associated herpesvirus infection|Pathways in cancer|Colorectal cancer|Endometrial cancer|Prostate cancer|Thyroid cancer|Basal cell carcinoma|Acute myeloid leukemia|Breast cancer|Hepatocellular carcinoma|Gastric cancer|Arrhythmogenic righ…	HMG
Tgfbr3l	39.8056	0.274253	3.44138	1.9236	0.943808	0.00057876	0.0750717	Up	1.09577	0.903086	1.33639	1.05076	2.00533	2.62582	2.24028	1.57776	100044509	transforming growth factor, beta receptor III-like	GO:0001525,GO:0001570,GO:0001837,GO:0005024,GO:0005114,GO:0005539,GO:0005615,GO:0007179,GO:0009986,GO:0016477,GO:0017015,GO:0050431	angiogenesis|vasculogenesis|epithelial to mesenchymal transition|transforming growth factor beta-activated receptor activity|type II transforming growth factor beta receptor binding|glycosaminoglycan binding|extracellular space|transforming growth factor beta receptor signaling pathway|cell surface|cell migration|regulation of transforming growth factor beta receptor signaling pathway|transformin…
Tmem171	13.5239	0.463939	2.11778	1.97591	0.982521	0.0341938	0.584966	Up	0.123619	0.374304	0.326657	0.246565	0.52938	0.538007	0.381362	0.677246	380863	transmembrane protein 171	GO:0016020,GO:0016021	membrane|integral component of membrane
Tmod4	5.90209	0.689724	2.21132	2.87827	1.5252	0.0270134	0.536702	Up	0.0370898	0.034555	0.106918	0.0369889	0.158832	0.152925	0.140826	0.169331	50874	tropomodulin 4	GO:0003779,GO:0005523,GO:0005737,GO:0005856,GO:0005865,GO:0006936,GO:0007015,GO:0030016,GO:0030239,GO:0051015,GO:0051694	actin binding|tropomyosin binding|cytoplasm|cytoskeleton|striated muscle thin filament|muscle contraction|actin filament organization|myofibril|myofibril assembly|actin filament binding|pointed-end actin filament capping
Tnfrsf25	52.5211	0.239513	3.42522	1.76588	0.820386	0.000614297	0.0762103	Up	0.96807	0.641358	0.847528	0.665079	1.24881	1.16294	1.57237	1.53215	85030	tumor necrosis factor receptor superfamily, member 25	GO:0005886	plasma membrane	mmu04060	Cytokine-cytokine receptor interaction
Tnnt1	80.8341	0.779073	3.0979	5.32762	2.41349	0.00194897	0.142315	Up	1.21754	1.13433	0.966464	1.84774	1.66242	13.4838	10.904	1.59508	21955	troponin T1, skeletal, slow	GO:0003009,GO:0005523,GO:0005861,GO:0006936,GO:0006937,GO:0014883,GO:0031014,GO:0031444,GO:0045214,GO:0045932	skeletal muscle contraction|tropomyosin binding|troponin complex|muscle contraction|regulation of muscle contraction|transition between fast and slow fiber|troponin T binding|slow-twitch skeletal muscle fiber contraction|sarcomere organization|negative regulation of muscle contraction
Trim40	3.07905	1.08347	2.13628	4.97464	2.31459	0.0326567	0.577013	Up	0.0223221	0	0	0.0667843	0.0849702	0.122715	0.127133	0.10191	195359	tripartite motif-containing 40	GO:0005737,GO:0008270,GO:0008385,GO:0010468,GO:0016567,GO:0016740,GO:0030308,GO:0032088,GO:0042177,GO:0045087,GO:0045116,GO:0046872,GO:0061630,GO:1900181	cytoplasm|zinc ion binding|IkappaB kinase complex|regulation of gene expression|protein ubiquitination|transferase activity|negative regulation of cell growth|negative regulation of NF-kappaB transcription factor activity|negative regulation of protein catabolic process|innate immune response|protein neddylation|metal ion binding|ubiquitin protein ligase activity|negative regulation of protein lo…
Tubb1	2.8477	1.30912	2.05024	6.42638	2.68401	0.0403406	0.615602	Up	0.0272343	0.0253731	0	0.0271603	0.336923	0.124766	0.0258516	0.0248673	545486	tubulin, beta 1 class VI	GO:0000166,GO:0000226,GO:0000278,GO:0003924,GO:0005200,GO:0005525,GO:0005737,GO:0005856,GO:0005874,GO:0007017,GO:0051225	nucleotide binding|microtubule cytoskeleton organization|mitotic cell cycle|GTPase activity|structural constituent of cytoskeleton|GTP binding|cytoplasm|cytoskeleton|microtubule|microtubule-based process|spindle assembly	mmu04145,mmu04540,mmu05010,mmu05012,mmu05014,mmu05016,mmu05020,mmu05022,mmu05132	Phagosome|Gap junction|Alzheimer disease|Parkinson disease|Amyotrophic lateral sclerosis|Huntington disease|Prion disease|Pathways of neurodegeneration - multiple diseases|Salmonella infection
Umodl1	25.9911	0.390797	1.99415	1.71631	0.779308	0.0461356	0.65421	Up	0.246812	0.229944	0.0721792	0.235439	0.224663	0.314629	0.387072	0.421326	52020	uromodulin-like 1	GO:0005201,GO:0005509,GO:0005576,GO:0005615,GO:0005886,GO:0007338,GO:0009897,GO:0009986,GO:0010468,GO:0016020,GO:0016021,GO:0016324,GO:0030414,GO:0042981,GO:0048609,GO:0060612,GO:0097211,GO:1990266,GO:2000354	extracellular matrix structural constituent|calcium ion binding|extracellular region|extracellular space|plasma membrane|single fertilization|external side of plasma membrane|cell surface|regulation of gene expression|membrane|integral component of membrane|apical plasma membrane|peptidase inhibitor activity|regulation of apoptotic process|multicellular organismal reproductive process|adipose tis…
Vav3	219.073	0.20559	2.95445	1.52352	0.607405	0.0031323	0.188541	Up	1.62421	1.72939	1.4056	1.93168	2.16968	3.88219	2.2791	1.88835	57257	vav 3 oncogene	GO:0001525,GO:0001772,GO:0005085,GO:0005154,GO:0005515,GO:0005737,GO:0005886,GO:0006906,GO:0006974,GO:0007229,GO:0007264,GO:0016477,GO:0030031,GO:0030032,GO:0030593,GO:0030890,GO:0035556,GO:0042493,GO:0043087,GO:0043552,GO:0045785,GO:0046872,GO:0050853	angiogenesis|immunological synapse|guanyl-nucleotide exchange factor activity|epidermal growth factor receptor binding|protein binding|cytoplasm|plasma membrane|vesicle fusion|cellular response to DNA damage stimulus|integrin-mediated signaling pathway|small GTPase mediated signal transduction|cell migration|cell projection assembly|lamellipodium assembly|neutrophil chemotaxis|positive regulation…	mmu04015,mmu04024,mmu04062,mmu04510,mmu04650,mmu04660,mmu04662,mmu04664,mmu04666,mmu04670,mmu04810,mmu05135,mmu05205,mmu05417	Rap1 signaling pathway|cAMP signaling pathway|Chemokine signaling pathway|Focal adhesion|Natural killer cell mediated cytotoxicity|T cell receptor signaling pathway|B cell receptor signaling pathway|Fc epsilon RI signaling pathway|Fc gamma R-mediated phagocytosis|Leukocyte transendothelial migration|Regulation of actin cytoskeleton|Yersinia infection|Proteoglycans in cancer|Lipid and atherosclero…
Abca12	5.74371	0.760881	-2.05588	0.338146	-1.56428	0.0397943	0.615072	Down	0.0459021	0.0916395	0.0252041	0.0523169	0.0124806	0.0180246	0.0062245	0.0359251	74591	ATP-binding cassette, sub-family A (ABC1), member 12	GO:0000139,GO:0003336,GO:0005102,GO:0005319,GO:0005515,GO:0005737,GO:0005743,GO:0005829,GO:0005886,GO:0006672,GO:0006869,GO:0006886,GO:0010875,GO:0030216,GO:0031424,GO:0032379,GO:0032940,GO:0033700,GO:0034191,GO:0035627,GO:0042626,GO:0043129,GO:0043231,GO:0043589,GO:0045055,GO:0045616,GO:0048286,GO:0055088,GO:0061178,GO:0061436,GO:0072659,GO:0097209,GO:0097234,GO:2000010	Golgi membrane|corneocyte desquamation|signaling receptor binding|lipid transporter activity|protein binding|cytoplasm|mitochondrial inner membrane|cytosol|plasma membrane|ceramide metabolic process|lipid transport|intracellular protein transport|positive regulation of cholesterol efflux|keratinocyte differentiation|keratinization|positive regulation of intracellular lipid transport|secretion by …	mmu02010	ABC transporters
Abi3bp	50.9217	0.259474	-2.43249	0.645654	-0.631166	0.0149955	0.43675	Down	0.373641	0.647638	0.434175	0.597932	0.289417	0.278653	0.39591	0.364968	320712	ABI gene family, member 3 (NESH) binding protein	GO:0005201,GO:0005518,GO:0005539,GO:0005614,GO:0008201,GO:0008285,GO:0010811,GO:0030198,GO:0031012,GO:0062023,GO:1904597,GO:1905209	extracellular matrix structural constituent|collagen binding|glycosaminoglycan binding|interstitial matrix|heparin binding|negative regulation of cell population proliferation|positive regulation of cell-substrate adhesion|extracellular matrix organization|extracellular matrix|collagen-containing extracellular matrix|negative regulation of connective tissue replacement involved in inflammatory re…
Adamtsl3	103.199	0.302802	-2.11904	0.64098	-0.641649	0.0340874	0.584751	Down	0.473341	1.30961	0.854531	0.808212	0.464098	0.361413	0.837346	0.550073	269959	ADAMTS-like 3	GO:0004222,GO:0030198,GO:0031012,GO:0043231	metalloendopeptidase activity|extracellular matrix organization|extracellular matrix|intracellular membrane-bounded organelle
Ap1m2	7.39944	0.598332	-2.48979	0.356081	-1.48972	0.0127818	0.406793	Down	0.232695	0.216792	0.26425	0.168773	0.0603931	0.0969116	0.0602401	0.0965776	11768	adaptor protein complex AP-1, mu 2 subunit	GO:0005794,GO:0005802,GO:0006886,GO:0015031,GO:0016020,GO:0016192,GO:0030131,GO:0030136,GO:0031410,GO:0035615,GO:0043231	Golgi apparatus|trans-Golgi network|intracellular protein transport|protein transport|membrane|vesicle-mediated transport|clathrin adaptor complex|clathrin-coated vesicle|cytoplasmic vesicle|clathrin adaptor activity|intracellular membrane-bounded organelle	mmu04142,mmu05170	Lysosome|Human immunodeficiency virus 1 infection
Arg2	34.4009	0.303144	-2.26232	0.621657	-0.68581	0.0236774	0.516518	Down	2.19543	1.43536	1.14731	1.45964	1.17291	1.02342	0.914017	0.773711	11847	arginase type II	GO:0000050,GO:0001657,GO:0002250,GO:0002376,GO:0002829,GO:0004053,GO:0005737,GO:0005739,GO:0006525,GO:0006941,GO:0010963,GO:0016787,GO:0016813,GO:0019547,GO:0030145,GO:0032651,GO:0032696,GO:0032700,GO:0032720,GO:0045087,GO:0045988,GO:0046872,GO:0050998,GO:0051001,GO:0071641,GO:0071644,GO:0071650,GO:1900425,GO:1903426,GO:1905403,GO:2000562,GO:2000774	urea cycle|ureteric bud development|adaptive immune response|immune system process|negative regulation of type 2 immune response|arginase activity|cytoplasm|mitochondrion|arginine metabolic process|striated muscle contraction|regulation of L-arginine import|hydrolase activity|hydrolase activity, acting on carbon-nitrogen (but not peptide) bonds, in linear amidines|arginine catabolic process to or…	mmu00220,mmu00330,mmu05146	Arginine biosynthesis|Arginine and proline metabolism|Amoebiasis
Bdkrb2	36.3303	0.296688	-2.04827	0.656243	-0.607697	0.0405336	0.616096	Down	0.383565	0.634011	0.499347	0.555274	0.423888	0.385449	0.3406	0.214656	12062	bradykinin receptor, beta 2	GO:0002020,GO:0002438,GO:0004930,GO:0004947,GO:0005768,GO:0005794,GO:0005886,GO:0006939,GO:0007165,GO:0007186,GO:0007204,GO:0008285,GO:0009651,GO:0016020,GO:0016021,GO:0031698,GO:0031702,GO:0033137,GO:0035633,GO:0042310,GO:0042311,GO:0043231,GO:0045776,GO:0046982,GO:0050482,GO:1902219,GO:1902239	protease binding|acute inflammatory response to antigenic stimulus|G protein-coupled receptor activity|bradykinin receptor activity|endosome|Golgi apparatus|plasma membrane|smooth muscle contraction|signal transduction|G protein-coupled receptor signaling pathway|positive regulation of cytosolic calcium ion concentration|negative regulation of cell population proliferation|response to salt stress…	mmu04020,mmu04022,mmu04071,mmu04080,mmu04610,mmu04750,mmu04810,mmu04961,mmu05142,mmu05200	Calcium signaling pathway|cGMP-PKG signaling pathway|Sphingolipid signaling pathway|Neuroactive ligand-receptor interaction|Complement and coagulation cascades|Inflammatory mediator regulation of TRP channels|Regulation of actin cytoskeleton|Endocrine and other factor-regulated calcium reabsorption|Chagas disease|Pathways in cancer
Bglap3	7.13445	0.758249	-2.01144	0.347439	-1.52517	0.0442793	0.641926	Down	0.860997	0.311949	0.137888	0.62014	0.136559	0.175307	0.317831	0.0436758	12095	bone gamma-carboxyglutamate protein 3	GO:0001649,GO:0005509,GO:0005576,GO:0005615,GO:0005737,GO:0005791,GO:0005794,GO:0008147,GO:0030425,GO:0030500,GO:0031214,GO:0031982,GO:0032571,GO:0042995,GO:0043204,GO:0046848,GO:0046872,GO:0060348,GO:1900076	osteoblast differentiation|calcium ion binding|extracellular region|extracellular space|cytoplasm|rough endoplasmic reticulum|Golgi apparatus|structural constituent of bone|dendrite|regulation of bone mineralization|biomineral tissue development|vesicle|response to vitamin K|cell projection|perikaryon|hydroxyapatite binding|metal ion binding|bone development|regulation of cellular response to ins…	mmu04928	Parathyroid hormone synthesis, secretion and action
Bmp3	91.7297	0.248048	-3.38484	0.558797	-0.839603	0.000712193	0.0824279	Down	1.07771	1.39588	0.833504	0.629138	0.600343	0.465624	0.490702	0.648026	110075	bone morphogenetic protein 3	GO:0001503,GO:0001649,GO:0005125,GO:0005576,GO:0005615,GO:0007275,GO:0008083,GO:0010862,GO:0030154,GO:0031982,GO:0045944,GO:0051216,GO:0060395,GO:0070700	ossification|osteoblast differentiation|cytokine activity|extracellular region|extracellular space|multicellular organism development|growth factor activity|positive regulation of pathway-restricted SMAD protein phosphorylation|cell differentiation|vesicle|positive regulation of transcription by RNA polymerase II|cartilage development|SMAD protein signal transduction|BMP receptor binding	mmu04060	Cytokine-cytokine receptor interaction
Bmp5	58.5839	0.254714	-2.40877	0.653588	-0.613547	0.0160066	0.443167	Down	0.670276	1.23565	1.01406	0.938679	0.542859	0.64027	0.839301	0.507846	12160	bone morphogenetic protein 5	GO:0001501,GO:0001503,GO:0003272,GO:0003323,GO:0003344,GO:0005125,GO:0005515,GO:0005576,GO:0005615,GO:0007275,GO:0007389,GO:0008083,GO:0008284,GO:0008285,GO:0010862,GO:0010894,GO:0021502,GO:0030154,GO:0030509,GO:0030539,GO:0030902,GO:0031982,GO:0032348,GO:0043569,GO:0043583,GO:0045944,GO:0048738,GO:0050679,GO:0051216,GO:0060037,GO:0060395,GO:0060411,GO:0060710,GO:0061384,GO:0070700,GO:0097065,GO:…	skeletal system development|ossification|endocardial cushion formation|type B pancreatic cell development|pericardium morphogenesis|cytokine activity|protein binding|extracellular region|extracellular space|multicellular organism development|pattern specification process|growth factor activity|positive regulation of cell population proliferation|negative regulation of cell population proliferatio…	mmu04060,mmu04350,mmu04390	Cytokine-cytokine receptor interaction|TGF-beta signaling pathway|Hippo signaling pathway
Bnc2	34.5132	0.440685	-2.99699	0.400333	-1.32073	0.00272663	0.174461	Down	0.142216	0.300067	0.241156	0.104286	0.0318443	0.0689849	0.142936	0.0725664	242509	basonuclin 2	GO:0000976,GO:0003416,GO:0003677,GO:0005634,GO:0005654,GO:0006355,GO:0042981,GO:0043586,GO:0046872,GO:0060021,GO:0060485	transcription cis-regulatory region binding|endochondral bone growth|DNA binding|nucleus|nucleoplasm|regulation of transcription, DNA-templated|regulation of apoptotic process|tongue development|metal ion binding|roof of mouth development|mesenchyme development			zf-C2H2
Calca	26.8937	0.408518	-2.88219	0.442139	-1.17743	0.00394915	0.213234	Down	1.48933	1.41645	0.894429	0.618865	0.206689	0.568577	0.530141	0.65161	12310	calcitonin/calcitonin-related polypeptide, alpha	GO:0001976,GO:0001984,GO:0002027,GO:0005102,GO:0005179,GO:0005576,GO:0005615,GO:0005622,GO:0005634,GO:0005737,GO:0006874,GO:0006954,GO:0007189,GO:0007190,GO:0007218,GO:0007528,GO:0007631,GO:0008016,GO:0008217,GO:0009408,GO:0030279,GO:0030424,GO:0031645,GO:0031716,GO:0042311,GO:0043005,GO:0043025,GO:0043195,GO:0045776,GO:0045778,GO:0045785,GO:0045986,GO:0048240,GO:0048265,GO:0050965,GO:0051480,GO:…	nervous system process involved in regulation of systemic arterial blood pressure|artery vasodilation involved in baroreceptor response to increased systemic arterial blood pressure|regulation of heart rate|signaling receptor binding|hormone activity|extracellular region|extracellular space|intracellular anatomical structure|nucleus|cytoplasm|cellular calcium ion homeostasis|inflammatory response…	mmu04080,mmu04270	Neuroactive ligand-receptor interaction|Vascular smooth muscle contraction
Car13	79.6232	0.239699	-2.84146	0.623692	-0.681094	0.00449077	0.228616	Down	1.70926	3.11854	2.14427	1.91769	1.17476	1.39209	1.82528	1.17053	71934	carbonic anhydrase 13	GO:0004089,GO:0005737,GO:0005829,GO:0006730,GO:0008270,GO:0016829,GO:0016836,GO:0043209,GO:0043231,GO:0046872	carbonate dehydratase activity|cytoplasm|cytosol|one-carbon metabolic process|zinc ion binding|lyase activity|hydro-lyase activity|myelin sheath|intracellular membrane-bounded organelle|metal ion binding	mmu00910	Nitrogen metabolism
Cbln4	258.626	0.179308	-3.77257	0.625702	-0.676451	0.000161572	0.0386157	Down	6.80514	6.81239	4.62791	5.44486	3.06173	4.0198	2.92441	4.84275	228942	cerebellin 4 precursor protein	GO:0005515,GO:0005576,GO:0005615,GO:0009306,GO:0030054,GO:0045202,GO:0098982,GO:1904862	protein binding|extracellular region|extracellular space|protein secretion|cell junction|synapse|GABA-ergic synapse|inhibitory synapse assembly
Ccn2	249.226	0.385327	-2.97667	0.451566	-1.14699	0.00291394	0.180546	Down	8.28998	11.4264	4.91043	5.14167	2.68011	2.2891	4.87236	3.6292	14219	cellular communication network factor 2	GO:0001502,GO:0001503,GO:0001525,GO:0001894,GO:0001934,GO:0001968,GO:0005178,GO:0005520,GO:0005576,GO:0005615,GO:0005801,GO:0005829,GO:0005938,GO:0007155,GO:0007160,GO:0007165,GO:0007229,GO:0008022,GO:0008083,GO:0008201,GO:0008284,GO:0008543,GO:0010628,GO:0010629,GO:0010942,GO:0016477,GO:0030154,GO:0030324,GO:0031012,GO:0032330,GO:0032967,GO:0035556,GO:0035988,GO:0043280,GO:0045597,GO:0046330,GO:…	cartilage condensation|ossification|angiogenesis|tissue homeostasis|positive regulation of protein phosphorylation|fibronectin binding|integrin binding|insulin-like growth factor binding|extracellular region|extracellular space|cis-Golgi network|cytosol|cell cortex|cell adhesion|cell-matrix adhesion|signal transduction|integrin-mediated signaling pathway|protein C-terminus binding|growth factor a…	mmu04371,mmu04390	Apelin signaling pathway|Hippo signaling pathway
Cd209f	16.9432	0.461141	-2.72351	0.418725	-1.25592	0.00645915	0.271251	Down	0.933838	1.03113	0.531745	0.655358	0.164569	0.285207	0.590949	0.284225	69142	CD209f antigen	GO:0005537	mannose binding	mmu04145,mmu04625,mmu05152,mmu05162	Phagosome|C-type lectin receptor signaling pathway|Tuberculosis|Measles
Cited4	48.2436	0.238162	-2.50452	0.661365	-0.596482	0.0122618	0.401188	Down	2.42953	2.82936	2.4179	1.94699	1.36244	1.62978	1.48254	1.90146	56222	Cbp/p300-interacting transactivator, with Glu/Asp-rich carboxy-terminal domain, 4	GO:0003713,GO:0005634,GO:0005737,GO:0006355,GO:0043627,GO:0045893	transcription coactivator activity|nucleus|cytoplasm|regulation of transcription, DNA-templated|response to estrogen|positive regulation of transcription, DNA-templated
Cobl	571.699	0.124261	-4.87989	0.656842	-0.606381	1.06e-06	0.00159512	Down	4.59236	4.94988	3.77069	3.95266	2.27552	3.11527	2.72993	3.24211	12808	cordon-bleu WH2 repeat	GO:0000578,GO:0001726,GO:0001757,GO:0001843,GO:0001889,GO:0003779,GO:0003785,GO:0005515,GO:0005737,GO:0005856,GO:0005884,GO:0005886,GO:0005938,GO:0016020,GO:0030036,GO:0030041,GO:0030424,GO:0030425,GO:0030903,GO:0033504,GO:0042995,GO:0043025,GO:0044294,GO:0044295,GO:0048471,GO:0048565,GO:0048669,GO:0051639,GO:0051764,GO:1900006,GO:1900029,GO:1990357	embryonic axis specification|ruffle|somite specification|neural tube closure|liver development|actin binding|actin monomer binding|protein binding|cytoplasm|cytoskeleton|actin filament|plasma membrane|cell cortex|membrane|actin cytoskeleton organization|actin filament polymerization|axon|dendrite|notochord development|floor plate development|cell projection|neuronal cell body|dendritic growth con…
Cped1	136.758	0.281538	-2.10816	0.662721	-0.593527	0.0350171	0.588717	Down	0.897445	2.08597	1.25352	1.57779	0.493055	1.0003	1.17682	1.19115	214642	cadherin-like and PC-esterase domain containing 1	GO:0005783	endoplasmic reticulum
Cplx3	137.11	0.251399	-2.87731	0.605688	-0.723353	0.00401078	0.215126	Down	3.49343	4.58856	1.98107	2.37973	1.41699	2.11639	2.28318	1.74306	235415	complexin 3	GO:0000149,GO:0005326,GO:0005634,GO:0005829,GO:0005886,GO:0006836,GO:0006887,GO:0007601,GO:0016020,GO:0016079,GO:0019905,GO:0030054,GO:0030073,GO:0031201,GO:0031630,GO:0043195,GO:0045202,GO:0046928,GO:0050896,GO:0098684,GO:0098993,GO:0099029	SNARE binding|neurotransmitter transmembrane transporter activity|nucleus|cytosol|plasma membrane|neurotransmitter transport|exocytosis|visual perception|membrane|synaptic vesicle exocytosis|syntaxin binding|cell junction|insulin secretion|SNARE complex|regulation of synaptic vesicle fusion to presynaptic active zone membrane|terminal bouton|synapse|regulation of neurotransmitter secretion|respon…	mmu04721	Synaptic vesicle cycle
Crispld2	97.5127	0.260871	-2.50364	0.6359	-0.653128	0.0122921	0.401188	Down	1.31818	1.75948	1.32753	1.36515	0.518657	0.812923	1.45578	0.891133	78892	cysteine-rich secretory protein LCCL domain containing 2	GO:0005539,GO:0005576,GO:0005615,GO:0008201,GO:0030133,GO:0030198,GO:0031012,GO:0060325	glycosaminoglycan binding|extracellular region|extracellular space|heparin binding|transport vesicle|extracellular matrix organization|extracellular matrix|face morphogenesis
Dapl1	5.87982	0.853929	-2.04707	0.297704	-1.74805	0.0406514	0.616096	Down	0.85724	1.41983	0.823718	0.18998	0.181285	0.0872711	0.632889	0.0869704	76747	death associated protein-like 1	GO:0006915,GO:0010507,GO:0030154,GO:0034198,GO:0070513,GO:0097190	apoptotic process|negative regulation of autophagy|cell differentiation|cellular response to amino acid starvation|death domain binding|apoptotic signaling pathway
Derl3	12.6661	0.458544	-2.14897	0.505086	-0.985398	0.0316366	0.566589	Down	0.73095	0.529663	0.624326	0.728962	0.270511	0.409278	0.192733	0.444947	70377	Der1-like domain family, member 3	GO:0000839,GO:0005047,GO:0005783,GO:0016020,GO:0016021,GO:0018279,GO:0030176,GO:0030433,GO:0030968,GO:0044877,GO:0051787,GO:1904153,GO:1990381	Hrd1p ubiquitin ligase ERAD-L complex|signal recognition particle binding|endoplasmic reticulum|membrane|integral component of membrane|protein N-linked glycosylation via asparagine|integral component of endoplasmic reticulum membrane|ubiquitin-dependent ERAD pathway|endoplasmic reticulum unfolded protein response|protein-containing complex binding|misfolded protein binding|negative regulation of…	mmu04141	Protein processing in endoplasmic reticulum
Dmrt2	17.0941	0.398241	-2.47527	0.504962	-0.985753	0.0133136	0.413713	Down	0.67269	0.480484	0.366285	0.424878	0.277401	0.205449	0.23413	0.266164	226049	doublesex and mab-3 related transcription factor 2	GO:0000977,GO:0000978,GO:0000981,GO:0001228,GO:0003677,GO:0003700,GO:0005634,GO:0006355,GO:0006357,GO:0007548,GO:0014807,GO:0042802,GO:0043565,GO:0045944,GO:0046872,GO:0048706,GO:0060972,GO:2000287	RNA polymerase II transcription regulatory region sequence-specific DNA binding|RNA polymerase II cis-regulatory region sequence-specific DNA binding|DNA-binding transcription factor activity, RNA polymerase II-specific|DNA-binding transcription activator activity, RNA polymerase II-specific|DNA binding|DNA-binding transcription factor activity|nucleus|regulation of transcription, DNA-templated|r…			DM
Dsc2	12.8204	0.459578	-2.44953	0.458263	-1.12575	0.0143042	0.429581	Down	0.198889	0.217997	0.134903	0.233351	0.122469	0.0964753	0.0777375	0.0640952	13506	desmocollin 2	GO:0005509,GO:0005886,GO:0005911,GO:0005912,GO:0007155,GO:0007156,GO:0009267,GO:0014704,GO:0016020,GO:0016021,GO:0030054,GO:0030057,GO:0031410,GO:0046872,GO:0086042,GO:0086073,GO:0086091,GO:0098609,GO:0098911	calcium ion binding|plasma membrane|cell-cell junction|adherens junction|cell adhesion|homophilic cell adhesion via plasma membrane adhesion molecules|cellular response to starvation|intercalated disc|membrane|integral component of membrane|cell junction|desmosome|cytoplasmic vesicle|metal ion binding|cardiac muscle cell-cardiac muscle cell adhesion|bundle of His cell-Purkinje myocyte adhesion in…	mmu05412	Arrhythmogenic right ventricular cardiomyopathy
Dsc3	81.6009	0.256805	-5.56561	0.371317	-1.42928	2.61e-08	0.000123771	Down	1.51996	1.19101	0.889854	0.973742	0.268216	0.45192	0.39175	0.588229	13507	desmocollin 3	GO:0001701,GO:0005509,GO:0005576,GO:0005737,GO:0005886,GO:0005911,GO:0007155,GO:0007156,GO:0016020,GO:0016021,GO:0030054,GO:0030057,GO:0045295,GO:0046872,GO:0050821,GO:0098609	in utero embryonic development|calcium ion binding|extracellular region|cytoplasm|plasma membrane|cell-cell junction|cell adhesion|homophilic cell adhesion via plasma membrane adhesion molecules|membrane|integral component of membrane|cell junction|desmosome|gamma-catenin binding|metal ion binding|protein stabilization|cell-cell adhesion
Dtl	31.482	0.382117	-3.02043	0.449329	-1.15416	0.00252418	0.16676	Down	0.497909	0.695822	0.456691	0.225707	0.269221	0.238471	0.214831	0.123991	76843	denticleless E3 ubiquitin protein ligase	GO:0000209,GO:0004842,GO:0005634,GO:0005654,GO:0005694,GO:0005730,GO:0005737,GO:0005813,GO:0005829,GO:0005856,GO:0006260,GO:0006511,GO:0006513,GO:0006974,GO:0007095,GO:0009411,GO:0010971,GO:0016020,GO:0019985,GO:0031464,GO:0031465,GO:0045732,GO:0048511,GO:0051726,GO:0080008	protein polyubiquitination|ubiquitin-protein transferase activity|nucleus|nucleoplasm|chromosome|nucleolus|cytoplasm|centrosome|cytosol|cytoskeleton|DNA replication|ubiquitin-dependent protein catabolic process|protein monoubiquitination|cellular response to DNA damage stimulus|mitotic G2 DNA damage checkpoint signaling|response to UV|positive regulation of G2/M transition of mitotic cell cycle|m…
Eps8l3	2.40496	1.23534	-2.00473	0.179675	-2.47654	0.0449914	0.648802	Down	0.0436971	0.0610661	0.104971	0.130735	0	0.0200186	0.0414784	0	99662	EPS8-like 3	GO:0003779,GO:0005737,GO:0005886,GO:0007266,GO:0032587,GO:0035023,GO:0042634,GO:1900029	actin binding|cytoplasm|plasma membrane|Rho protein signal transduction|ruffle membrane|regulation of Rho protein signal transduction|regulation of hair cycle|positive regulation of ruffle assembly
F13a1	82.0842	0.308506	-2.9916	0.527438	-0.922928	0.00277517	0.175311	Down	0.895082	1.59485	1.06435	1.0377	0.393954	0.481816	1.08328	0.46994	74145	coagulation factor XIII, A1 subunit	GO:0003810,GO:0005576,GO:0005737,GO:0007596,GO:0007599,GO:0016740,GO:0016746,GO:0018149,GO:0046872,GO:0062023,GO:0072378	protein-glutamine gamma-glutamyltransferase activity|extracellular region|cytoplasm|blood coagulation|hemostasis|transferase activity|acyltransferase activity|peptide cross-linking|metal ion binding|collagen-containing extracellular matrix|blood coagulation, fibrin clot formation	mmu04610,mmu05171	Complement and coagulation cascades|Coronavirus disease - COVID-19
Fbxw23	19.5315	0.395909	-3.19358	0.416282	-1.26437	0.0014052	0.121475	Down	1.10568	0.686744	0.76732	0.673856	0.496875	0.281409	0.233231	0.336527	635668
Fermt1	30.8563	0.44703	-3.65358	0.322359	-1.63326	0.000258611	0.0461248	Down	0.633296	0.667394	0.279326	0.269195	0.0493989	0.152197	0.187241	0.20855	241639	fermitin family member 1	GO:0001954,GO:0005178,GO:0005737,GO:0005829,GO:0005856,GO:0005886,GO:0005925,GO:0007155,GO:0007160,GO:0007229,GO:0010629,GO:0016020,GO:0030054,GO:0030055,GO:0030511,GO:0033625,GO:0033630,GO:0042308,GO:0042995,GO:0043616,GO:0051015,GO:0051546,GO:0051886,GO:0071636,GO:0071711,GO:0071944,GO:0090090,GO:0090162,GO:1903691,GO:2000647	positive regulation of cell-matrix adhesion|integrin binding|cytoplasm|cytosol|cytoskeleton|plasma membrane|focal adhesion|cell adhesion|cell-matrix adhesion|integrin-mediated signaling pathway|negative regulation of gene expression|membrane|cell junction|cell-substrate junction|positive regulation of transforming growth factor beta receptor signaling pathway|positive regulation of integrin activ…
Gm19410	188.408	0.163107	-3.79959	0.650788	-0.619741	0.000144937	0.0372308	Down	1.70135	1.80625	1.51316	1.87823	1.02415	0.877305	1.11921	1.47399	100502846	predicted gene, 19410
Gm36722	39.3955	0.257806	-3.25893	0.558578	-0.840171	0.00111833	0.107545	Down	0.192762	0.210671	0.153166	0.158966	0.0952473	0.0984979	0.0950062	0.111698	102640722
Gm52140	4.29752	0.884682	-2.26354	0.249565	-2.00251	0.0236026	0.515817	Down	0.142724	0.212752	0.137143	0.256204	0.108657	0	0.0270955	0.0521277	115488359
Gpr21	23.8078	0.361158	-1.96104	0.612065	-0.708244	0.0498749	0.665617	Down	0.807853	0.796916	0.456625	0.61609	0.497447	0.239473	0.428526	0.477296	338346	G protein-coupled receptor 21	GO:0004930,GO:0005886,GO:0007165,GO:0007186,GO:0016020,GO:0016021,GO:0040018,GO:0042593,GO:0046627	G protein-coupled receptor activity|plasma membrane|signal transduction|G protein-coupled receptor signaling pathway|membrane|integral component of membrane|positive regulation of multicellular organism growth|glucose homeostasis|negative regulation of insulin receptor signaling pathway
Grb7	32.3542	0.313329	-2.41536	0.591807	-0.756802	0.0157199	0.440481	Down	0.60456	0.515308	0.531479	0.346356	0.244817	0.271069	0.244198	0.42282	14786	growth factor receptor bound protein 7	GO:0003723,GO:0005515,GO:0005737,GO:0005829,GO:0005886,GO:0005925,GO:0007165,GO:0008286,GO:0008289,GO:0010494,GO:0016020,GO:0017148,GO:0019901,GO:0030054,GO:0030335,GO:0034063,GO:0035091,GO:0042802,GO:0042995,GO:0046627	RNA binding|protein binding|cytoplasm|cytosol|plasma membrane|focal adhesion|signal transduction|insulin receptor signaling pathway|lipid binding|cytoplasmic stress granule|membrane|negative regulation of translation|protein kinase binding|cell junction|positive regulation of cell migration|stress granule assembly|phosphatidylinositol binding|identical protein binding|cell projection|negative reg…
Has1	7.80105	0.576944	-2.15568	0.422286	-1.24371	0.0311084	0.565369	Down	0.339153	0.243058	0.250685	0.260178	0.0993079	0.0717108	0.123821	0.166749	15116	hyaluronan synthase 1	GO:0005737,GO:0005887,GO:0010764,GO:0016020,GO:0016021,GO:0016740,GO:0016757,GO:0030213,GO:0036120,GO:0042802,GO:0045226,GO:0050501,GO:0085029	cytoplasm|integral component of plasma membrane|negative regulation of fibroblast migration|membrane|integral component of membrane|transferase activity|glycosyltransferase activity|hyaluronan biosynthetic process|cellular response to platelet-derived growth factor stimulus|identical protein binding|extracellular polysaccharide biosynthetic process|hyaluronan synthase activity|extracellular matri…
Hcar1	52.457	0.395776	-2.56598	0.494639	-1.01555	0.0102885	0.35862	Down	0.685354	1.8844	1.04405	0.866866	0.38178	0.306318	1.0155	0.518946	243270	hydrocarboxylic acid receptor 1	GO:0004930,GO:0005886,GO:0007165,GO:0007186,GO:0016020,GO:0016021,GO:0043229,GO:0050995	G protein-coupled receptor activity|plasma membrane|signal transduction|G protein-coupled receptor signaling pathway|membrane|integral component of membrane|intracellular organelle|negative regulation of lipid catabolic process	mmu04024	cAMP signaling pathway
Hif3a	115.251	0.334667	-2.61221	0.545548	-0.874221	0.00899588	0.333792	Down	1.92775	1.03616	0.691076	0.561964	0.613858	0.631788	0.703797	0.35881	53417	hypoxia inducible factor 3, alpha subunit	GO:0000785,GO:0000977,GO:0000978,GO:0000981,GO:0001525,GO:0001666,GO:0003677,GO:0003700,GO:0005515,GO:0005634,GO:0005654,GO:0005737,GO:0005739,GO:0005829,GO:0005886,GO:0006355,GO:0006357,GO:0006366,GO:0006915,GO:0007275,GO:0016607,GO:0045944,GO:0046983,GO:0071456	chromatin|RNA polymerase II transcription regulatory region sequence-specific DNA binding|RNA polymerase II cis-regulatory region sequence-specific DNA binding|DNA-binding transcription factor activity, RNA polymerase II-specific|angiogenesis|response to hypoxia|DNA binding|DNA-binding transcription factor activity|protein binding|nucleus|nucleoplasm|cytoplasm|mitochondrion|cytosol|plasma membran…
Hmmr	10.1119	0.590841	-2.05187	0.431571	-1.21233	0.0401819	0.615542	Down	0.333893	0.155537	0.0802091	0.180367	0.0794362	0.0509879	0.0660292	0.12703	15366	hyaluronan mediated motility receptor (RHAMM)	GO:0005540,GO:0005737,GO:0005813,GO:0005829,GO:0015630	hyaluronic acid binding|cytoplasm|centrosome|cytosol|microtubule cytoskeleton	mmu04512	ECM-receptor interaction
Igfbp6	250.422	0.185877	-3.43432	0.642441	-0.638363	0.000594033	0.0750717	Down	10.3736	16.2523	12.0429	10.6409	6.6081	6.67269	10.8114	7.65488	16012	insulin-like growth factor binding protein 6	GO:0000187,GO:0001968,GO:0005201,GO:0005520,GO:0005576,GO:0005615,GO:0005737,GO:0005794,GO:0016477,GO:0019838,GO:0031994,GO:0031995,GO:0042568,GO:0042802,GO:0043567,GO:0062023	activation of MAPK activity|fibronectin binding|extracellular matrix structural constituent|insulin-like growth factor binding|extracellular region|extracellular space|cytoplasm|Golgi apparatus|cell migration|growth factor binding|insulin-like growth factor I binding|insulin-like growth factor II binding|insulin-like growth factor binary complex|identical protein binding|regulation of insulin-lik…
Itga10	68.3285	0.263062	-2.60905	0.621428	-0.686341	0.00907942	0.336125	Down	0.660431	1.17007	0.801059	0.852986	0.49455	0.694395	0.647453	0.336115	213119	integrin, alpha 10	GO:0007160,GO:0007229,GO:0034680,GO:0098639	cell-matrix adhesion|integrin-mediated signaling pathway|integrin alpha10-beta1 complex|collagen binding involved in cell-matrix adhesion	mmu04151,mmu04510,mmu04512,mmu04810,mmu05165,mmu05410,mmu05412,mmu05414	PI3K-Akt signaling pathway|Focal adhesion|ECM-receptor interaction|Regulation of actin cytoskeleton|Human papillomavirus infection|Hypertrophic cardiomyopathy|Arrhythmogenic right ventricular cardiomyopathy|Dilated cardiomyopathy
Kcnk5	36.6266	0.324618	-2.06928	0.627756	-0.671725	0.0385199	0.610162	Down	0.276152	0.654892	0.651321	0.575838	0.274741	0.356531	0.440856	0.286534	16529	potassium channel, subfamily K, member 5	GO:0005249,GO:0005267,GO:0005887,GO:0022841,GO:0030322,GO:0060075,GO:0071805,GO:0097623,GO:1990573	voltage-gated potassium channel activity|potassium channel activity|integral component of plasma membrane|potassium ion leak channel activity|stabilization of membrane potential|regulation of resting membrane potential|potassium ion transmembrane transport|potassium ion export across plasma membrane|potassium ion import across plasma membrane	mmu04742,mmu04974	Taste transduction|Protein digestion and absorption
Klf5	104.113	0.198426	-4.71558	0.52279	-0.935696	2.41e-06	0.00319416	Down	4.32704	4.44329	3.88469	3.8428	1.71323	1.82315	2.03868	3.05695	12224	Kruppel-like factor 5	GO:0000122,GO:0000978,GO:0000981,GO:0001228,GO:0001525,GO:0003677,GO:0003700,GO:0005515,GO:0005634,GO:0005654,GO:0005667,GO:0005794,GO:0006355,GO:0006357,GO:0008134,GO:0010468,GO:0014816,GO:0014901,GO:0014908,GO:0030033,GO:0032534,GO:0035914,GO:0043231,GO:0043403,GO:0043426,GO:0043565,GO:0045600,GO:0045893,GO:0045944,GO:0046872,GO:0060576,GO:0061586,GO:0099156,GO:1902895,GO:1990830,GO:1990837,GO:…	negative regulation of transcription by RNA polymerase II|RNA polymerase II cis-regulatory region sequence-specific DNA binding|DNA-binding transcription factor activity, RNA polymerase II-specific|DNA-binding transcription activator activity, RNA polymerase II-specific|angiogenesis|DNA binding|DNA-binding transcription factor activity|protein binding|nucleus|nucleoplasm|transcription regulator c…			zf-C2H2
Lamc2	81.1441	0.209531	-4.33434	0.532858	-0.908176	1.46e-05	0.00880015	Down	1.04026	1.19946	0.959994	0.96553	0.392059	0.509595	0.606153	0.714736	16782	laminin, gamma 2	GO:0005102,GO:0005201,GO:0005515,GO:0005576,GO:0005604,GO:0005607,GO:0005610,GO:0005615,GO:0005938,GO:0007155,GO:0008045,GO:0008201,GO:0008284,GO:0009887,GO:0009888,GO:0016020,GO:0016358,GO:0030335,GO:0031012,GO:0048471,GO:0062023	signaling receptor binding|extracellular matrix structural constituent|protein binding|extracellular region|basement membrane|laminin-2 complex|laminin-5 complex|extracellular space|cell cortex|cell adhesion|motor neuron axon guidance|heparin binding|positive regulation of cell population proliferation|animal organ morphogenesis|tissue development|membrane|dendrite development|positive regulation…	mmu04151,mmu04510,mmu04512,mmu05145,mmu05146,mmu05165,mmu05200,mmu05222	PI3K-Akt signaling pathway|Focal adhesion|ECM-receptor interaction|Toxoplasmosis|Amoebiasis|Human papillomavirus infection|Pathways in cancer|Small cell lung cancer
Lif	29.4424	0.326487	-1.96905	0.640439	-0.642868	0.0489475	0.661821	Down	0.358932	0.334402	0.354477	0.318183	0.351061	0.200976	0.170354	0.154764	16878	leukemia inhibitory factor	GO:0001974,GO:0005102,GO:0005125,GO:0005146,GO:0005576,GO:0005615,GO:0005829,GO:0006955,GO:0007260,GO:0007566,GO:0008083,GO:0008284,GO:0008285,GO:0010628,GO:0010976,GO:0016525,GO:0019827,GO:0030324,GO:0031100,GO:0033138,GO:0033141,GO:0033630,GO:0042531,GO:0043410,GO:0045595,GO:0045651,GO:0045835,GO:0045944,GO:0046697,GO:0046888,GO:0048286,GO:0048644,GO:0048666,GO:0048708,GO:0048711,GO:0048861,GO:…	blood vessel remodeling|signaling receptor binding|cytokine activity|leukemia inhibitory factor receptor binding|extracellular region|extracellular space|cytosol|immune response|tyrosine phosphorylation of STAT protein|embryo implantation|growth factor activity|positive regulation of cell population proliferation|negative regulation of cell population proliferation|positive regulation of gene exp…	mmu04060,mmu04550,mmu04630,mmu04668	Cytokine-cytokine receptor interaction|Signaling pathways regulating pluripotency of stem cells|JAK-STAT signaling pathway|TNF signaling pathway
Lox	60.8315	0.247527	-2.6372	0.636055	-0.652777	0.00835942	0.318167	Down	0.562903	1.14929	0.840107	0.84803	0.604063	0.526729	0.579796	0.4593	16948	lysyl oxidase	GO:0001568,GO:0001649,GO:0001932,GO:0004720,GO:0005507,GO:0005515,GO:0005518,GO:0005576,GO:0005581,GO:0005615,GO:0005634,GO:0007507,GO:0009725,GO:0010468,GO:0016202,GO:0016491,GO:0016641,GO:0017015,GO:0018057,GO:0018158,GO:0030199,GO:0030282,GO:0030324,GO:0031012,GO:0035791,GO:0035904,GO:0035905,GO:0035906,GO:0042060,GO:0042981,GO:0043491,GO:0045652,GO:0046716,GO:0046872,GO:0048251,GO:0048514,GO:…	blood vessel development|osteoblast differentiation|regulation of protein phosphorylation|protein-lysine 6-oxidase activity|copper ion binding|protein binding|collagen binding|extracellular region|collagen trimer|extracellular space|nucleus|heart development|response to hormone|regulation of gene expression|regulation of striated muscle tissue development|oxidoreductase activity|oxidoreductase ac…
Lypd2	5.40016	0.763947	-2.32701	0.291646	-1.77771	0.0199648	0.48848	Down	0.748921	1.13383	0.449772	0.653523	0.0890875	0.171548	0.44431	0.170957	68311	Ly6/Plaur domain containing 2	GO:0005886,GO:0016020,GO:0031225	plasma membrane|membrane|anchored component of membrane
Lyve1	22.677	0.427741	-2.66694	0.45352	-1.14076	0.00765444	0.303552	Down	0.565246	0.858189	0.422444	0.647221	0.139458	0.210997	0.516674	0.267617	114332	lymphatic vessel endothelial hyaluronan receptor 1	GO:0004888,GO:0005540,GO:0005886,GO:0006027,GO:0007155,GO:0016020,GO:0016021,GO:0071944	transmembrane signaling receptor activity|hyaluronic acid binding|plasma membrane|glycosaminoglycan catabolic process|cell adhesion|membrane|integral component of membrane|cell periphery
Mab21l1	49.5307	0.300581	-3.5332	0.478964	-1.06201	0.000410569	0.0585313	Down	1.86641	1.0067	1.09493	1.05802	0.355228	0.684032	0.634061	0.735492	17116	mab-21-like 1	GO:0000166,GO:0001654,GO:0005634,GO:0007275,GO:0008284,GO:0016740,GO:0016779,GO:0043010,GO:0046872	nucleotide binding|eye development|nucleus|multicellular organism development|positive regulation of cell population proliferation|transferase activity|nucleotidyltransferase activity|camera-type eye development|metal ion binding
Mapk13	11.376	0.533131	-2.58563	0.384624	-1.37848	0.00972009	0.352614	Down	0.479074	0.618	0.849859	0.367516	0.280557	0.168826	0.104942	0.336489	26415	mitogen-activated protein kinase 13	GO:0000166,GO:0004672,GO:0004674,GO:0004707,GO:0005524,GO:0005634,GO:0005654,GO:0005737,GO:0006468,GO:0006970,GO:0007049,GO:0016301,GO:0016310,GO:0016740,GO:0018105,GO:0032755,GO:0034644,GO:0035556,GO:0051403,GO:0070301,GO:0071347,GO:0072709,GO:0072740,GO:1903936	nucleotide binding|protein kinase activity|protein serine/threonine kinase activity|MAP kinase activity|ATP binding|nucleus|nucleoplasm|cytoplasm|protein phosphorylation|response to osmotic stress|cell cycle|kinase activity|phosphorylation|transferase activity|peptidyl-serine phosphorylation|positive regulation of interleukin-6 production|cellular response to UV|intracellular signal transduction|…	mmu01522,mmu04010,mmu04015,mmu04068,mmu04071,mmu04114,mmu04218,mmu04261,mmu04370,mmu04380,mmu04550,mmu04611,mmu04613,mmu04620,mmu04621,mmu04622,mmu04625,mmu04657,mmu04658,mmu04659,mmu04660,mmu04664,mmu04668,mmu04670,mmu04714,mmu04722,mmu04723,mmu04728,mmu04750,mmu04912,mmu04914,mmu04917,mmu04926,mmu04933,mmu04935,mmu05014,mmu05020,mmu05022,mmu05132,mmu05133,mmu05135,mmu05140,mmu05142,mmu05145,mmu…	Endocrine resistance|MAPK signaling pathway|Rap1 signaling pathway|FoxO signaling pathway|Sphingolipid signaling pathway|Oocyte meiosis|Cellular senescence|Adrenergic signaling in cardiomyocytes|VEGF signaling pathway|Osteoclast differentiation|Signaling pathways regulating pluripotency of stem cells|Platelet activation|Neutrophil extracellular trap formation|Toll-like receptor signaling pathway|…
Mettl11b	19.413	0.402148	-2.18235	0.544261	-0.877629	0.0290836	0.548336	Down	0.647257	0.689168	0.488672	0.391908	0.461965	0.190621	0.241369	0.316608	240879	methyltransferase like 11B	GO:0005634,GO:0005737,GO:0006480,GO:0008168,GO:0016740,GO:0032259,GO:0071885	nucleus|cytoplasm|N-terminal protein amino acid methylation|methyltransferase activity|transferase activity|methylation|N-terminal protein N-methyltransferase activity
Micalcl	31.5351	0.300233	-1.98051	0.662221	-0.594616	0.0476457	0.658142	Down	0.787718	0.594097	0.774936	0.561125	0.588988	0.395239	0.338256	0.479503	100504195	MICAL C-terminal like	GO:0005515,GO:0005737,GO:0005815,GO:0030036,GO:0031941,GO:0051019	protein binding|cytoplasm|microtubule organizing center|actin cytoskeleton organization|filamentous actin|mitogen-activated protein kinase binding
Mrap	8.05918	0.599229	-2.17638	0.404959	-1.30415	0.0295267	0.551567	Down	0.683441	0.454809	0.609807	0.389475	0.185825	0.223642	0.370708	0.0891485	77037	melanocortin 2 receptor accessory protein	GO:0005783,GO:0005886,GO:0016020,GO:0016021,GO:0030545,GO:0031780,GO:0031781,GO:0031782,GO:0031783,GO:0042802,GO:0043231,GO:0050873,GO:0070996,GO:0072659,GO:0106070,GO:0106071,GO:0106072,GO:1903077	endoplasmic reticulum|plasma membrane|membrane|integral component of membrane|signaling receptor regulator activity|corticotropin hormone receptor binding|type 3 melanocortin receptor binding|type 4 melanocortin receptor binding|type 5 melanocortin receptor binding|identical protein binding|intracellular membrane-bounded organelle|brown fat cell differentiation|type 1 melanocortin receptor bindin…	mmu04927,mmu04934	Cortisol synthesis and secretion|Cushing syndrome
Mrc1	113.491	0.240567	-3.67648	0.541698	-0.884439	0.000236473	0.0452137	Down	1.14943	1.79755	1.34116	1.48406	0.439491	0.940323	1.04236	0.712183	17533	mannose receptor, C type 1	GO:0004888,GO:0005515,GO:0005537,GO:0005768,GO:0005886,GO:0006897,GO:0006898,GO:0009986,GO:0010008,GO:0016020,GO:0016021,GO:0030246,GO:0038023,GO:0038024,GO:0071222,GO:0071346,GO:0071353	transmembrane signaling receptor activity|protein binding|mannose binding|endosome|plasma membrane|endocytosis|receptor-mediated endocytosis|cell surface|endosome membrane|membrane|integral component of membrane|carbohydrate binding|signaling receptor activity|cargo receptor activity|cellular response to lipopolysaccharide|cellular response to interferon-gamma|cellular response to interleukin-4	mmu04145,mmu05152	Phagosome|Tuberculosis
Mybpc1	28.0442	0.324149	-2.41616	0.581078	-0.783196	0.0156851	0.4404	Down	0.37883	0.486814	0.502091	0.403855	0.211332	0.371038	0.173598	0.274338	109272	myosin binding protein C, slow-type	GO:0005200,GO:0005856,GO:0006936,GO:0017022	structural constituent of cytoskeleton|cytoskeleton|muscle contraction|myosin binding
Myh4	7.55597	0.598258	-2.54453	0.348134	-1.52229	0.0109425	0.370168	Down	0.0994457	0.0842268	0.104244	0.0991752	0.0344131	0.0165666	0.034326	0.0495286	17884	myosin, heavy polypeptide 4, skeletal muscle	GO:0000166,GO:0003725,GO:0003774,GO:0003779,GO:0005516,GO:0005524,GO:0005737,GO:0006936,GO:0014823,GO:0016459,GO:0030016,GO:0032982,GO:0051015	nucleotide binding|double-stranded RNA binding|motor activity|actin binding|calmodulin binding|ATP binding|cytoplasm|muscle contraction|response to activity|myosin complex|myofibril|myosin filament|actin filament binding
Nlrc4	3.4223	1.13403	-2.28344	0.166143	-2.5895	0.0224043	0.509965	Down	0.0800258	0.099409	0.0128161	0.106411	0	0	0.0253209	0.0243568	268973	NLR family, CARD domain containing 4	GO:0000166,GO:0002218,GO:0002376,GO:0005515,GO:0005524,GO:0005737,GO:0005829,GO:0006915,GO:0006919,GO:0006954,GO:0010954,GO:0016045,GO:0032731,GO:0042742,GO:0042802,GO:0042803,GO:0042981,GO:0043065,GO:0043281,GO:0045087,GO:0051092,GO:0051260,GO:0061133,GO:0070269,GO:0072557,GO:0089720,GO:0097202	nucleotide binding|activation of innate immune response|immune system process|protein binding|ATP binding|cytoplasm|cytosol|apoptotic process|activation of cysteine-type endopeptidase activity involved in apoptotic process|inflammatory response|positive regulation of protein processing|detection of bacterium|positive regulation of interleukin-1 beta production|defense response to bacterium|identi…	mmu04621,mmu05132,mmu05134,mmu05135	NOD-like receptor signaling pathway|Salmonella infection|Legionellosis|Yersinia infection
Nr4a2	674.817	0.1686	-3.73875	0.646017	-0.630355	0.000184936	0.0400744	Down	13.5916	14.0392	8.12541	8.27873	6.73494	7.42554	6.50419	7.8496	18227	nuclear receptor subfamily 4, group A, member 2	GO:0000122,GO:0000977,GO:0000978,GO:0000981,GO:0001228,GO:0001666,GO:0001764,GO:0001975,GO:0003677,GO:0003700,GO:0004879,GO:0005515,GO:0005634,GO:0005654,GO:0005667,GO:0005737,GO:0006351,GO:0006355,GO:0006357,GO:0007399,GO:0008270,GO:0008344,GO:0009791,GO:0010035,GO:0010467,GO:0010468,GO:0016607,GO:0017085,GO:0021952,GO:0021953,GO:0021986,GO:0030182,GO:0031668,GO:0034599,GO:0035259,GO:0042053,GO:…	negative regulation of transcription by RNA polymerase II|RNA polymerase II transcription regulatory region sequence-specific DNA binding|RNA polymerase II cis-regulatory region sequence-specific DNA binding|DNA-binding transcription factor activity, RNA polymerase II-specific|DNA-binding transcription activator activity, RNA polymerase II-specific|response to hypoxia|neuron migration|response to…	mmu04925,mmu04928	Aldosterone synthesis and secretion|Parathyroid hormone synthesis, secretion and action	NGFIB-like
Nxph3	399.66	0.298957	-2.42997	0.604387	-0.726455	0.0151001	0.439012	Down	9.71156	9.85348	6.47153	5.58886	4.41521	3.04731	6.17195	5.51181	104079	neurexophilin 3	GO:0005102,GO:0005576	signaling receptor binding|extracellular region
Olfml2a	77.2787	0.24646	-2.86213	0.613272	-0.705401	0.00420806	0.221583	Down	1.29138	2.53289	2.54706	1.9205	1.22892	0.975633	1.50538	1.386	241327	olfactomedin-like 2A	GO:0005576,GO:0030198,GO:0031012,GO:0042802,GO:0050840	extracellular region|extracellular matrix organization|extracellular matrix|identical protein binding|extracellular matrix binding
Olfr1507	16.4386	0.551425	-2.01802	0.462401	-1.11278	0.0435896	0.635923	Down	0.747639	0.272561	1.03075	0.745605	0.216537	0.416968	0.0925667	0.563935	57269	olfactory receptor 1507	GO:0004984,GO:0005549,GO:0007186,GO:0007608,GO:0016021,GO:0050911	olfactory receptor activity|odorant binding|G protein-coupled receptor signaling pathway|sensory perception of smell|integral component of membrane|detection of chemical stimulus involved in sensory perception of smell	mmu04740	Olfactory transduction
Omd	41.7025	0.358847	-2.36122	0.555818	-0.847316	0.0182149	0.466921	Down	1.07067	2.09476	1.00309	1.30801	0.534918	0.515024	1.2958	0.708772	27047	osteomodulin	GO:0005576,GO:0005615,GO:0007155,GO:0030500,GO:0031012,GO:0062023	extracellular region|extracellular space|cell adhesion|regulation of bone mineralization|extracellular matrix|collagen-containing extracellular matrix
Ovol2	19.7035	0.381996	-2.20957	0.557078	-0.844048	0.0271349	0.537496	Down	0.824435	1.07533	0.760508	0.526203	0.345207	0.392799	0.469545	0.572113	107586	ovo like zinc finger 2	GO:0000976,GO:0000978,GO:0000981,GO:0001227,GO:0001228,GO:0001525,GO:0001755,GO:0001842,GO:0001947,GO:0003677,GO:0003682,GO:0003700,GO:0005634,GO:0006357,GO:0007275,GO:0007507,GO:0008285,GO:0008544,GO:0009913,GO:0009953,GO:0010628,GO:0010629,GO:0010719,GO:0010837,GO:0010944,GO:0045617,GO:0045618,GO:0045746,GO:0045892,GO:0045893,GO:0046872,GO:0048557,GO:0051726,GO:0060214,GO:0060347,GO:0060390,GO:…	transcription cis-regulatory region binding|RNA polymerase II cis-regulatory region sequence-specific DNA binding|DNA-binding transcription factor activity, RNA polymerase II-specific|DNA-binding transcription repressor activity, RNA polymerase II-specific|DNA-binding transcription activator activity, RNA polymerase II-specific|angiogenesis|neural crest cell migration|neural fold formation|heart …			zf-C2H2
Pappa2	27.9828	0.413532	-2.88872	0.436915	-1.19458	0.00386819	0.213234	Down	0.203604	0.357701	0.106206	0.197249	0.0885748	0.0692904	0.0773067	0.143415	23850	pappalysin 2	GO:0004222,GO:0005829,GO:0006508,GO:0008237,GO:0016324,GO:0060349	metalloendopeptidase activity|cytosol|proteolysis|metallopeptidase activity|apical plasma membrane|bone morphogenesis
Pclaf	6.78701	0.622036	-2.10799	0.402973	-1.31125	0.035032	0.588717	Down	0.25151	0.170415	0.263645	0.159616	0.0652761	0.104747	0.108518	0.0626318	68026	PCNA clamp associated factor	GO:0003682,GO:0005634,GO:0005737,GO:0005813,GO:0006260,GO:0006281,GO:0006974,GO:0007098,GO:0009411,GO:0019985,GO:0048471,GO:0051726	chromatin binding|nucleus|cytoplasm|centrosome|DNA replication|DNA repair|cellular response to DNA damage stimulus|centrosome cycle|response to UV|translesion synthesis|perinuclear region of cytoplasm|regulation of cell cycle
Pdcd1lg2	1.40221	1.56007	-1.9932	0.11586	-3.10954	0.0462394	0.65421	Down	0.0319635	0.0148895	0.0614271	0.0478148	0.0152088	0	0	0	58205	programmed cell death 1 ligand 2	GO:0002250,GO:0002376,GO:0005515,GO:0005886,GO:0006955,GO:0007166,GO:0009897,GO:0016020,GO:0016021,GO:0031295,GO:0032689,GO:0032693,GO:0042102,GO:0042130,GO:0046007,GO:0071222	adaptive immune response|immune system process|protein binding|plasma membrane|immune response|cell surface receptor signaling pathway|external side of plasma membrane|membrane|integral component of membrane|T cell costimulation|negative regulation of interferon-gamma production|negative regulation of interleukin-10 production|positive regulation of T cell proliferation|negative regulation of T c…	mmu04514	Cell adhesion molecules
Plin4	270.608	0.461495	-2.31597	0.476712	-1.06881	0.0205597	0.495752	Down	5.61816	2.4003	1.8128	1.78198	1.43152	1.24883	1.94067	0.933392	57435	perilipin 4	GO:0005737,GO:0005811,GO:0005829,GO:0005886,GO:0016020	cytoplasm|lipid droplet|cytosol|plasma membrane|membrane	mmu03320	PPAR signaling pathway
Prr11	17.278	0.387662	-2.15777	0.560007	-0.836484	0.0309458	0.563192	Down	0.313746	0.265731	0.315181	0.312893	0.135715	0.248268	0.162445	0.130217	270906	proline rich 11	GO:0005634,GO:0005737,GO:0051726	nucleus|cytoplasm|regulation of cell cycle
Ptgdr	27.0036	0.430073	-2.05553	0.541852	-0.88403	0.0398274	0.615072	Down	0.342502	0.909419	0.526573	0.512355	0.130375	0.329505	0.520178	0.265823	19214	prostaglandin D receptor	GO:0001785,GO:0004930,GO:0004956,GO:0005886,GO:0006954,GO:0007165,GO:0007186,GO:0007204,GO:0016020,GO:0016021,GO:0030238,GO:0030431,GO:0043303,GO:0046085,GO:0071799	prostaglandin J receptor activity|G protein-coupled receptor activity|prostaglandin D receptor activity|plasma membrane|inflammatory response|signal transduction|G protein-coupled receptor signaling pathway|positive regulation of cytosolic calcium ion concentration|membrane|integral component of membrane|male sex determination|sleep|mast cell degranulation|adenosine metabolic process|cellular res…	mmu04080	Neuroactive ligand-receptor interaction
Ptger3	29.2072	0.366757	-2.8846	0.480315	-1.05795	0.00391909	0.213234	Down	1.02929	1.37995	0.771936	0.600874	0.286686	0.391034	0.524261	0.618914	19218	prostaglandin E receptor 3 (subtype EP3)	GO:0001660,GO:0001934,GO:0002029,GO:0004930,GO:0004955,GO:0004957,GO:0005515,GO:0005886,GO:0006954,GO:0007165,GO:0007188,GO:0007189,GO:0007200,GO:0007204,GO:0009986,GO:0010628,GO:0010700,GO:0010840,GO:0014061,GO:0014827,GO:0014832,GO:0015701,GO:0016020,GO:0016021,GO:0031526,GO:0031622,GO:0031623,GO:0031965,GO:0032496,GO:0035810,GO:0043005,GO:0043025,GO:0043950,GO:0045907,GO:0046010,GO:0046676,GO:…	fever generation|positive regulation of protein phosphorylation|desensitization of G protein-coupled receptor signaling pathway|G protein-coupled receptor activity|prostaglandin receptor activity|prostaglandin E receptor activity|protein binding|plasma membrane|inflammatory response|signal transduction|adenylate cyclase-modulating G protein-coupled receptor signaling pathway|adenylate cyclase-act…	mmu04020,mmu04024,mmu04080,mmu04923,mmu05163,mmu05200	Calcium signaling pathway|cAMP signaling pathway|Neuroactive ligand-receptor interaction|Regulation of lipolysis in adipocytes|Human cytomegalovirus infection|Pathways in cancer
Ptgfr	22.3568	0.352644	-2.86176	0.496827	-1.00918	0.00421296	0.221583	Down	0.259658	0.449266	0.356434	0.345269	0.1412	0.203923	0.211264	0.14677	19220	prostaglandin F receptor	GO:0004930,GO:0004955,GO:0004958,GO:0005737,GO:0005886,GO:0006954,GO:0007165,GO:0007186,GO:0007189,GO:0007204,GO:0008284,GO:0010628,GO:0016020,GO:0016021,GO:0032355,GO:0032496,GO:0035584,GO:0043066,GO:0071799	G protein-coupled receptor activity|prostaglandin receptor activity|prostaglandin F receptor activity|cytoplasm|plasma membrane|inflammatory response|signal transduction|G protein-coupled receptor signaling pathway|adenylate cyclase-activating G protein-coupled receptor signaling pathway|positive regulation of cytosolic calcium ion concentration|positive regulation of cell population proliferatio…	mmu04020,mmu04072,mmu04080	Calcium signaling pathway|Phospholipase D signaling pathway|Neuroactive ligand-receptor interaction
Ptgis	50.734	0.286257	-2.50251	0.608631	-0.716361	0.0123315	0.401188	Down	1.01834	1.94878	1.8777	1.78411	1.20482	0.756526	1.30627	0.779049	19223	prostaglandin I2 (prostacyclin) synthase	GO:0001516,GO:0001666,GO:0004497,GO:0005506,GO:0005615,GO:0005634,GO:0005737,GO:0005783,GO:0005901,GO:0006629,GO:0006631,GO:0006633,GO:0006690,GO:0006693,GO:0007566,GO:0008116,GO:0016020,GO:0016021,GO:0016705,GO:0016829,GO:0016853,GO:0020037,GO:0032088,GO:0035360,GO:0045019,GO:0045766,GO:0046697,GO:0046872,GO:0050728,GO:0071456,GO:0097190,GO:0106256,GO:1900119	prostaglandin biosynthetic process|response to hypoxia|monooxygenase activity|iron ion binding|extracellular space|nucleus|cytoplasm|endoplasmic reticulum|caveola|lipid metabolic process|fatty acid metabolic process|fatty acid biosynthetic process|icosanoid metabolic process|prostaglandin metabolic process|embryo implantation|prostaglandin-I synthase activity|membrane|integral component of membra…	mmu00590	Arachidonic acid metabolism
Pth2r	7.9207	0.668303	-2.23111	0.355752	-1.49106	0.0256739	0.525311	Down	0.0993886	0.104942	0.0445676	0.0462552	0.0441382	0.00607094	0.0188685	0.0363001	213527	parathyroid hormone 2 receptor	GO:0004888,GO:0004930,GO:0004991,GO:0005886,GO:0007165,GO:0007166,GO:0007186,GO:0007188,GO:0008528,GO:0016020,GO:0016021,GO:0017046,GO:0120162	transmembrane signaling receptor activity|G protein-coupled receptor activity|parathyroid hormone receptor activity|plasma membrane|signal transduction|cell surface receptor signaling pathway|G protein-coupled receptor signaling pathway|adenylate cyclase-modulating G protein-coupled receptor signaling pathway|G protein-coupled peptide receptor activity|membrane|integral component of membrane|pept…	mmu04080	Neuroactive ligand-receptor interaction
Ptprh	14.9067	0.435334	-2.02311	0.543094	-0.880726	0.0430623	0.633782	Down	0.271648	0.27509	0.158885	0.164901	0.101156	0.108215	0.168167	0.0970583	545902	protein tyrosine phosphatase, receptor type, H	GO:0004721,GO:0004725,GO:0005001,GO:0005515,GO:0005737,GO:0005886,GO:0005902,GO:0006470,GO:0016020,GO:0016021,GO:0016311,GO:0016787,GO:0016791,GO:0042995,GO:0045296,GO:1990264	phosphoprotein phosphatase activity|protein tyrosine phosphatase activity|transmembrane receptor protein tyrosine phosphatase activity|protein binding|cytoplasm|plasma membrane|microvillus|protein dephosphorylation|membrane|integral component of membrane|dephosphorylation|hydrolase activity|phosphatase activity|cell projection|cadherin binding|peptidyl-tyrosine dephosphorylation involved in inact…
Rxfp1	119.069	0.255977	-5.53876	0.374283	-1.4178	3.05e-08	0.000123771	Down	1.99662	2.10398	1.06172	1.24691	0.581086	0.408505	0.653216	0.761095	381489	relaxin/insulin-like family peptide receptor 1	GO:0004930,GO:0005886,GO:0005887,GO:0007165,GO:0007186,GO:0007188,GO:0007189,GO:0007190,GO:0007567,GO:0008528,GO:0009755,GO:0016020,GO:0016021,GO:0030154,GO:0030198,GO:0042562,GO:0046872,GO:0060427,GO:0060658	G protein-coupled receptor activity|plasma membrane|integral component of plasma membrane|signal transduction|G protein-coupled receptor signaling pathway|adenylate cyclase-modulating G protein-coupled receptor signaling pathway|adenylate cyclase-activating G protein-coupled receptor signaling pathway|activation of adenylate cyclase activity|parturition|G protein-coupled peptide receptor activity…	mmu04080,mmu04926	Neuroactive ligand-receptor interaction|Relaxin signaling pathway
S1pr4	14.3988	0.450983	-2.03074	0.530039	-0.91583	0.0422812	0.629415	Down	0.478951	0.531213	0.219153	0.409413	0.173633	0.188072	0.216492	0.291549	13611	sphingosine-1-phosphate receptor 4	GO:0004930,GO:0005737,GO:0005739,GO:0005886,GO:0005887,GO:0007165,GO:0007186,GO:0007189,GO:0016020,GO:0016021,GO:0019222,GO:0038036	G protein-coupled receptor activity|cytoplasm|mitochondrion|plasma membrane|integral component of plasma membrane|signal transduction|G protein-coupled receptor signaling pathway|adenylate cyclase-activating G protein-coupled receptor signaling pathway|membrane|integral component of membrane|regulation of metabolic process|sphingosine-1-phosphate receptor activity	mmu04068,mmu04071,mmu04080	FoxO signaling pathway|Sphingolipid signaling pathway|Neuroactive ligand-receptor interaction
Satb2	266.377	0.156367	-5.26332	0.565261	-0.823011	1.41e-07	0.000328471	Down	2.93507	3.15459	2.11129	2.45287	1.5292	1.29955	1.3619	1.84155	212712	special AT-rich sequence binding protein 2	GO:0000118,GO:0000122,GO:0000785,GO:0000977,GO:0000978,GO:0000981,GO:0001228,GO:0001764,GO:0002076,GO:0003677,GO:0003682,GO:0005515,GO:0005634,GO:0005654,GO:0005667,GO:0006325,GO:0006338,GO:0006357,GO:0007275,GO:0009880,GO:0010468,GO:0021902,GO:0042826,GO:0043565,GO:0045944,GO:0048704,GO:0051216,GO:0060021,GO:0071310	histone deacetylase complex|negative regulation of transcription by RNA polymerase II|chromatin|RNA polymerase II transcription regulatory region sequence-specific DNA binding|RNA polymerase II cis-regulatory region sequence-specific DNA binding|DNA-binding transcription factor activity, RNA polymerase II-specific|DNA-binding transcription activator activity, RNA polymerase II-specific|neuron mig…			CUT
Sec14l3	60.3504	0.305072	-3.81464	0.446354	-1.16374	0.000136382	0.036889	Down	1.5376	1.47194	0.609964	0.872217	0.469845	0.607469	0.495436	0.437932	380683	SEC14-like lipid binding 3
Selenov	11.0671	0.494361	-2.20415	0.469877	-1.08964	0.0275141	0.539396	Down	0.516915	0.401324	0.745052	0.816223	0.245958	0.276278	0.368002	0.275326	280621	selenoprotein V	GO:0005829,GO:0010269	cytosol|response to selenium ion
Slc22a2	19.4729	0.460365	-2.93085	0.392493	-1.34926	0.00338035	0.195507	Down	0.338151	0.966127	0.563209	0.53957	0.193078	0.247863	0.385179	0.123504	20518	solute carrier family 22 (organic cation transporter), member 2	GO:0005275,GO:0005326,GO:0005496,GO:0005886,GO:0005887,GO:0006811,GO:0006812,GO:0006836,GO:0006919,GO:0008504,GO:0010628,GO:0015101,GO:0015179,GO:0015214,GO:0015220,GO:0015562,GO:0015651,GO:0015695,GO:0015697,GO:0015837,GO:0015871,GO:0016020,GO:0016021,GO:0016323,GO:0016324,GO:0019534,GO:0022857,GO:0042908,GO:0042910,GO:0051608,GO:0051610,GO:0051615,GO:0051620,GO:0055085,GO:0061459,GO:0089718,GO:…	amine transmembrane transporter activity|neurotransmitter transmembrane transporter activity|steroid binding|plasma membrane|integral component of plasma membrane|ion transport|cation transport|neurotransmitter transport|activation of cysteine-type endopeptidase activity involved in apoptotic process|monoamine transmembrane transporter activity|positive regulation of gene expression|organic catio…	mmu05231	Choline metabolism in cancer
Slc26a7	91.0648	0.272481	-3.78404	0.489345	-1.03108	0.000154304	0.0379963	Down	0.759467	1.64775	1.2696	1.18279	0.504926	0.45755	0.90854	0.512969	208890	solute carrier family 26, member 7	GO:0001696,GO:0005253,GO:0005254,GO:0005737,GO:0005768,GO:0005886,GO:0005887,GO:0006811,GO:0006820,GO:0006821,GO:0008271,GO:0008272,GO:0008509,GO:0015106,GO:0015108,GO:0015116,GO:0015301,GO:0015701,GO:0016020,GO:0016021,GO:0016323,GO:0019531,GO:0019532,GO:0055085	gastric acid secretion|anion channel activity|chloride channel activity|cytoplasm|endosome|plasma membrane|integral component of plasma membrane|ion transport|anion transport|chloride transport|secondary active sulfate transmembrane transporter activity|sulfate transport|anion transmembrane transporter activity|bicarbonate transmembrane transporter activity|chloride transmembrane transporter acti…	mmu04971	Gastric acid secretion
Slco4a1	41.8635	0.285933	-2.3894	0.622779	-0.683208	0.0168758	0.449219	Down	0.575744	0.880241	0.893679	0.559456	0.351217	0.500469	0.588551	0.377428	108115	solute carrier organic anion transporter family, member 4a1	GO:0005886,GO:0005887,GO:0006811,GO:0008514,GO:0015347,GO:0015349,GO:0015711,GO:0016020,GO:0016021,GO:0022857,GO:0042403,GO:0043252,GO:0055085	plasma membrane|integral component of plasma membrane|ion transport|organic anion transmembrane transporter activity|sodium-independent organic anion transmembrane transporter activity|thyroid hormone transmembrane transporter activity|organic anion transport|membrane|integral component of membrane|transmembrane transporter activity|thyroid hormone metabolic process|sodium-independent organic ani…
Slco4c1	27.9931	0.349327	-2.19509	0.587718	-0.766805	0.0281568	0.542585	Down	0.9803	1.0195	0.635279	0.431978	0.520682	0.396876	0.432803	0.457957	227394	solute carrier organic anion transporter family, member 4C1	GO:0005886,GO:0005887,GO:0006811,GO:0007275,GO:0007283,GO:0008514,GO:0015347,GO:0015711,GO:0016020,GO:0016021,GO:0016323,GO:0022857,GO:0030154,GO:0043252,GO:0055085	plasma membrane|integral component of plasma membrane|ion transport|multicellular organism development|spermatogenesis|organic anion transmembrane transporter activity|sodium-independent organic anion transmembrane transporter activity|organic anion transport|membrane|integral component of membrane|basolateral plasma membrane|transmembrane transporter activity|cell differentiation|sodium-independ…
Sned1	159.025	0.165909	-3.58113	0.662438	-0.594143	0.000342112	0.0534616	Down	1.7037	2.48011	2.38741	2.07664	1.21598	1.73445	1.51612	1.27475	208777	sushi, nidogen and EGF-like domains 1	GO:0005112,GO:0005509,GO:0005576,GO:0007160	Notch binding|calcium ion binding|extracellular region|cell-matrix adhesion
Sowahb	67.9691	0.269191	-2.74274	0.599436	-0.738322	0.00609281	0.263101	Down	1.55336	1.31682	0.887503	0.781547	0.532698	0.576996	0.876726	0.741122	78088	sosondowah ankyrin repeat domain family member B
Spp2	2.51963	1.23057	-2.09275	0.167788	-2.57529	0.0363711	0.596471	Down	0.111383	0.259427	0.160541	0.38878	0	0.102054	0	0.0508511	75396	secreted phosphoprotein 2	GO:0005576,GO:0032991,GO:0046849,GO:0065003	extracellular region|protein-containing complex|bone remodeling|protein-containing complex assembly
Tacr3	77.16	0.315447	-2.35098	0.598072	-0.74161	0.0187239	0.475103	Down	1.30499	1.16177	1.67195	1.21468	0.331167	1.19569	0.619366	1.05917	21338	tachykinin receptor 3	GO:0004930,GO:0004995,GO:0005634,GO:0005737,GO:0005886,GO:0007165,GO:0007186,GO:0010460,GO:0016020,GO:0016021,GO:0032355,GO:0032590,GO:0032809,GO:0042053,GO:0042220,GO:0042538,GO:0045777,GO:0060259,GO:0070474,GO:0097225,GO:1902093	G protein-coupled receptor activity|tachykinin receptor activity|nucleus|cytoplasm|plasma membrane|signal transduction|G protein-coupled receptor signaling pathway|positive regulation of heart rate|membrane|integral component of membrane|response to estradiol|dendrite membrane|neuronal cell body membrane|regulation of dopamine metabolic process|response to cocaine|hyperosmotic salinity response|p…	mmu04020,mmu04080	Calcium signaling pathway|Neuroactive ligand-receptor interaction
Teddm2	15.4028	0.395321	-2.04203	0.571467	-0.807257	0.0411486	0.621348	Down	0.692944	0.553361	0.665847	0.559429	0.376818	0.393037	0.281898	0.361553	240817	transmembrane epididymal family member 2
Tex14	9.67017	0.547861	-2.20479	0.432893	-1.20792	0.0274691	0.539165	Down	0.0931937	0.0947178	0.113972	0.135186	0.0644993	0.0388128	0.016084	0.0696222	83560	testis expressed gene 14	GO:0000166,GO:0000775,GO:0000776,GO:0004672,GO:0005515,GO:0005524,GO:0005694,GO:0005737,GO:0006468,GO:0007049,GO:0007094,GO:0007140,GO:0008608,GO:0019901,GO:0030496,GO:0032091,GO:0032466,GO:0043063,GO:0045171,GO:0051301,GO:0051306,GO:1990830	nucleotide binding|chromosome, centromeric region|kinetochore|protein kinase activity|protein binding|ATP binding|chromosome|cytoplasm|protein phosphorylation|cell cycle|mitotic spindle assembly checkpoint signaling|male meiotic nuclear division|attachment of spindle microtubules to kinetochore|protein kinase binding|midbody|negative regulation of protein binding|negative regulation of cytokinesi…
Tlr8	8.03563	0.579053	-2.44369	0.375003	-1.41503	0.0145379	0.429581	Down	0.0912161	0.103867	0.136343	0.121291	0.0289348	0.0557174	0.0577231	0.0277627	170744	toll-like receptor 8	GO:0001932,GO:0002224,GO:0002376,GO:0002755,GO:0003677,GO:0003723,GO:0003725,GO:0003727,GO:0004888,GO:0005515,GO:0005768,GO:0005886,GO:0006954,GO:0006955,GO:0007165,GO:0007249,GO:0009615,GO:0009897,GO:0016020,GO:0016021,GO:0032695,GO:0032727,GO:0032728,GO:0032729,GO:0032731,GO:0032755,GO:0032757,GO:0034158,GO:0038187,GO:0042802,GO:0045087,GO:0045089,GO:0051607	regulation of protein phosphorylation|toll-like receptor signaling pathway|immune system process|MyD88-dependent toll-like receptor signaling pathway|DNA binding|RNA binding|double-stranded RNA binding|single-stranded RNA binding|transmembrane signaling receptor activity|protein binding|endosome|plasma membrane|inflammatory response|immune response|signal transduction|I-kappaB kinase/NF-kappaB si…	mmu04613,mmu04620,mmu05171	Neutrophil extracellular trap formation|Toll-like receptor signaling pathway|Coronavirus disease - COVID-19
Tnnt2	35.642	0.2897	-3.97712	0.449948	-1.15217	6.98e-05	0.0276499	Down	1.92582	1.54301	1.88752	1.88217	0.476496	1.02342	0.877457	0.879217	21956	troponin T2, cardiac	GO:0003779,GO:0005200,GO:0005523,GO:0005737,GO:0005861,GO:0005865,GO:0006936,GO:0006937,GO:0007507,GO:0008016,GO:0009617,GO:0016887,GO:0030016,GO:0030017,GO:0030049,GO:0030172,GO:0030674,GO:0031013,GO:0032780,GO:0032781,GO:0032972,GO:0042802,GO:0044877,GO:0045214,GO:0051592,GO:0051764,GO:0055009,GO:0055010,GO:0060048,GO:0097512,GO:1990584	actin binding|structural constituent of cytoskeleton|tropomyosin binding|cytoplasm|troponin complex|striated muscle thin filament|muscle contraction|regulation of muscle contraction|heart development|regulation of heart contraction|response to bacterium|ATPase|myofibril|sarcomere|muscle filament sliding|troponin C binding|protein-macromolecule adaptor activity|troponin I binding|negative regulati…	mmu04260,mmu04261,mmu05410,mmu05414	Cardiac muscle contraction|Adrenergic signaling in cardiomyocytes|Hypertrophic cardiomyopathy|Dilated cardiomyopathy
Tshz2	1366.19	0.132341	-7.97408	0.481199	-1.05529	1.54e-15	2.49e-11	Down	10.8786	10.375	8.96909	9.1971	3.49875	4.28128	5.59338	5.63079	228911	teashirt zinc finger family member 2	GO:0000981,GO:0003677,GO:0005515,GO:0005634,GO:0006357,GO:0007275,GO:0010468,GO:0046872	DNA-binding transcription factor activity, RNA polymerase II-specific|DNA binding|protein binding|nucleus|regulation of transcription by RNA polymerase II|multicellular organism development|regulation of gene expression|metal ion binding			zf-C2H2
Urah	12.3227	0.485742	-2.4196	0.442791	-1.1753	0.0155375	0.4404	Down	1.00971	0.990218	0.510646	0.953968	0.505726	0.486917	0.302667	0.242619	76974	urate (5-hydroxyiso-) hydrolase	GO:0005739,GO:0005777,GO:0006144,GO:0016787,GO:0033971	mitochondrion|peroxisome|purine nucleobase metabolic process|hydrolase activity|hydroxyisourate hydrolase activity	mmu00230	Purine metabolism
Usp43	28.695	0.3745	-2.05272	0.586929	-0.768743	0.0400999	0.615542	Down	0.674503	0.255623	0.340541	0.307832	0.228466	0.17807	0.227888	0.292282	216835	ubiquitin specific peptidase 43	GO:0004843,GO:0006508,GO:0006511,GO:0008233,GO:0008234,GO:0016579,GO:0016787	thiol-dependent deubiquitinase|proteolysis|ubiquitin-dependent protein catabolic process|peptidase activity|cysteine-type peptidase activity|protein deubiquitination|hydrolase activity
Vill	45.7541	0.274174	-3.10185	0.554614	-0.850445	0.00192317	0.14207	Down	0.928416	0.849521	0.892111	1.05816	0.599528	0.379757	0.361953	0.72662	22351	villin-like	GO:0003779,GO:0005546,GO:0005737,GO:0007010,GO:0008154,GO:0015629,GO:0051014,GO:0051015,GO:0051016,GO:0051693	actin binding|phosphatidylinositol-4,5-bisphosphate binding|cytoplasm|cytoskeleton organization|actin polymerization or depolymerization|actin cytoskeleton|actin filament severing|actin filament binding|barbed-end actin filament capping|actin filament capping
Vwc2l	192.922	0.224352	-4.87654	0.468441	-1.09406	1.08e-06	0.00159512	Down	2.89673	2.31202	2.06374	1.78191	0.575372	1.15755	1.18209	1.33484	320460	von Willebrand factor C domain-containing protein 2-like	GO:0005576,GO:0005615,GO:0007275,GO:0030054,GO:0030514,GO:0032281,GO:0045202,GO:0045666	extracellular region|extracellular space|multicellular organism development|cell junction|negative regulation of BMP signaling pathway|AMPA glutamate receptor complex|synapse|positive regulation of neuron differentiation
Wnt16	16.4924	0.4029	-2.62579	0.480321	-1.05793	0.00864478	0.325974	Down	0.300752	0.395574	0.509984	0.299934	0.151521	0.194514	0.201516	0.17769	93735	wingless-type MMTV integration site family, member 16	GO:0005102,GO:0005109,GO:0005125,GO:0005576,GO:0005615,GO:0005737,GO:0007275,GO:0010628,GO:0014068,GO:0016055,GO:0030182,GO:0030216,GO:0043616,GO:0045165,GO:0046330,GO:0046849,GO:0060070,GO:0060317,GO:0060548,GO:0090399,GO:0090403	signaling receptor binding|frizzled binding|cytokine activity|extracellular region|extracellular space|cytoplasm|multicellular organism development|positive regulation of gene expression|positive regulation of phosphatidylinositol 3-kinase signaling|Wnt signaling pathway|neuron differentiation|keratinocyte differentiation|keratinocyte proliferation|cell fate commitment|positive regulation of JNK …	mmu04150,mmu04310,mmu04390,mmu04550,mmu04916,mmu04934,mmu05010,mmu05022,mmu05165,mmu05200,mmu05202,mmu05205,mmu05217,mmu05224,mmu05225,mmu05226	mTOR signaling pathway|Wnt signaling pathway|Hippo signaling pathway|Signaling pathways regulating pluripotency of stem cells|Melanogenesis|Cushing syndrome|Alzheimer disease|Pathways of neurodegeneration - multiple diseases|Human papillomavirus infection|Pathways in cancer|Transcriptional misregulation in cancer|Proteoglycans in cancer|Basal cell carcinoma|Breast cancer|Hepatocellular carcinoma|…
Zfp648	16.6161	0.451191	-2.38702	0.474012	-1.077	0.0169854	0.450322	Down	0.340998	0.551784	0.258682	0.393766	0.204951	0.164441	0.0851801	0.278586	100503355	zinc finger protein 648	GO:0000978,GO:0000981,GO:0006357	RNA polymerase II cis-regulatory region sequence-specific DNA binding|DNA-binding transcription factor activity, RNA polymerase II-specific|regulation of transcription by RNA polymerase II			zf-C2H2

## Sheet: Hippo_Pd-vs-Insulin
gene_id	BaseMean	lfcSE	stat	FoldChange	log2FoldChange	p-value	q-value	Regulation	Expression_AD_In_H_M1	Expression_AD_In_H_M2	Expression_AD_In_H_M3	Expression_AD_In_H_M4	Expression_AD_Pd_H_M1	Expression_AD_Pd_H_M2	Expression_AD_Pd_H_M3	Expression_AD_Pd_H_M4	gene_Dbxref	description	GO_id	GO_term	pathway	pathway_description	TF_family
1700012B09Rik	34.8217	0.305929	3.25313	1.99339	0.995227	0.00114143	0.308338	Up	1.68934	1.85628	1.49195	1.91425	2.26474	4.72444	3.53911	3.47679	69325	RIKEN cDNA 1700012B09 gene	GO:0005737,GO:0005856,GO:0036064,GO:0042995,GO:0060271,GO:0097546	cytoplasm|cytoskeleton|ciliary basal body|cell projection|cilium assembly|ciliary base
2210418O10Rik	10.1157	0.75516	3.3056	5.6422	2.49626	0.000947725	0.284527	Up	0.0128355	0.0259511	0.0411665	0.0802847	0.0659614	0.406453	0.11843	0.316447	100504263	RIKEN cDNA 2210418O10 gene
9930111J21Rik2	3.955	0.980121	2.11184	4.19845	2.06986	0.0347003	0.999709	Up	0.0210293	0.0425175	0.0674459	0	0.237752	0.16648	0.0431182	0.103691	245240	RIKEN cDNA 9930111J21 gene 2
A4gnt	2.51915	1.19132	-2.13834	0.171058	-2.54744	0.0324895	0.999709	Down	0.0740144	0.0935277	0.0791274	0.0771588	0	0.0183106	0.0379396	0	333424	alpha-1,4-N-acetylglucosaminyltransferase	GO:0005794,GO:0006493,GO:0008375,GO:0009101,GO:0016020,GO:0016021,GO:0016740,GO:0016757,GO:0016758,GO:0050680	Golgi apparatus|protein O-linked glycosylation|acetylglucosaminyltransferase activity|glycoprotein biosynthetic process|membrane|integral component of membrane|transferase activity|glycosyltransferase activity|hexosyltransferase activity|negative regulation of epithelial cell proliferation
A730046J19Rik	10.5651	0.63337	2.22463	2.65556	1.40902	0.0261058	0.999709	Up	0.0858863	0.108529	0.0114774	0.0447675	0.176547	0.233724	0.0660376	0.201157	319764	RIKEN cDNA A730046J19 gene	GO:0016020,GO:0016021,GO:0043231	membrane|integral component of membrane|intracellular membrane-bounded organelle
Adamtsl3	118.754	0.282817	-3.34985	0.518568	-0.947394	0.000808555	0.26745	Down	0.670679	1.47683	1.24234	0.844544	0.464098	0.361413	0.837346	0.550073	269959	ADAMTS-like 3	GO:0004222,GO:0030198,GO:0031012,GO:0043231	metalloendopeptidase activity|extracellular matrix organization|extracellular matrix|intracellular membrane-bounded organelle
Adra2b	17.2011	0.465238	2.36978	2.14728	1.10251	0.0177987	0.999709	Up	0.112491	0.0758122	0.227161	0.14333	0.308314	0.470008	0.192208	0.234194	11552	adrenergic receptor, alpha 2b	GO:0000165,GO:0000187,GO:0001525,GO:0003056,GO:0004930,GO:0004935,GO:0004938,GO:0005515,GO:0005829,GO:0005887,GO:0007186,GO:0007565,GO:0009986,GO:0032148,GO:0035624,GO:0043231,GO:0043410,GO:0045666,GO:0045777,GO:0051379,GO:0070474,GO:0071875,GO:0071880	MAPK cascade|activation of MAPK activity|angiogenesis|regulation of vascular associated smooth muscle contraction|G protein-coupled receptor activity|adrenergic receptor activity|alpha2-adrenergic receptor activity|protein binding|cytosol|integral component of plasma membrane|G protein-coupled receptor signaling pathway|female pregnancy|cell surface|activation of protein kinase B activity|recepto…	mmu04022,mmu04080	cGMP-PKG signaling pathway|Neuroactive ligand-receptor interaction
Aldh3a1	24.6041	0.446531	-2.45467	0.467785	-1.09608	0.0141016	0.976746	Down	1.03932	0.45434	0.810814	1.52272	0.346446	0.250171	0.518353	0.692524	11670	aldehyde dehydrogenase family 3, subfamily A1	GO:0001666,GO:0004028,GO:0004029,GO:0004030,GO:0005737,GO:0005783,GO:0005829,GO:0005886,GO:0006081,GO:0008106,GO:0008284,GO:0014070,GO:0016021,GO:0016491,GO:0016620,GO:0018479,GO:0042493,GO:0051384,GO:0051591	response to hypoxia|3-chloroallyl aldehyde dehydrogenase activity|aldehyde dehydrogenase (NAD+) activity|aldehyde dehydrogenase [NAD(P)+] activity|cytoplasm|endoplasmic reticulum|cytosol|plasma membrane|cellular aldehyde metabolic process|alcohol dehydrogenase (NADP+) activity|positive regulation of cell population proliferation|response to organic cyclic compound|integral component of membrane|o…	mmu00010,mmu00340,mmu00350,mmu00360,mmu00410,mmu00980,mmu00982,mmu05204	Glycolysis / Gluconeogenesis|Histidine metabolism|Tyrosine metabolism|Phenylalanine metabolism|beta-Alanine metabolism|Metabolism of xenobiotics by cytochrome P450|Drug metabolism - cytochrome P450|Chemical carcinogenesis
Aldh3b2	28.6116	0.424556	3.30553	2.64521	1.40338	0.000947956	0.284527	Up	0.280611	0.449149	0.324995	0.438798	1.63433	0.879334	0.407548	1.06079	621603	aldehyde dehydrogenase 3 family, member B2	GO:0004028,GO:0004029,GO:0005811,GO:0006081,GO:0016491,GO:0016620,GO:0043878	3-chloroallyl aldehyde dehydrogenase activity|aldehyde dehydrogenase (NAD+) activity|lipid droplet|cellular aldehyde metabolic process|oxidoreductase activity|oxidoreductase activity, acting on the aldehyde or oxo group of donors, NAD or NADP as acceptor|glyceraldehyde-3-phosphate dehydrogenase (NAD+) (non-phosphorylating) activity	mmu00010,mmu00340,mmu00350,mmu00360,mmu00410,mmu00980,mmu00982,mmu05204	Glycolysis / Gluconeogenesis|Histidine metabolism|Tyrosine metabolism|Phenylalanine metabolism|beta-Alanine metabolism|Metabolism of xenobiotics by cytochrome P450|Drug metabolism - cytochrome P450|Chemical carcinogenesis
Ankfn1	54.6453	0.321742	1.96066	1.54845	0.630827	0.0499183	0.999709	Up	0.467901	0.464248	0.250112	0.325186	0.623399	0.685958	0.293144	0.760499	382543	ankyrin-repeat and fibronectin type III domain containing 1	GO:0001662,GO:0045475,GO:0050957	behavioral fear response|locomotor rhythm|equilibrioception
Ankmy1	11.1838	0.566959	2.21342	2.38654	1.25492	0.0268686	0.999709	Up	0.0722052	0.0417104	0.0882208	0.0752728	0.286248	0.102075	0.0845993	0.193273	241158	ankyrin repeat and MYND domain containing 1	GO:0046872	metal ion binding
Ano1	101.074	0.222627	4.04927	1.86798	0.901478	5.13775e-05	0.0594804	Up	0.566642	0.582217	0.744819	0.774708	1.18388	1.66381	0.84757	1.3283	101772	anoctamin 1, calcium activated chloride channel	GO:0005102,GO:0005227,GO:0005229,GO:0005247,GO:0005254,GO:0005515,GO:0005654,GO:0005737,GO:0005886,GO:0005887,GO:0006811,GO:0006812,GO:0006821,GO:0007200,GO:0007275,GO:0009897,GO:0015111,GO:0015705,GO:0016020,GO:0016021,GO:0016324,GO:0017128,GO:0034605,GO:0034707,GO:0035774,GO:0042391,GO:0042802,GO:0042803,GO:0045121,GO:0046872,GO:0046983,GO:0050965,GO:0050966,GO:0055085,GO:0060438,GO:1901653,GO:…	signaling receptor binding|calcium activated cation channel activity|intracellular calcium activated chloride channel activity|voltage-gated chloride channel activity|chloride channel activity|protein binding|nucleoplasm|cytoplasm|plasma membrane|integral component of plasma membrane|ion transport|cation transport|chloride transport|phospholipase C-activating G protein-coupled receptor signaling …
Ano2	136.482	0.207546	2.99335	1.53822	0.621257	0.00275937	0.491472	Up	1.54969	1.0217	0.996446	1.33456	1.98519	1.82245	1.40453	2.41418	243634	anoctamin 2	GO:0005229,GO:0005254,GO:0005515,GO:0005654,GO:0005886,GO:0006811,GO:0006821,GO:0016020,GO:0016021,GO:0017128,GO:0034707,GO:0042802,GO:0046983,GO:0055085,GO:0097730,GO:1902476	intracellular calcium activated chloride channel activity|chloride channel activity|protein binding|nucleoplasm|plasma membrane|ion transport|chloride transport|membrane|integral component of membrane|phospholipid scramblase activity|chloride channel complex|identical protein binding|protein dimerization activity|transmembrane transport|non-motile cilium|chloride transmembrane transport	mmu04740	Olfactory transduction
Ap1m2	8.40674	0.57164	-3.01216	0.303156	-1.72187	0.00259397	0.486031	Down	0.235039	0.277204	0.251275	0.265443	0.0603931	0.0969116	0.0602401	0.0965776	11768	adaptor protein complex AP-1, mu 2 subunit	GO:0005794,GO:0005802,GO:0006886,GO:0015031,GO:0016020,GO:0016192,GO:0030131,GO:0030136,GO:0031410,GO:0035615,GO:0043231	Golgi apparatus|trans-Golgi network|intracellular protein transport|protein transport|membrane|vesicle-mediated transport|clathrin adaptor complex|clathrin-coated vesicle|cytoplasmic vesicle|clathrin adaptor activity|intracellular membrane-bounded organelle	mmu04142,mmu05170	Lysosome|Human immunodeficiency virus 1 infection
Arg2	33.4394	0.306775	-1.97437	0.657158	-0.605688	0.0483397	0.999709	Down	1.10553	1.2618	1.41065	2.08193	1.17291	1.02342	0.914017	0.773711	11847	arginase type II	GO:0000050,GO:0001657,GO:0002250,GO:0002376,GO:0002829,GO:0004053,GO:0005737,GO:0005739,GO:0006525,GO:0006941,GO:0010963,GO:0016787,GO:0016813,GO:0019547,GO:0030145,GO:0032651,GO:0032696,GO:0032700,GO:0032720,GO:0045087,GO:0045988,GO:0046872,GO:0050998,GO:0051001,GO:0071641,GO:0071644,GO:0071650,GO:1900425,GO:1903426,GO:1905403,GO:2000562,GO:2000774	urea cycle|ureteric bud development|adaptive immune response|immune system process|negative regulation of type 2 immune response|arginase activity|cytoplasm|mitochondrion|arginine metabolic process|striated muscle contraction|regulation of L-arginine import|hydrolase activity|hydrolase activity, acting on carbon-nitrogen (but not peptide) bonds, in linear amidines|arginine catabolic process to or…	mmu00220,mmu00330,mmu05146	Arginine biosynthesis|Arginine and proline metabolism|Amoebiasis
Arhgap36	61.0515	0.375413	2.14808	1.74886	0.806417	0.0317072	0.999709	Up	0.437805	1.00587	0.709165	0.248948	1.11812	1.16843	0.584846	1.36066	75404	Rho GTPase activating protein 36	GO:0005096,GO:0007165	GTPase activator activity|signal transduction
Arl9	2.84635	1.25275	2.15483	6.49558	2.69946	0.0311755	0.999709	Up	0.0418149	0	0	0.0217957	0.171909	0.0206894	0.0857369	0.144327	384185	ADP-ribosylation factor-like 9
Asb4	29.2906	0.414359	2.15925	1.85923	0.894706	0.0308307	0.999709	Up	0.130878	0.485122	0.40421	0.197077	0.553009	0.676345	0.342892	0.702696	65255	ankyrin repeat and SOCS box-containing 4	GO:0004842,GO:0019899,GO:0031462,GO:0031466,GO:0031625,GO:0035556,GO:0051865,GO:0061630,GO:2001214	ubiquitin-protein transferase activity|enzyme binding|Cul2-RING ubiquitin ligase complex|Cul5-RING ubiquitin ligase complex|ubiquitin protein ligase binding|intracellular signal transduction|protein autoubiquitination|ubiquitin protein ligase activity|positive regulation of vasculogenesis
Asprv1	11.8784	0.52217	2.09537	2.13486	1.09414	0.0361377	0.999709	Up	0.131512	0.465314	0.281193	0.137099	0.642045	0.650701	0.471888	0.421498	67855	aspartic peptidase, retroviral-like 1	GO:0004190,GO:0006508,GO:0008233,GO:0016020,GO:0016021,GO:0016485,GO:0016787,GO:0043588	aspartic-type endopeptidase activity|proteolysis|peptidase activity|membrane|integral component of membrane|protein processing|hydrolase activity|skin development
Atp6v1c2	21.6246	0.411129	2.52632	2.05429	1.03864	0.0115266	0.913307	Up	0.17988	0.194831	0.0961529	0.267888	0.409377	0.381437	0.223928	0.5195	68775	ATPase, H+ transporting, lysosomal V1 subunit C2	GO:0000221,GO:0006811,GO:0015078,GO:0030177,GO:0033180,GO:0042802,GO:0046961,GO:1902600	vacuolar proton-transporting V-type ATPase, V1 domain|ion transport|proton transmembrane transporter activity|positive regulation of Wnt signaling pathway|proton-transporting V-type ATPase, V1 domain|identical protein binding|proton-transporting ATPase activity, rotational mechanism|proton transmembrane transport	mmu00190,mmu04145,mmu04150,mmu04721,mmu04966,mmu05165,mmu05323	Oxidative phosphorylation|Phagosome|mTOR signaling pathway|Synaptic vesicle cycle|Collecting duct acid secretion|Human papillomavirus infection|Rheumatoid arthritis
Avpr1a	16.9615	0.541427	2.37862	2.44163	1.28785	0.0173777	0.999709	Up	0.26487	0.172131	0.0809048	0.236676	0.777806	0.393161	0.155167	0.541066	54140	arginine vasopressin receptor 1A	GO:0001992,GO:0002125,GO:0003084,GO:0004930,GO:0005000,GO:0005768,GO:0005886,GO:0005887,GO:0007165,GO:0007186,GO:0007204,GO:0007621,GO:0007625,GO:0008284,GO:0010033,GO:0010035,GO:0010460,GO:0014049,GO:0016020,GO:0016021,GO:0017046,GO:0019722,GO:0030139,GO:0030307,GO:0031394,GO:0031410,GO:0031894,GO:0032849,GO:0035176,GO:0035815,GO:0042277,GO:0042711,GO:0042713,GO:0043084,GO:0045777,GO:0045907,GO:…	regulation of systemic arterial blood pressure by vasopressin|maternal aggressive behavior|positive regulation of systemic arterial blood pressure|G protein-coupled receptor activity|vasopressin receptor activity|endosome|plasma membrane|integral component of plasma membrane|signal transduction|G protein-coupled receptor signaling pathway|positive regulation of cytosolic calcium ion concentration…	mmu04020,mmu04072,mmu04080,mmu04270	Calcium signaling pathway|Phospholipase D signaling pathway|Neuroactive ligand-receptor interaction|Vascular smooth muscle contraction
Baiap3	452.176	0.342723	2.27739	1.71774	0.780513	0.0227632	0.999709	Up	1.93382	3.51224	3.50408	2.16974	3.95831	6.49507	2.8226	5.97168	545192	BAI1-associated protein 3	GO:0000149,GO:0001956,GO:0005509,GO:0005543,GO:0005829,GO:0005886,GO:0007186,GO:0019905,GO:0031902,GO:0032228,GO:0032588,GO:0035774,GO:0042147,GO:0050795,GO:0050804,GO:0055038,GO:0098982,GO:1905413,GO:1990502	SNARE binding|positive regulation of neurotransmitter secretion|calcium ion binding|phospholipid binding|cytosol|plasma membrane|G protein-coupled receptor signaling pathway|syntaxin binding|late endosome membrane|regulation of synaptic transmission, GABAergic|trans-Golgi network membrane|positive regulation of insulin secretion involved in cellular response to glucose stimulus|retrograde transpo…	mmu05202	Transcriptional misregulation in cancer
Bnc2	31.8445	0.497687	-2.29503	0.453067	-1.1422	0.0217316	0.999709	Down	0.0580932	0.262315	0.244285	0.129197	0.0318443	0.0689849	0.142936	0.0725664	242509	basonuclin 2	GO:0000976,GO:0003416,GO:0003677,GO:0005634,GO:0005654,GO:0006355,GO:0042981,GO:0043586,GO:0046872,GO:0060021,GO:0060485	transcription cis-regulatory region binding|endochondral bone growth|DNA binding|nucleus|nucleoplasm|regulation of transcription, DNA-templated|regulation of apoptotic process|tongue development|metal ion binding|roof of mouth development|mesenchyme development			zf-C2H2
C130074G19Rik	539.598	0.157271	3.87779	1.52612	0.609864	0.000105408	0.085423	Up	8.25396	7.23388	8.06671	7.21975	14.054	11.0074	8.09874	14.2358	226777	RIKEN cDNA C130074G19 gene	GO:0016020,GO:0016021,GO:0097731	membrane|integral component of membrane|9+0 non-motile cilium
Cacna1s	25.9111	0.363088	2.00985	1.65835	0.72975	0.0444476	0.999709	Up	0.13734	0.169691	0.179455	0.119312	0.243104	0.36997	0.258133	0.142963	12292	calcium channel, voltage-dependent, L type, alpha 1S subunit	GO:0001501,GO:0002074,GO:0005216,GO:0005244,GO:0005245,GO:0005262,GO:0005516,GO:0005737,GO:0005886,GO:0005891,GO:0006811,GO:0006816,GO:0006936,GO:0006941,GO:0007029,GO:0007519,GO:0007520,GO:0007528,GO:0008331,GO:0016020,GO:0016021,GO:0016529,GO:0030315,GO:0031674,GO:0034765,GO:0042383,GO:0043501,GO:0044327,GO:0046872,GO:0048741,GO:0055001,GO:0055085,GO:0070509,GO:0070588	skeletal system development|extraocular skeletal muscle development|ion channel activity|voltage-gated ion channel activity|voltage-gated calcium channel activity|calcium channel activity|calmodulin binding|cytoplasm|plasma membrane|voltage-gated calcium channel complex|ion transport|calcium ion transport|muscle contraction|striated muscle contraction|endoplasmic reticulum organization|skeletal m…	mmu04010,mmu04020,mmu04022,mmu04024,mmu04260,mmu04261,mmu04270,mmu04723,mmu04725,mmu04726,mmu04727,mmu04911,mmu04912,mmu04921,mmu04924,mmu04925,mmu04927,mmu04929,mmu04934,mmu04935,mmu05010,mmu05020,mmu05022,mmu05410,mmu05412,mmu05414	MAPK signaling pathway|Calcium signaling pathway|cGMP-PKG signaling pathway|cAMP signaling pathway|Cardiac muscle contraction|Adrenergic signaling in cardiomyocytes|Vascular smooth muscle contraction|Retrograde endocannabinoid signaling|Cholinergic synapse|Serotonergic synapse|GABAergic synapse|Insulin secretion|GnRH signaling pathway|Oxytocin signaling pathway|Renin secretion|Aldosterone synthes…
Cacna2d2	839.114	0.242004	2.56031	1.53646	0.619607	0.0104578	0.856062	Up	5.98597	5.52901	6.64708	5.8224	8.87149	11.186	5.50667	11.6306	56808	calcium channel, voltage-dependent, alpha 2/delta subunit 2	GO:0005244,GO:0005245,GO:0005262,GO:0005891,GO:0006811,GO:0006816,GO:0007528,GO:0008016,GO:0016020,GO:0016021,GO:0034765,GO:0040014,GO:0046622,GO:0046872,GO:0055001,GO:0060024	voltage-gated ion channel activity|voltage-gated calcium channel activity|calcium channel activity|voltage-gated calcium channel complex|ion transport|calcium ion transport|neuromuscular junction development|regulation of heart contraction|membrane|integral component of membrane|regulation of ion transmembrane transport|regulation of multicellular organism growth|positive regulation of organ grow…	mmu04010,mmu04260,mmu04261,mmu04921,mmu05410,mmu05412,mmu05414	MAPK signaling pathway|Cardiac muscle contraction|Adrenergic signaling in cardiomyocytes|Oxytocin signaling pathway|Hypertrophic cardiomyopathy|Arrhythmogenic right ventricular cardiomyopathy|Dilated cardiomyopathy
Cacng5	395.452	0.159791	4.47915	1.64231	0.715728	7.49398e-06	0.0151828	Up	3.2472	2.27338	3.52543	3.23798	5.54517	5.90776	3.76323	5.14153	140723	calcium channel, voltage-dependent, gamma subunit 5	GO:0005245,GO:0005886,GO:0006816,GO:0014069,GO:0016020,GO:0016021,GO:0016247,GO:0019226,GO:0030054,GO:0032281,GO:0045202,GO:0045211,GO:0051968,GO:0098839,GO:0098943,GO:0098962,GO:0098970,GO:0098978,GO:0099055,GO:0099590,GO:2000311	voltage-gated calcium channel activity|plasma membrane|calcium ion transport|postsynaptic density|membrane|integral component of membrane|channel regulator activity|transmission of nerve impulse|cell junction|AMPA glutamate receptor complex|synapse|postsynaptic membrane|positive regulation of synaptic transmission, glutamatergic|postsynaptic density membrane|neurotransmitter receptor transport, p…	mmu04010,mmu04260,mmu04261,mmu04921,mmu05410,mmu05412,mmu05414	MAPK signaling pathway|Cardiac muscle contraction|Adrenergic signaling in cardiomyocytes|Oxytocin signaling pathway|Hypertrophic cardiomyopathy|Arrhythmogenic right ventricular cardiomyopathy|Dilated cardiomyopathy
Calca	24.59	0.434259	-2.2407	0.50943	-0.973044	0.0250455	0.999709	Down	0.603298	0.609881	1.53565	1.07816	0.206689	0.568577	0.530141	0.65161	12310	calcitonin/calcitonin-related polypeptide, alpha	GO:0001976,GO:0001984,GO:0002027,GO:0005102,GO:0005179,GO:0005576,GO:0005615,GO:0005622,GO:0005634,GO:0005737,GO:0006874,GO:0006954,GO:0007189,GO:0007190,GO:0007218,GO:0007528,GO:0007631,GO:0008016,GO:0008217,GO:0009408,GO:0030279,GO:0030424,GO:0031645,GO:0031716,GO:0042311,GO:0043005,GO:0043025,GO:0043195,GO:0045776,GO:0045778,GO:0045785,GO:0045986,GO:0048240,GO:0048265,GO:0050965,GO:0051480,GO:…	nervous system process involved in regulation of systemic arterial blood pressure|artery vasodilation involved in baroreceptor response to increased systemic arterial blood pressure|regulation of heart rate|signaling receptor binding|hormone activity|extracellular region|extracellular space|intracellular anatomical structure|nucleus|cytoplasm|cellular calcium ion homeostasis|inflammatory response…	mmu04080,mmu04270	Neuroactive ligand-receptor interaction|Vascular smooth muscle contraction
Calcr	8.57135	0.74457	1.98354	2.78347	1.47689	0.0473068	0.999709	Up	0.0258747	0.130785	0.0553243	0.026974	0.119673	0.243247	0.0397899	0.267925	12311	calcitonin receptor	GO:0001635,GO:0001669,GO:0004888,GO:0004930,GO:0004948,GO:0005886,GO:0005929,GO:0007165,GO:0007166,GO:0007188,GO:0007189,GO:0007204,GO:0008528,GO:0010628,GO:0010739,GO:0010942,GO:0016020,GO:0016021,GO:0030279,GO:0030316,GO:0030424,GO:0032841,GO:0033138,GO:0038041,GO:0043005,GO:0043025,GO:0043488,GO:0045124,GO:0045762,GO:0051384,GO:0051897,GO:0070374,GO:0097643,GO:0097647,GO:0150056,GO:0150057,GO:…	calcitonin gene-related peptide receptor activity|acrosomal vesicle|transmembrane signaling receptor activity|G protein-coupled receptor activity|calcitonin receptor activity|plasma membrane|cilium|signal transduction|cell surface receptor signaling pathway|adenylate cyclase-modulating G protein-coupled receptor signaling pathway|adenylate cyclase-activating G protein-coupled receptor signaling p…	mmu04080,mmu04380	Neuroactive ligand-receptor interaction|Osteoclast differentiation
Car13	81.919	0.307174	-2.38428	0.601907	-0.732388	0.0171128	0.999709	Down	1.51666	3.73303	2.53789	1.37486	1.17476	1.39209	1.82528	1.17053	71934	carbonic anhydrase 13	GO:0004089,GO:0005737,GO:0005829,GO:0006730,GO:0008270,GO:0016829,GO:0016836,GO:0043209,GO:0043231,GO:0046872	carbonate dehydratase activity|cytoplasm|cytosol|one-carbon metabolic process|zinc ion binding|lyase activity|hydro-lyase activity|myelin sheath|intracellular membrane-bounded organelle|metal ion binding	mmu00910	Nitrogen metabolism
Car9	29.6287	0.284903	2.38377	1.60119	0.679143	0.0171363	0.999709	Up	0.482145	0.580245	0.564542	0.502628	0.802314	0.908793	0.800282	0.928303	230099	carbonic anhydrase 9	GO:0002009,GO:0004089,GO:0005886,GO:0006730,GO:0008270,GO:0016020,GO:0016021,GO:0016323,GO:0016829,GO:0016836,GO:0042995,GO:0046872,GO:0046903	morphogenesis of an epithelium|carbonate dehydratase activity|plasma membrane|one-carbon metabolic process|zinc ion binding|membrane|integral component of membrane|basolateral plasma membrane|lyase activity|hydro-lyase activity|cell projection|metal ion binding|secretion	mmu00910	Nitrogen metabolism
Card14	16.4164	0.443313	-2.08989	0.526142	-0.926477	0.0366274	0.999709	Down	0.140221	0.338021	0.207564	0.258622	0.144118	0.0853897	0.176927	0.0957324	170720	caspase recruitment domain family, member 14	GO:0001934,GO:0005737,GO:0005829,GO:0006915,GO:0016235,GO:0033209,GO:0042981,GO:0043066,GO:0050700,GO:0051092	positive regulation of protein phosphorylation|cytoplasm|cytosol|apoptotic process|aggresome|tumor necrosis factor-mediated signaling pathway|regulation of apoptotic process|negative regulation of apoptotic process|CARD domain binding|positive regulation of NF-kappaB transcription factor activity	mmu04064	NF-kappa B signaling pathway
Casz1	33.2834	0.320951	2.19492	1.62954	0.704461	0.0281693	0.999709	Up	0.166046	0.123096	0.177517	0.10386	0.193417	0.334106	0.175904	0.234706	69743	castor zinc finger 1	GO:0000785,GO:0000977,GO:0001228,GO:0003677,GO:0005634,GO:0005654,GO:0005829,GO:0006355,GO:0007275,GO:0043231,GO:0045664,GO:0045665,GO:0045893,GO:0045944,GO:0046872,GO:0060040,GO:0060223,GO:0060226,GO:1902870	chromatin|RNA polymerase II transcription regulatory region sequence-specific DNA binding|DNA-binding transcription activator activity, RNA polymerase II-specific|DNA binding|nucleus|nucleoplasm|cytosol|regulation of transcription, DNA-templated|multicellular organism development|intracellular membrane-bounded organelle|regulation of neuron differentiation|negative regulation of neuron differenti…
Catsperg1	18.478	0.384444	2.00674	1.70702	0.771477	0.0447778	0.999709	Up	0.0987276	0.145869	0.105548	0.0712536	0.163916	0.165335	0.233573	0.164765	320225	cation channel sperm associated auxiliary subunit gamma 1	GO:0016020,GO:0016021,GO:0031514,GO:0036128,GO:0097228	membrane|integral component of membrane|motile cilium|CatSper complex|sperm principal piece
Cbln4	257.506	0.217802	-2.99427	0.636327	-0.652159	0.00275098	0.491472	Down	4.91071	4.32551	5.30784	8.58241	3.06173	4.0198	2.92441	4.84275	228942	cerebellin 4 precursor protein	GO:0005515,GO:0005576,GO:0005615,GO:0009306,GO:0030054,GO:0045202,GO:0098982,GO:1904862	protein binding|extracellular region|extracellular space|protein secretion|cell junction|synapse|GABA-ergic synapse|inhibitory synapse assembly
Ccdc33	43.1696	0.283334	2.78253	1.72714	0.788388	0.00539361	0.638099	Up	0.379746	0.452442	0.39148	0.523126	0.989694	0.791834	0.486642	0.775731	382077	coiled-coil domain containing 33	GO:0005777,GO:0007283	peroxisome|spermatogenesis
Ccdc42	6.65946	0.668419	2.00225	2.52861	1.33835	0.0452574	0.999709	Up	0.16207	0.229374	0.0346531	0.067582	0.33315	0.352835	0.299075	0.287688	276920	coiled-coil domain containing 42	GO:0007286	spermatid development
Cckar	8.96046	0.682044	3.35473	4.88404	2.28808	0.000794418	0.26745	Up	0.0345055	0.0348821	0.0922229	0.0539572	0.106394	0.426821	0.318374	0.204168	12425	cholecystokinin A receptor	GO:0001659,GO:0001696,GO:0001764,GO:0002023,GO:0004930,GO:0004951,GO:0005737,GO:0005764,GO:0005768,GO:0005783,GO:0005886,GO:0005887,GO:0007165,GO:0007186,GO:0007204,GO:0007409,GO:0007631,GO:0009408,GO:0016020,GO:0016021,GO:0017046,GO:0030073,GO:0030157,GO:0030900,GO:0031532,GO:0038188,GO:0042594,GO:0042755,GO:0043195,GO:0043266,GO:0046883,GO:0051924,GO:0090274	temperature homeostasis|gastric acid secretion|neuron migration|reduction of food intake in response to dietary excess|G protein-coupled receptor activity|cholecystokinin receptor activity|cytoplasm|lysosome|endosome|endoplasmic reticulum|plasma membrane|integral component of plasma membrane|signal transduction|G protein-coupled receptor signaling pathway|positive regulation of cytosolic calcium …	mmu04020,mmu04080,mmu04911,mmu04972	Calcium signaling pathway|Neuroactive ligand-receptor interaction|Insulin secretion|Pancreatic secretion
Ccn2	216.336	0.261635	-3.16201	0.563586	-0.827292	0.00156684	0.383791	Down	3.68012	4.61315	7.46402	7.97985	2.68011	2.2891	4.87236	3.6292	14219	cellular communication network factor 2	GO:0001502,GO:0001503,GO:0001525,GO:0001894,GO:0001934,GO:0001968,GO:0005178,GO:0005520,GO:0005576,GO:0005615,GO:0005801,GO:0005829,GO:0005938,GO:0007155,GO:0007160,GO:0007165,GO:0007229,GO:0008022,GO:0008083,GO:0008201,GO:0008284,GO:0008543,GO:0010628,GO:0010629,GO:0010942,GO:0016477,GO:0030154,GO:0030324,GO:0031012,GO:0032330,GO:0032967,GO:0035556,GO:0035988,GO:0043280,GO:0045597,GO:0046330,GO:…	cartilage condensation|ossification|angiogenesis|tissue homeostasis|positive regulation of protein phosphorylation|fibronectin binding|integrin binding|insulin-like growth factor binding|extracellular region|extracellular space|cis-Golgi network|cytosol|cell cortex|cell adhesion|cell-matrix adhesion|signal transduction|integrin-mediated signaling pathway|protein C-terminus binding|growth factor a…	mmu04371,mmu04390	Apelin signaling pathway|Hippo signaling pathway
Cdca7l	30.7852	0.300092	2.0527	1.53262	0.615998	0.0401018	0.999709	Up	0.201801	0.348005	0.266504	0.358874	0.500225	0.505115	0.401601	0.409723	217946	cell division cycle associated 7 like	GO:0001650,GO:0005634,GO:0005654,GO:0005730,GO:0005737,GO:0005829,GO:0006355,GO:0008284	fibrillar center|nucleus|nucleoplasm|nucleolus|cytoplasm|cytosol|regulation of transcription, DNA-templated|positive regulation of cell population proliferation
Cdhr4	125.251	0.187506	3.6511	1.60726	0.684603	0.00026112	0.141074	Up	2.2486	2.07018	1.93174	1.59066	2.86825	4.05296	2.53166	3.28663	69398	cadherin-related family member 4	GO:0005887,GO:0007155	integral component of plasma membrane|cell adhesion
Ceacam16	5.28818	0.971581	2.13304	4.20593	2.07242	0.0329212	0.999709	Up	0	0.0339284	0.059801	0	0.0229967	0.110707	0.1491	0.110326	330483	carcinoembryonic antigen-related cell adhesion molecule 16	GO:0005515,GO:0005576,GO:0005615,GO:0007605,GO:0032426,GO:0042802	protein binding|extracellular region|extracellular space|sensory perception of sound|stereocilium tip|identical protein binding
Cfap299	21.2572	0.365828	2.73473	2.00061	1.00044	0.00624317	0.665719	Up	0.4751	0.78592	0.784967	0.450258	1.021	1.45318	1.10698	1.44817	75784	cilia and flagella associated protein 299	GO:0005634,GO:0005737	nucleus|cytoplasm
Cga	5.19086	1.01662	2.79225	7.15349	2.83865	0.00523436	0.631831	Up	0	0.0663439	0.210484	0.0684158	0.202356	0.519547	1.4129	0.323598	12640	glycoprotein hormones, alpha subunit	GO:0005179,GO:0005576,GO:0005615,GO:0006590,GO:0007186,GO:0008406,GO:0010469,GO:0010893,GO:0016913,GO:0016914,GO:0030878,GO:0032275,GO:0032870,GO:0046621,GO:0046884,GO:0048589	hormone activity|extracellular region|extracellular space|thyroid hormone generation|G protein-coupled receptor signaling pathway|gonad development|regulation of signaling receptor activity|positive regulation of steroid biosynthetic process|follicle-stimulating hormone activity|follicle-stimulating hormone complex|thyroid gland development|luteinizing hormone secretion|cellular response to hormo…	mmu04024,mmu04080,mmu04912,mmu04913,mmu04917,mmu04918,mmu04923,mmu04929,mmu05320	cAMP signaling pathway|Neuroactive ligand-receptor interaction|GnRH signaling pathway|Ovarian steroidogenesis|Prolactin signaling pathway|Thyroid hormone synthesis|Regulation of lipolysis in adipocytes|GnRH secretion|Autoimmune thyroid disease
Chat	15.6227	0.68895	2.76937	3.75277	1.90796	0.0056165	0.64483	Up	0.215801	0.0727186	0.173031	0.0187474	0.147866	0.907589	0.221238	0.54977	12647	choline acetyltransferase	GO:0004102,GO:0005737,GO:0005739,GO:0007268,GO:0007274,GO:0007517,GO:0007529,GO:0007613,GO:0007622,GO:0007628,GO:0008292,GO:0016358,GO:0016740,GO:0016746,GO:0030182,GO:0030424,GO:0033265,GO:0042136,GO:0043005,GO:0043025,GO:0043179	choline O-acetyltransferase activity|cytoplasm|mitochondrion|chemical synaptic transmission|neuromuscular synaptic transmission|muscle organ development|establishment of synaptic specificity at neuromuscular junction|memory|rhythmic behavior|adult walking behavior|acetylcholine biosynthetic process|dendrite development|transferase activity|acyltransferase activity|neuron differentiation|axon|chol…	mmu00564,mmu04725	Glycerophospholipid metabolism|Cholinergic synapse
Chrna9	1.62539	1.91396	2.15336	17.4053	4.12145	0.0312905	0.999709	Up	0	0	0	0	0.173997	0	0.0173556	0.0333896	231252	cholinergic receptor, nicotinic, alpha polypeptide 9	GO:0005515,GO:0005887,GO:0005892,GO:0006812,GO:0007165,GO:0007204,GO:0007268,GO:0022848,GO:0030594,GO:0034220,GO:0042391,GO:0042472,GO:0043005,GO:0045202,GO:0050877,GO:0050910,GO:0070373,GO:0098981,GO:0099060,GO:1904315	protein binding|integral component of plasma membrane|acetylcholine-gated channel complex|cation transport|signal transduction|positive regulation of cytosolic calcium ion concentration|chemical synaptic transmission|acetylcholine-gated cation-selective channel activity|neurotransmitter receptor activity|ion transmembrane transport|regulation of membrane potential|inner ear morphogenesis|neuron p…	mmu04080	Neuroactive ligand-receptor interaction
Chrnb3	19.6958	0.770765	1.97292	2.86922	1.52066	0.0485048	0.999709	Up	0.0871265	0.0660579	0.22122	0.0794744	0.111935	1.01306	0.122817	0.0644406	108043	cholinergic receptor, nicotinic, beta polypeptide 3	GO:0004888,GO:0005216,GO:0005230,GO:0005886,GO:0005887,GO:0005892,GO:0006811,GO:0007165,GO:0007268,GO:0007271,GO:0015464,GO:0016020,GO:0016021,GO:0022848,GO:0030054,GO:0030594,GO:0032991,GO:0034220,GO:0035094,GO:0042166,GO:0042391,GO:0043005,GO:0045202,GO:0045211,GO:0050877,GO:0098691,GO:2000300	transmembrane signaling receptor activity|ion channel activity|extracellular ligand-gated ion channel activity|plasma membrane|integral component of plasma membrane|acetylcholine-gated channel complex|ion transport|signal transduction|chemical synaptic transmission|synaptic transmission, cholinergic|acetylcholine receptor activity|membrane|integral component of membrane|acetylcholine-gated cation…	mmu04080	Neuroactive ligand-receptor interaction
Ciita	13.028	0.51494	2.10198	2.11754	1.08239	0.0355553	0.999709	Up	0.0258483	0.0627128	0.0552677	0.0323357	0.143461	0.112546	0.0635988	0.0560792	12265	class II transactivator	GO:0000122,GO:0000166,GO:0000976,GO:0005515,GO:0005524,GO:0005525,GO:0005634,GO:0005654,GO:0005829,GO:0006355,GO:0006954,GO:0008022,GO:0009986,GO:0016301,GO:0016310,GO:0016605,GO:0016740,GO:0016746,GO:0034341,GO:0044877,GO:0045345,GO:0045348,GO:0045892,GO:0045893,GO:0045944,GO:0046597,GO:0046677,GO:0106310,GO:0106311,GO:0140297	negative regulation of transcription by RNA polymerase II|nucleotide binding|transcription cis-regulatory region binding|protein binding|ATP binding|GTP binding|nucleus|nucleoplasm|cytosol|regulation of transcription, DNA-templated|inflammatory response|protein C-terminus binding|cell surface|kinase activity|phosphorylation|PML body|transferase activity|acyltransferase activity|response to interf…	mmu04612,mmu05145,mmu05152,mmu05164,mmu05340	Antigen processing and presentation|Toxoplasmosis|Tuberculosis|Influenza A|Primary immunodeficiency
Clec18a	52.0099	0.267613	2.23134	1.51271	0.597135	0.0256587	0.999709	Up	0.69815	0.641608	0.474968	0.31759	0.70451	0.829043	0.806833	0.92633	353287	C-type lectin domain family 18, member A	GO:0005576,GO:0005615,GO:0030246,GO:0030247	extracellular region|extracellular space|carbohydrate binding|polysaccharide binding
Clrn2	5.5234	0.813632	-2.00325	0.323109	-1.62991	0.0451505	0.999709	Down	0.160593	0.757614	0.57229	0.334832	0.220076	0.0529728	0.0548798	0.263951	624224	clarin 2	GO:0007605,GO:0032421,GO:0042491,GO:0120045	sensory perception of sound|stereocilium bundle|inner ear auditory receptor cell differentiation|stereocilium maintenance
Col6a3	116.222	0.205325	3.14453	1.56445	0.645651	0.00166351	0.393237	Up	0.508084	0.34399	0.328899	0.534528	0.713842	0.650392	0.554336	0.795248	12835	collagen, type VI, alpha 3	GO:0005581,GO:0005615,GO:0030020,GO:0031012,GO:0042383,GO:0062023	collagen trimer|extracellular space|extracellular matrix structural constituent conferring tensile strength|extracellular matrix|sarcolemma|collagen-containing extracellular matrix	mmu04151,mmu04510,mmu04512,mmu04974,mmu05165	PI3K-Akt signaling pathway|Focal adhesion|ECM-receptor interaction|Protein digestion and absorption|Human papillomavirus infection
Crhr2	117.05	0.295837	2.41833	1.64197	0.715431	0.015592	0.999709	Up	1.26934	1.92478	2.1639	0.840451	2.75028	2.39338	1.52993	3.56924	12922	corticotropin releasing hormone receptor 2	GO:0004888,GO:0004930,GO:0005179,GO:0005515,GO:0005783,GO:0005791,GO:0005794,GO:0005886,GO:0007015,GO:0007165,GO:0007166,GO:0007186,GO:0007188,GO:0007205,GO:0008528,GO:0009986,GO:0010460,GO:0010628,GO:0010629,GO:0010700,GO:0014064,GO:0015056,GO:0016020,GO:0016021,GO:0016525,GO:0017046,GO:0019233,GO:0030424,GO:0030425,GO:0030855,GO:0032755,GO:0032811,GO:0032874,GO:0033685,GO:0035482,GO:0042423,GO:…	transmembrane signaling receptor activity|G protein-coupled receptor activity|hormone activity|protein binding|endoplasmic reticulum|rough endoplasmic reticulum|Golgi apparatus|plasma membrane|actin filament organization|signal transduction|cell surface receptor signaling pathway|G protein-coupled receptor signaling pathway|adenylate cyclase-modulating G protein-coupled receptor signaling pathway…	mmu04080,mmu04934	Neuroactive ligand-receptor interaction|Cushing syndrome
Crygn	31.5342	0.325864	2.01551	1.57656	0.656783	0.0438507	0.999709	Up	2.24039	2.68426	1.24194	2.07607	2.89966	4.51617	2.72218	3.02768	214301	crystallin, gamma N	GO:0002088,GO:0005212,GO:0007601	lens development in camera-type eye|structural constituent of eye lens|visual perception
Ctse	34.8579	0.310875	2.02862	1.54826	0.63065	0.0424966	0.999709	Up	0.619749	0.722898	0.586112	0.720625	1.46994	0.943516	1.07523	0.658185	13034	cathepsin E	GO:0004190,GO:0004252,GO:0005768,GO:0006508,GO:0008233,GO:0016540,GO:0016787,GO:0019886,GO:0042802	aspartic-type endopeptidase activity|serine-type endopeptidase activity|endosome|proteolysis|peptidase activity|protein autoprocessing|hydrolase activity|antigen processing and presentation of exogenous peptide antigen via MHC class II|identical protein binding	mmu04142	Lysosome
Cxcl5	84.0859	0.26904	2.41326	1.56837	0.649262	0.0158107	0.999709	Up	2.68535	2.00514	1.72904	1.68602	4.73589	2.83853	2.06475	3.21995	20311	chemokine (C-X-C motif) ligand 5	GO:0001776,GO:0005125,GO:0005576,GO:0005615,GO:0006935,GO:0006952,GO:0006954,GO:0006955,GO:0008009,GO:0010976,GO:0030593,GO:0031100,GO:0032496,GO:0032642,GO:0042119,GO:0045236,GO:0046427,GO:0061844,GO:0070098,GO:0070951,GO:0071222	leukocyte homeostasis|cytokine activity|extracellular region|extracellular space|chemotaxis|defense response|inflammatory response|immune response|chemokine activity|positive regulation of neuron projection development|neutrophil chemotaxis|animal organ regeneration|response to lipopolysaccharide|regulation of chemokine production|neutrophil activation|CXCR chemokine receptor binding|positive reg…	mmu04060,mmu04061,mmu04062,mmu04657,mmu04668,mmu05133,mmu05323	Cytokine-cytokine receptor interaction|Viral protein interaction with cytokine and cytokine receptor|Chemokine signaling pathway|IL-17 signaling pathway|TNF signaling pathway|Pertussis|Rheumatoid arthritis
Cxcl9	27.9995	0.632832	1.98343	2.38697	1.25518	0.0473192	0.999709	Up	0.156558	0.228607	0.297552	0.489626	1.62697	0.636914	0.463673	0.0857729	17329	chemokine (C-X-C motif) ligand 9	GO:0005125,GO:0005576,GO:0005615,GO:0006935,GO:0006952,GO:0006954,GO:0006955,GO:0008009,GO:0009617,GO:0009897,GO:0030593,GO:0045236,GO:0045663,GO:0051607,GO:0061844,GO:0070098,GO:0071222,GO:1901741	cytokine activity|extracellular region|extracellular space|chemotaxis|defense response|inflammatory response|immune response|chemokine activity|response to bacterium|external side of plasma membrane|neutrophil chemotaxis|CXCR chemokine receptor binding|positive regulation of myoblast differentiation|defense response to virus|antimicrobial humoral immune response mediated by antimicrobial peptide|…	mmu04060,mmu04061,mmu04062,mmu04620	Cytokine-cytokine receptor interaction|Viral protein interaction with cytokine and cytokine receptor|Chemokine signaling pathway|Toll-like receptor signaling pathway
Dapl1	6.55328	0.829683	-2.33328	0.261361	-1.93588	0.0196333	0.999709	Down	0.264573	1.5156	1.22568	0.7355	0.181285	0.0872711	0.632889	0.0869704	76747	death associated protein-like 1	GO:0006915,GO:0010507,GO:0030154,GO:0034198,GO:0070513,GO:0097190	apoptotic process|negative regulation of autophagy|cell differentiation|cellular response to amino acid starvation|death domain binding|apoptotic signaling pathway
Depp1	16.538	0.416727	-2.62436	0.468577	-1.09364	0.00868117	0.796209	Down	1.11273	0.853353	0.984496	0.560002	0.394366	0.379699	0.550715	0.340551	213393	DEPP1 autophagy regulator	GO:0005737,GO:0005739,GO:0005777,GO:0006914,GO:0010506,GO:0043231	cytoplasm|mitochondrion|peroxisome|autophagy|regulation of autophagy|intracellular membrane-bounded organelle
Derl3	13.8275	0.504547	-2.3069	0.446292	-1.16394	0.0210604	0.999709	Down	0.97758	1.02626	0.401966	0.509555	0.270511	0.409278	0.192733	0.444947	70377	Der1-like domain family, member 3	GO:0000839,GO:0005047,GO:0005783,GO:0016020,GO:0016021,GO:0018279,GO:0030176,GO:0030433,GO:0030968,GO:0044877,GO:0051787,GO:1904153,GO:1990381	Hrd1p ubiquitin ligase ERAD-L complex|signal recognition particle binding|endoplasmic reticulum|membrane|integral component of membrane|protein N-linked glycosylation via asparagine|integral component of endoplasmic reticulum membrane|ubiquitin-dependent ERAD pathway|endoplasmic reticulum unfolded protein response|protein-containing complex binding|misfolded protein binding|negative regulation of…	mmu04141	Protein processing in endoplasmic reticulum
Dlk1	425.247	0.280735	2.95382	1.77675	0.829241	0.00313864	0.507564	Up	3.34304	3.97279	3.13703	2.60014	5.84868	5.32005	3.67437	8.56749	13386	delta like non-canonical Notch ligand 1	GO:0001503,GO:0001649,GO:0001819,GO:0005509,GO:0005515,GO:0005615,GO:0005737,GO:0005886,GO:0009790,GO:0009791,GO:0009897,GO:0010468,GO:0016020,GO:0016021,GO:0030154,GO:0030279,GO:0030282,GO:0035264,GO:0045599,GO:0045668,GO:0045672,GO:0045746,GO:0045780,GO:0046850,GO:0048706,GO:1905563	ossification|osteoblast differentiation|positive regulation of cytokine production|calcium ion binding|protein binding|extracellular space|cytoplasm|plasma membrane|embryo development|post-embryonic development|external side of plasma membrane|regulation of gene expression|membrane|integral component of membrane|cell differentiation|negative regulation of ossification|bone mineralization|multicel…
Dmrt2	17.4409	0.404004	-2.51743	0.494126	-1.01705	0.0118215	0.913307	Down	0.602082	0.293832	0.554891	0.519443	0.277401	0.205449	0.23413	0.266164	226049	doublesex and mab-3 related transcription factor 2	GO:0000977,GO:0000978,GO:0000981,GO:0001228,GO:0003677,GO:0003700,GO:0005634,GO:0006355,GO:0006357,GO:0007548,GO:0014807,GO:0042802,GO:0043565,GO:0045944,GO:0046872,GO:0048706,GO:0060972,GO:2000287	RNA polymerase II transcription regulatory region sequence-specific DNA binding|RNA polymerase II cis-regulatory region sequence-specific DNA binding|DNA-binding transcription factor activity, RNA polymerase II-specific|DNA-binding transcription activator activity, RNA polymerase II-specific|DNA binding|DNA-binding transcription factor activity|nucleus|regulation of transcription, DNA-templated|r…			DM
Dmrtb1	16.797	0.489332	2.77573	2.56375	1.35825	0.00550778	0.64483	Up	0.144175	0.0728742	0.327536	0.1503	0.666822	0.392347	0.424946	0.302132	56296	DMRT-like family B with proline-rich C-terminal, 1	GO:0000978,GO:0000981,GO:0003677,GO:0003700,GO:0005515,GO:0005634,GO:0006355,GO:0006357,GO:0007281,GO:0007548,GO:0043565,GO:0046872	RNA polymerase II cis-regulatory region sequence-specific DNA binding|DNA-binding transcription factor activity, RNA polymerase II-specific|DNA binding|DNA-binding transcription factor activity|protein binding|nucleus|regulation of transcription, DNA-templated|regulation of transcription by RNA polymerase II|germ cell development|sex differentiation|sequence-specific DNA binding|metal ion binding			DM
Dnah3	61.1895	0.254122	2.88728	1.66292	0.733719	0.00388594	0.556822	Up	0.19147	0.212171	0.14565	0.138188	0.261128	0.386234	0.211394	0.297755	381917	dynein, axonemal, heavy chain 3	GO:0000166,GO:0003774,GO:0005524,GO:0005737,GO:0005856,GO:0005874,GO:0005929,GO:0007018,GO:0008569,GO:0030286,GO:0036156,GO:0042995,GO:0045505,GO:0051959	nucleotide binding|motor activity|ATP binding|cytoplasm|cytoskeleton|microtubule|cilium|microtubule-based movement|ATP-dependent microtubule motor activity, minus-end-directed|dynein complex|inner dynein arm|cell projection|dynein intermediate chain binding|dynein light intermediate chain binding	mmu05014,mmu05016,mmu05022	Amyotrophic lateral sclerosis|Huntington disease|Pathways of neurodegeneration - multiple diseases
Drd2	101.233	0.221925	3.46265	1.70344	0.768448	0.000534889	0.217741	Up	1.62378	1.22661	1.41165	1.17191	1.68725	2.93116	1.9025	2.83308	13489	dopamine receptor D2	GO:0001591,GO:0001659,GO:0001666,GO:0001669,GO:0001933,GO:0001964,GO:0001975,GO:0001976,GO:0002027,GO:0002028,GO:0002031,GO:0002052,GO:0002092,GO:0004930,GO:0004952,GO:0005102,GO:0005515,GO:0005794,GO:0005886,GO:0005887,GO:0005929,GO:0006914,GO:0007165,GO:0007186,GO:0007188,GO:0007194,GO:0007195,GO:0007212,GO:0007270,GO:0007409,GO:0007608,GO:0007616,GO:0007625,GO:0007626,GO:0007628,GO:0007631,GO:…	dopamine neurotransmitter receptor activity, coupled via Gi/Go|temperature homeostasis|response to hypoxia|acrosomal vesicle|negative regulation of protein phosphorylation|startle response|response to amphetamine|nervous system process involved in regulation of systemic arterial blood pressure|regulation of heart rate|regulation of sodium ion transport|G protein-coupled receptor internalization|p…	mmu04015,mmu04024,mmu04080,mmu04540,mmu04728,mmu05012,mmu05030,mmu05034	Rap1 signaling pathway|cAMP signaling pathway|Neuroactive ligand-receptor interaction|Gap junction|Dopaminergic synapse|Parkinson disease|Cocaine addiction|Alcoholism
Dsc3	69.829	0.387251	-2.84174	0.466366	-1.10047	0.00448682	0.591333	Down	0.848125	0.461666	0.557978	1.73916	0.268216	0.45192	0.39175	0.588229	13507	desmocollin 3	GO:0001701,GO:0005509,GO:0005576,GO:0005737,GO:0005886,GO:0005911,GO:0007155,GO:0007156,GO:0016020,GO:0016021,GO:0030054,GO:0030057,GO:0045295,GO:0046872,GO:0050821,GO:0098609	in utero embryonic development|calcium ion binding|extracellular region|cytoplasm|plasma membrane|cell-cell junction|cell adhesion|homophilic cell adhesion via plasma membrane adhesion molecules|membrane|integral component of membrane|cell junction|desmosome|gamma-catenin binding|metal ion binding|protein stabilization|cell-cell adhesion
Ebf2	26.4473	0.397509	2.62531	2.06134	1.04358	0.0086569	0.796209	Up	0.114969	0.0983432	0.236368	0.17517	0.281778	0.455081	0.181332	0.37502	13592	early B cell factor 2	GO:0000978,GO:0000981,GO:0001228,GO:0001709,GO:0003677,GO:0003682,GO:0003700,GO:0005515,GO:0005634,GO:0006355,GO:0006357,GO:0007275,GO:0035563,GO:0045893,GO:0045944,GO:0046872,GO:0046983,GO:0050873,GO:0060612,GO:0120162	RNA polymerase II cis-regulatory region sequence-specific DNA binding|DNA-binding transcription factor activity, RNA polymerase II-specific|DNA-binding transcription activator activity, RNA polymerase II-specific|cell fate determination|DNA binding|chromatin binding|DNA-binding transcription factor activity|protein binding|nucleus|regulation of transcription, DNA-templated|regulation of transcrip…			COE
Ecel1	213.588	0.460287	2.24186	2.04471	1.0319	0.0249706	0.999709	Up	1.46587	2.85789	1.44121	1.70552	4.35844	3.97616	1.40888	5.66619	13599	endothelin converting enzyme-like 1	GO:0003016,GO:0004222,GO:0005886,GO:0005887,GO:0006508,GO:0007218,GO:0008233,GO:0008237,GO:0016020,GO:0016021,GO:0016485,GO:0016787,GO:0035556,GO:0046872	respiratory system process|metalloendopeptidase activity|plasma membrane|integral component of plasma membrane|proteolysis|neuropeptide signaling pathway|peptidase activity|metallopeptidase activity|membrane|integral component of membrane|protein processing|hydrolase activity|intracellular signal transduction|metal ion binding
Eda2r	17.0657	0.439376	1.97028	1.82221	0.865691	0.0488068	0.999709	Up	0.14003	0.159253	0.0467823	0.0821132	0.233874	0.225176	0.15253	0.181246	245527	ectodysplasin A2 receptor	GO:0005031,GO:0005886,GO:0005887,GO:0007275,GO:0012501,GO:0016020,GO:0016021,GO:0030154,GO:0033209,GO:0038023,GO:0043123,GO:0046330,GO:0051092,GO:0072332	tumor necrosis factor-activated receptor activity|plasma membrane|integral component of plasma membrane|multicellular organism development|programmed cell death|membrane|integral component of membrane|cell differentiation|tumor necrosis factor-mediated signaling pathway|signaling receptor activity|positive regulation of I-kappaB kinase/NF-kappaB signaling|positive regulation of JNK cascade|positi…	mmu04060,mmu04064	Cytokine-cytokine receptor interaction|NF-kappa B signaling pathway
Eif3j2	60.0987	0.292031	2.99451	1.83336	0.874488	0.00274889	0.491472	Up	0.417804	0.90808	1.22833	1.06711	2.03973	1.7158	1.28499	1.62749	100042807	eukaryotic translation initiation factor 3, subunit J2	GO:0005829,GO:0005852,GO:0042802	cytosol|eukaryotic translation initiation factor 3 complex|identical protein binding	mmu03013	RNA transport
Eomes	38.7015	0.325892	4.71863	2.90344	1.53776	2.37435e-06	0.00769669	Up	0.149507	0.178618	0.363261	0.4109	0.810222	0.928036	0.696699	0.7774	13813	eomesodermin	GO:0000122,GO:0000785,GO:0000977,GO:0000978,GO:0000981,GO:0001706,GO:0001707,GO:0001708,GO:0001714,GO:0001824,GO:0001829,GO:0001947,GO:0002250,GO:0002302,GO:0002376,GO:0003677,GO:0003682,GO:0003700,GO:0005622,GO:0005634,GO:0006355,GO:0006357,GO:0007275,GO:0007369,GO:0007420,GO:0007492,GO:0009653,GO:0010002,GO:0010468,GO:0019827,GO:0021772,GO:0021796,GO:0021895,GO:0022008,GO:0030154,GO:0030182,GO:…	negative regulation of transcription by RNA polymerase II|chromatin|RNA polymerase II transcription regulatory region sequence-specific DNA binding|RNA polymerase II cis-regulatory region sequence-specific DNA binding|DNA-binding transcription factor activity, RNA polymerase II-specific|endoderm formation|mesoderm formation|cell fate specification|endodermal cell fate specification|blastocyst dev…			T-box
Fbxo17	49.4213	0.224304	2.61545	1.50176	0.586657	0.00891089	0.802376	Up	0.954407	1.06638	1.15459	0.864039	1.62629	1.49124	1.44193	1.56041	50760	F-box protein 17	GO:0005737,GO:0006516,GO:0019005,GO:0030433,GO:0031146,GO:0061630	cytoplasm|glycoprotein catabolic process|SCF ubiquitin ligase complex|ubiquitin-dependent ERAD pathway|SCF-dependent proteasomal ubiquitin-dependent protein catabolic process|ubiquitin protein ligase activity
Fermt1	25.1832	0.419299	-2.90693	0.429619	-1.21887	0.00364995	0.556822	Down	0.374891	0.23322	0.287745	0.481006	0.0493989	0.152197	0.187241	0.20855	241639	fermitin family member 1	GO:0001954,GO:0005178,GO:0005737,GO:0005829,GO:0005856,GO:0005886,GO:0005925,GO:0007155,GO:0007160,GO:0007229,GO:0010629,GO:0016020,GO:0030054,GO:0030055,GO:0030511,GO:0033625,GO:0033630,GO:0042308,GO:0042995,GO:0043616,GO:0051015,GO:0051546,GO:0051886,GO:0071636,GO:0071711,GO:0071944,GO:0090090,GO:0090162,GO:1903691,GO:2000647	positive regulation of cell-matrix adhesion|integrin binding|cytoplasm|cytosol|cytoskeleton|plasma membrane|focal adhesion|cell adhesion|cell-matrix adhesion|integrin-mediated signaling pathway|negative regulation of gene expression|membrane|cell junction|cell-substrate junction|positive regulation of transforming growth factor beta receptor signaling pathway|positive regulation of integrin activ…
Fndc9	48.115	0.375847	2.78636	2.06658	1.04725	0.00533028	0.635245	Up	0.826219	0.677218	0.716185	0.628531	2.01968	1.54682	0.48075	1.89383	320116	fibronectin type III domain containing 9	GO:0016020,GO:0016021	membrane|integral component of membrane
Frem3	57.175	0.306004	3.19508	1.96933	0.977707	0.00139791	0.359639	Up	0.274555	0.277551	0.350595	0.294169	0.384087	0.988656	0.555126	0.451259	333315	Fras1 related extracellular matrix protein 3	GO:0005576,GO:0005604,GO:0007154,GO:0007155,GO:0016021,GO:0046872	extracellular region|basement membrane|cell communication|cell adhesion|integral component of membrane|metal ion binding
Gabre	14.2123	0.48529	2.13433	2.05021	1.03577	0.0328155	0.999709	Up	0.202133	0.204339	0.0771774	0.0602059	0.237431	0.257176	0.355245	0.284766	14404	gamma-aminobutyric acid (GABA) A receptor, subunit epsilon	GO:0004890,GO:0005237,GO:0005254,GO:0005887,GO:0006821,GO:0007165,GO:0007214,GO:0007268,GO:0008503,GO:0022851,GO:0030594,GO:0032590,GO:0034220,GO:0042391,GO:0043005,GO:0045202,GO:0050877,GO:0051932,GO:0060078,GO:0098794,GO:1902476,GO:1902711,GO:1904315	GABA-A receptor activity|inhibitory extracellular ligand-gated ion channel activity|chloride channel activity|integral component of plasma membrane|chloride transport|signal transduction|gamma-aminobutyric acid signaling pathway|chemical synaptic transmission|benzodiazepine receptor activity|GABA-gated chloride ion channel activity|neurotransmitter receptor activity|dendrite membrane|ion transmem…	mmu04080,mmu04723,mmu04727,mmu05032,mmu05033	Neuroactive ligand-receptor interaction|Retrograde endocannabinoid signaling|GABAergic synapse|Morphine addiction|Nicotine addiction
Gabrq	47.3663	0.443338	2.2587	2.0019	1.00137	0.0239018	0.999709	Up	0.160065	0.542544	0.382508	0.127602	0.619347	0.736073	0.270278	0.817104	57249	gamma-aminobutyric acid (GABA) A receptor, subunit theta	GO:0004888,GO:0004890,GO:0005216,GO:0005230,GO:0005254,GO:0005886,GO:0005887,GO:0006811,GO:0006821,GO:0007165,GO:0007214,GO:0007268,GO:0016020,GO:0016021,GO:0030054,GO:0030594,GO:0034220,GO:0034707,GO:0042391,GO:0043005,GO:0043235,GO:0045202,GO:0045211,GO:0050877,GO:1902476,GO:1902711	transmembrane signaling receptor activity|GABA-A receptor activity|ion channel activity|extracellular ligand-gated ion channel activity|chloride channel activity|plasma membrane|integral component of plasma membrane|ion transport|chloride transport|signal transduction|gamma-aminobutyric acid signaling pathway|chemical synaptic transmission|membrane|integral component of membrane|cell junction|neu…	mmu04080,mmu04723,mmu04727,mmu05032,mmu05033	Neuroactive ligand-receptor interaction|Retrograde endocannabinoid signaling|GABAergic synapse|Morphine addiction|Nicotine addiction
Gal	19.0002	0.459752	2.26974	2.06125	1.04352	0.0232236	0.999709	Up	0.513029	0.972426	1.30261	0.467971	1.31822	2.66531	1.05191	1.70751	14419	galanin and GMAP prepropeptide	GO:0004966,GO:0005179,GO:0005184,GO:0005576,GO:0005615,GO:0005737,GO:0005794,GO:0006954,GO:0007218,GO:0007399,GO:0007631,GO:0008285,GO:0010737,GO:0019933,GO:0030141,GO:0031763,GO:0031764,GO:0031765,GO:0031766,GO:0031943,GO:0043025,GO:0043065,GO:0045944,GO:0050672,GO:0051464,GO:0051795,GO:1902608	galanin receptor activity|hormone activity|neuropeptide hormone activity|extracellular region|extracellular space|cytoplasm|Golgi apparatus|inflammatory response|neuropeptide signaling pathway|nervous system development|feeding behavior|negative regulation of cell population proliferation|protein kinase A signaling|cAMP-mediated signaling|secretory granule|galanin receptor binding|type 1 galanin …	mmu04080	Neuroactive ligand-receptor interaction
Gbp4	62.8021	0.269541	2.22498	1.51542	0.599722	0.0260827	0.999709	Up	0.379125	0.564807	0.703968	0.38483	0.830598	1.03666	0.634157	0.600173	17472	guanylate binding protein 4	GO:0000122,GO:0001933,GO:0003924,GO:0005515,GO:0005525,GO:0031397,GO:0031410,GO:0032687,GO:0042308,GO:0042832,GO:0050688,GO:0050830,GO:0071346	negative regulation of transcription by RNA polymerase II|negative regulation of protein phosphorylation|GTPase activity|protein binding|GTP binding|negative regulation of protein ubiquitination|cytoplasmic vesicle|negative regulation of interferon-alpha production|negative regulation of protein import into nucleus|defense response to protozoan|regulation of defense response to virus|defense resp…
Gbx1	3.26035	1.57419	2.27462	11.9644	3.58068	0.0229284	0.999709	Up	0	0.0703647	0	0	0.07154	0.344396	0	0.446172	231044	gastrulation brain homeobox 1	GO:0000977,GO:0000981,GO:0003677,GO:0005634,GO:0006355,GO:0006357,GO:0007628,GO:0019230,GO:0021522,GO:0048663,GO:0051960,GO:0097374	RNA polymerase II transcription regulatory region sequence-specific DNA binding|DNA-binding transcription factor activity, RNA polymerase II-specific|DNA binding|nucleus|regulation of transcription, DNA-templated|regulation of transcription by RNA polymerase II|adult walking behavior|proprioception|spinal cord motor neuron differentiation|neuron fate commitment|regulation of nervous system develo…			Homeobox
Gh	189.212	0.970609	3.36489	9.61969	3.26599	0.00076575	0.26407	Up	0.638419	0.992902	0.31501	5.17075	11.8615	14.2875	37.7598	5.32725	14599	growth hormone	GO:0005131,GO:0005179,GO:0005576,GO:0005615,GO:0005634,GO:0005739,GO:0005802,GO:0005829,GO:0005886,GO:0007405,GO:0008083,GO:0009416,GO:0010828,GO:0030141,GO:0031667,GO:0032094,GO:0032869,GO:0033143,GO:0040018,GO:0042531,GO:0045927,GO:0046427,GO:0046872,GO:0048286,GO:0048513,GO:0050769,GO:0060396,GO:0062023,GO:0090031,GO:1901215	growth hormone receptor binding|hormone activity|extracellular region|extracellular space|nucleus|mitochondrion|trans-Golgi network|cytosol|plasma membrane|neuroblast proliferation|growth factor activity|response to light stimulus|positive regulation of glucose transmembrane transport|secretory granule|response to nutrient levels|response to food|cellular response to insulin stimulus|regulation o…	mmu04060,mmu04080,mmu04151,mmu04630,mmu04935	Cytokine-cytokine receptor interaction|Neuroactive ligand-receptor interaction|PI3K-Akt signaling pathway|JAK-STAT signaling pathway|Growth hormone synthesis, secretion and action
Glp1r	42.2337	0.398088	2.51331	2.00072	1.00052	0.0119603	0.913307	Up	1.02432	0.690335	0.912571	1.28141	2.66709	1.6894	0.700088	2.82842	14652	glucagon-like peptide 1 receptor	GO:0001653,GO:0004888,GO:0004930,GO:0004967,GO:0005886,GO:0005887,GO:0007165,GO:0007166,GO:0007186,GO:0007188,GO:0007189,GO:0007204,GO:0007218,GO:0007611,GO:0007613,GO:0007631,GO:0008016,GO:0008284,GO:0008306,GO:0008528,GO:0009749,GO:0016020,GO:0016021,GO:0017046,GO:0019933,GO:0030073,GO:0032024,GO:0038023,GO:0043066,GO:0043524,GO:0044508,GO:0045597,GO:0045777,GO:0045823,GO:0045944,GO:0046879,GO:…	peptide receptor activity|transmembrane signaling receptor activity|G protein-coupled receptor activity|glucagon receptor activity|plasma membrane|integral component of plasma membrane|signal transduction|cell surface receptor signaling pathway|G protein-coupled receptor signaling pathway|adenylate cyclase-modulating G protein-coupled receptor signaling pathway|adenylate cyclase-activating G prot…	mmu04024,mmu04080,mmu04911	cAMP signaling pathway|Neuroactive ligand-receptor interaction|Insulin secretion
Gm19410	188.214	0.170167	-3.54473	0.658294	-0.603196	0.000393019	0.183455	Down	1.72181	1.49618	1.58227	1.963	1.02415	0.877305	1.11921	1.47399	100502846	predicted gene, 19410
Gm28729	51.7859	0.318706	2.01853	1.56191	0.643316	0.0435364	0.999709	Up	0.496423	0.733459	0.653189	0.212313	0.863453	0.906916	0.652475	0.878686	102635744	predicted gene 28729
Gm33532	3.0758	1.1051	2.12868	5.10674	2.3524	0.0332806	0.999709	Up	0	0.0257095	0	0.00883747	0.0435649	0.0587225	0.0521455	0.02508	102636475
Gm3512	3.53458	1.16095	-2.67889	0.115819	-3.11006	0.0073867	0.730022	Down	0.088323	0.051021	0.0404676	0.14469	0.0129683	0.024972	0	0	115488282
Gm40363	2.72248	1.30241	2.0159	6.17115	2.62554	0.0438102	0.999709	Up	0.0297605	0.0300853	0.0318164	0	0.0305878	0.0883505	0.396634	0.0586973	105244826
Gm45623	70.5163	0.260924	3.0872	1.74778	0.805522	0.00202054	0.431168	Up	0.681078	0.418507	1.01367	0.682169	1.09806	1.4801	1.36909	0.974556	115488204	predicted gene 45623
Gm52229	19.3403	0.394908	2.61924	2.0482	1.03436	0.00881271	0.797969	Up	0.00506082	0.00511605	0.0075746	0.00844132	0.0145642	0.018029	0.012452	0.00898342	115488611
Gm7972	2.77232	1.08452	-2.05074	0.214037	-2.22406	0.0402927	0.999709	Down	0.0256514	0.0259314	0.047991	0.0200559	0.00659112	0.00634598	0	0.0126482	666190	predicted gene 7972
Gpat2	2.70526	1.07916	1.96912	4.36205	2.125	0.0489393	0.999709	Up	0.0167052	0.0337751	0.0178592	0	0.085848	0.0991862	0.0513784	0.0658962	215456	glycerol-3-phosphate acyltransferase 2, mitochondrial	GO:0003841,GO:0004366,GO:0005515,GO:0005739,GO:0005741,GO:0006072,GO:0006629,GO:0006631,GO:0006654,GO:0008374,GO:0008654,GO:0016020,GO:0016021,GO:0016740,GO:0016746,GO:0019432,GO:0031966,GO:0044255,GO:0102420,GO:1990511	1-acylglycerol-3-phosphate O-acyltransferase activity|glycerol-3-phosphate O-acyltransferase activity|protein binding|mitochondrion|mitochondrial outer membrane|glycerol-3-phosphate metabolic process|lipid metabolic process|fatty acid metabolic process|phosphatidic acid biosynthetic process|O-acyltransferase activity|phospholipid biosynthetic process|membrane|integral component of membrane|transf…	mmu00561,mmu00564	Glycerolipid metabolism|Glycerophospholipid metabolism
Gpr149	20.8956	0.407691	1.9746	1.74718	0.805026	0.0483136	0.999709	Up	0.198462	0.137931	0.278475	0.15517	0.178481	0.466431	0.330626	0.379199	229357	G protein-coupled receptor 149	GO:0001546,GO:0001547,GO:0004930,GO:0005886,GO:0005887,GO:0007165,GO:0007186,GO:0007218,GO:0016020,GO:0016021,GO:0042277,GO:0042923,GO:0043005,GO:0060206,GO:0060280	preantral ovarian follicle growth|antral ovarian follicle growth|G protein-coupled receptor activity|plasma membrane|integral component of plasma membrane|signal transduction|G protein-coupled receptor signaling pathway|neuropeptide signaling pathway|membrane|integral component of membrane|peptide binding|neuropeptide binding|neuron projection|estrous cycle phase|negative regulation of ovulation
Gpr151	46.5522	1.01915	2.14581	4.55331	2.18691	0.0318878	0.999709	Up	0.37073	0.374776	0.579266	0.624314	0.644829	7.45016	0.555487	0.337477	240239	G protein-coupled receptor 151	GO:0004930,GO:0005886,GO:0005887,GO:0007165,GO:0007186,GO:0010447,GO:0016020,GO:0016021,GO:0042802	G protein-coupled receptor activity|plasma membrane|integral component of plasma membrane|signal transduction|G protein-coupled receptor signaling pathway|response to acidic pH|membrane|integral component of membrane|identical protein binding
Grid2ip	46.8465	0.381607	2.29518	1.8351	0.875857	0.0217227	0.999709	Up	0.395428	0.199871	0.571948	0.400103	0.68135	1.21995	0.620009	0.378486	170935	glutamate receptor, ionotropic, delta 2 (Grid2) interacting protein 1	GO:0005515,GO:0005886,GO:0007216,GO:0016020,GO:0030036,GO:0030054,GO:0042995,GO:0043197,GO:0045202,GO:0045211,GO:0060292	protein binding|plasma membrane|G protein-coupled glutamate receptor signaling pathway|membrane|actin cytoskeleton organization|cell junction|cell projection|dendritic spine|synapse|postsynaptic membrane|long-term synaptic depression
Gsta2	9.5625	0.814759	-2.27375	0.276901	-1.85256	0.0229812	0.999709	Down	1.20069	0.211094	0.892962	0.870747	0	0.0516595	0.321115	0.514814	14858	glutathione S-transferase, alpha 2 (Yc2)	GO:0004364,GO:0005829,GO:0006749,GO:0006805,GO:0009617,GO:0016740,GO:0035634,GO:0043295	glutathione transferase activity|cytosol|glutathione metabolic process|xenobiotic metabolic process|response to bacterium|transferase activity|response to stilbenoid|glutathione binding	mmu00480,mmu00980,mmu00982,mmu00983,mmu01524,mmu05200,mmu05204,mmu05225,mmu05418	Glutathione metabolism|Metabolism of xenobiotics by cytochrome P450|Drug metabolism - cytochrome P450|Drug metabolism - other enzymes|Platinum drug resistance|Pathways in cancer|Chemical carcinogenesis|Hepatocellular carcinoma|Fluid shear stress and atherosclerosis
Gtsf1l	5.31195	0.720015	2.08287	2.82784	1.4997	0.0372627	0.999709	Up	0.229697	0.232204	0.0613911	0.119728	0.531184	0.454603	0.470968	0.396407	68236	gametocyte specific factor 1-like	GO:0046872	metal ion binding
Hcrt	16.0491	1.51849	-3.28495	0.0315071	-4.98818	0.00102	0.284753	Down	0.0865297	9.97203	0.462536	0.451029	0.088935	0.0856273	0.0887098	0.0853323	15171	hypocretin	GO:0001659,GO:0005184,GO:0005737,GO:0005783,GO:0007200,GO:0007204,GO:0007205,GO:0007218,GO:0007631,GO:0008156,GO:0030054,GO:0030141,GO:0030431,GO:0031410,GO:0031771,GO:0031772,GO:0042594,GO:0042755,GO:0043267,GO:0045202,GO:0046928,GO:0048471,GO:0051928,GO:0051970,GO:0051971,GO:0060079,GO:0120162	temperature homeostasis|neuropeptide hormone activity|cytoplasm|endoplasmic reticulum|phospholipase C-activating G protein-coupled receptor signaling pathway|positive regulation of cytosolic calcium ion concentration|protein kinase C-activating G protein-coupled receptor signaling pathway|neuropeptide signaling pathway|feeding behavior|negative regulation of DNA replication|cell junction|secretor…	mmu04080	Neuroactive ligand-receptor interaction
Hmmr	10.2599	0.54765	-2.25429	0.424972	-1.23456	0.024178	0.999709	Down	0.218982	0.195328	0.096398	0.241714	0.0794362	0.0509879	0.0660292	0.12703	15366	hyaluronan mediated motility receptor (RHAMM)	GO:0005540,GO:0005737,GO:0005813,GO:0005829,GO:0015630	hyaluronic acid binding|cytoplasm|centrosome|cytosol|microtubule cytoskeleton	mmu04512	ECM-receptor interaction
Ifi27l2a	138.28	0.289948	2.10665	1.52712	0.610817	0.0351482	0.999709	Up	3.94881	6.88459	9.78921	4.95182	11.9405	8.49485	13.1423	5.70016	76933	interferon, alpha-inducible protein 27 like 2A	GO:0005634,GO:0005739,GO:0007568,GO:0009615,GO:0016020,GO:0016021,GO:0097190	nucleus|mitochondrion|aging|response to virus|membrane|integral component of membrane|apoptotic signaling pathway
Igfbpl1	64.3374	0.302396	4.10385	2.3636	1.24099	4.06324e-05	0.0506939	Up	1.03696	0.430543	0.732464	0.675634	2.1506	1.66749	1.0441	2.0087	75426	insulin-like growth factor binding protein-like 1	GO:0001558,GO:0005520,GO:0005576,GO:0005615,GO:0009966	regulation of cell growth|insulin-like growth factor binding|extracellular region|extracellular space|regulation of signal transduction
Igtp	214.86	0.250993	2.95145	1.67109	0.740792	0.00316288	0.507564	Up	3.37222	4.54536	4.88701	3.56756	9.11419	9.24487	5.5571	3.67043	16145	interferon gamma induced GTPase	GO:0003924,GO:0005789,GO:0005829,GO:0006952,GO:0035458	GTPase activity|endoplasmic reticulum membrane|cytosol|defense response|cellular response to interferon-beta	mmu05145	Toxoplasmosis
Iigp1	120.082	0.330605	3.01864	1.99719	0.997975	0.00253916	0.484172	Up	0.699424	1.42884	1.49548	1.13928	3.95376	2.55223	1.97187	1.0921	60440	interferon inducible GTPase 1	GO:0000166,GO:0002376,GO:0003924,GO:0005515,GO:0005525,GO:0005634,GO:0005737,GO:0005783,GO:0005789,GO:0005794,GO:0006952,GO:0009617,GO:0010506,GO:0016020,GO:0016787,GO:0019003,GO:0019221,GO:0020005,GO:0035458,GO:0042802,GO:0042832,GO:0045087,GO:0050829	nucleotide binding|immune system process|GTPase activity|protein binding|GTP binding|nucleus|cytoplasm|endoplasmic reticulum|endoplasmic reticulum membrane|Golgi apparatus|defense response|response to bacterium|regulation of autophagy|membrane|hydrolase activity|GDP binding|cytokine-mediated signaling pathway|symbiont-containing vacuole membrane|cellular response to interferon-beta|identical prot…
Iqch	9.1503	0.590025	2.17177	2.43074	1.2814	0.0298731	0.999709	Up	0.0754417	0.0254216	0.107538	0.0655389	0.180924	0.161752	0.0902328	0.235593	78250	IQ motif containing H
Irs4	41.0415	0.385799	2.66001	2.03669	1.02623	0.00781392	0.758371	Up	0.226462	0.286166	0.198873	0.177062	0.523703	0.272122	0.248751	0.781648	16370	insulin receptor substrate 4	GO:0005158,GO:0005515,GO:0005829,GO:0005886,GO:0007165,GO:0008286,GO:0016020,GO:0019904,GO:0032991,GO:0043548	insulin receptor binding|protein binding|cytosol|plasma membrane|signal transduction|insulin receptor signaling pathway|membrane|protein domain specific binding|protein-containing complex|phosphatidylinositol 3-kinase binding	mmu04022,mmu04068,mmu04140,mmu04152,mmu04211,mmu04213,mmu04910,mmu04920,mmu04923,mmu04930,mmu04935,mmu05010	cGMP-PKG signaling pathway|FoxO signaling pathway|Autophagy - animal|AMPK signaling pathway|Longevity regulating pathway|Longevity regulating pathway - multiple species|Insulin signaling pathway|Adipocytokine signaling pathway|Regulation of lipolysis in adipocytes|Type II diabetes mellitus|Growth hormone synthesis, secretion and action|Alzheimer disease
Isl1	22.4584	0.441259	5.33268	5.10918	2.35309	9.67751e-08	0.000784265	Up	0.140037	0.0808944	0.149711	0.229407	0.59628	0.851256	0.533242	1.10479	16392	ISL1 transcription factor, LIM/homeodomain	GO:0000122,GO:0000978,GO:0000981,GO:0000987,GO:0001228,GO:0001755,GO:0003007,GO:0003139,GO:0003148,GO:0003151,GO:0003203,GO:0003215,GO:0003266,GO:0003677,GO:0003682,GO:0005515,GO:0005634,GO:0005654,GO:0006355,GO:0006357,GO:0007275,GO:0007409,GO:0007507,GO:0008284,GO:0010468,GO:0010575,GO:0010718,GO:0016922,GO:0021520,GO:0021522,GO:0021524,GO:0021559,GO:0021983,GO:0030154,GO:0030182,GO:0030331,GO:…	negative regulation of transcription by RNA polymerase II|RNA polymerase II cis-regulatory region sequence-specific DNA binding|DNA-binding transcription factor activity, RNA polymerase II-specific|cis-regulatory region sequence-specific DNA binding|DNA-binding transcription activator activity, RNA polymerase II-specific|neural crest cell migration|heart morphogenesis|secondary heart field specif…	mmu04550	Signaling pathways regulating pluripotency of stem cells	Homeobox
Kcnj5	26.8961	0.575023	2.76042	3.00487	1.5873	0.00577279	0.645278	Up	0.154473	0.0936954	0.143125	0.171772	0.169352	1.04965	0.147807	0.345294	16521	potassium inwardly-rectifying channel, subfamily J, member 5	GO:0005242,GO:0005244,GO:0005886,GO:0006811,GO:0006813,GO:0008076,GO:0009897,GO:0015467,GO:0016020,GO:0016021,GO:0030315,GO:0034765,GO:0086089,GO:0086091,GO:0098914,GO:1990573	inward rectifier potassium channel activity|voltage-gated ion channel activity|plasma membrane|ion transport|potassium ion transport|voltage-gated potassium channel complex|external side of plasma membrane|G-protein activated inward rectifier potassium channel activity|membrane|integral component of membrane|T-tubule|regulation of ion transmembrane transport|voltage-gated potassium channel activi…	mmu04713,mmu04723,mmu04726,mmu04728,mmu04915,mmu04921,mmu04925,mmu04929,mmu05032	Circadian entrainment|Retrograde endocannabinoid signaling|Serotonergic synapse|Dopaminergic synapse|Estrogen signaling pathway|Oxytocin signaling pathway|Aldosterone synthesis and secretion|GnRH secretion|Morphine addiction
Klf5	101.387	0.221335	-3.90115	0.549633	-0.86346	9.57353e-05	0.0816673	Down	3.65548	3.13367	3.908	4.87779	1.71323	1.82315	2.03868	3.05695	12224	Kruppel-like factor 5	GO:0000122,GO:0000978,GO:0000981,GO:0001228,GO:0001525,GO:0003677,GO:0003700,GO:0005515,GO:0005634,GO:0005654,GO:0005667,GO:0005794,GO:0006355,GO:0006357,GO:0008134,GO:0010468,GO:0014816,GO:0014901,GO:0014908,GO:0030033,GO:0032534,GO:0035914,GO:0043231,GO:0043403,GO:0043426,GO:0043565,GO:0045600,GO:0045893,GO:0045944,GO:0046872,GO:0060576,GO:0061586,GO:0099156,GO:1902895,GO:1990830,GO:1990837,GO:…	negative regulation of transcription by RNA polymerase II|RNA polymerase II cis-regulatory region sequence-specific DNA binding|DNA-binding transcription factor activity, RNA polymerase II-specific|DNA-binding transcription activator activity, RNA polymerase II-specific|angiogenesis|DNA binding|DNA-binding transcription factor activity|protein binding|nucleus|nucleoplasm|transcription regulator c…			zf-C2H2
Lbhd2	64.6723	0.629029	2.68822	3.22873	1.69097	0.00718348	0.720222	Up	1.95242	0.232204	2.39425	2.57414	7.37756	6.13714	3.47339	6.28588	380787	LBH domain containing 2
Lhx8	10.2424	0.831891	3.04273	5.78059	2.53122	0.00234445	0.457818	Up	0.0878077	0.110957	0.0469368	0.0228845	0.293308	0.304122	0.04501	0.93087	16875	LIM homeobox protein 8	GO:0000977,GO:0000981,GO:0001674,GO:0003677,GO:0005634,GO:0006355,GO:0006357,GO:0007611,GO:0008585,GO:0021879,GO:0021884,GO:0030182,GO:0042475,GO:0046872,GO:1990837	RNA polymerase II transcription regulatory region sequence-specific DNA binding|DNA-binding transcription factor activity, RNA polymerase II-specific|female germ cell nucleus|DNA binding|nucleus|regulation of transcription, DNA-templated|regulation of transcription by RNA polymerase II|learning or memory|female gonad development|forebrain neuron differentiation|forebrain neuron development|neuron…			Homeobox
Lmx1b	7.77553	0.682133	-2.11786	0.367378	-1.44466	0.0341868	0.999709	Down	0.037446	0.198737	0.120098	0.0780736	0.0481086	0.0185277	0.0479868	0.0461597	16917	LIM homeobox transcription factor 1 beta	GO:0000977,GO:0000981,GO:0001764,GO:0002930,GO:0003677,GO:0003700,GO:0005515,GO:0005634,GO:0006355,GO:0006357,GO:0007275,GO:0007613,GO:0007626,GO:0008283,GO:0009953,GO:0010468,GO:0010506,GO:0021587,GO:0021954,GO:0030182,GO:0030199,GO:0030326,GO:0030901,GO:0032386,GO:0035108,GO:0035265,GO:0042048,GO:0043010,GO:0045944,GO:0046872,GO:0050808,GO:0071542,GO:1990837	RNA polymerase II transcription regulatory region sequence-specific DNA binding|DNA-binding transcription factor activity, RNA polymerase II-specific|neuron migration|trabecular meshwork development|DNA binding|DNA-binding transcription factor activity|protein binding|nucleus|regulation of transcription, DNA-templated|regulation of transcription by RNA polymerase II|multicellular organism develop…			Homeobox
LOC118568312	10605.6	0.34689	-2.03162	0.61355	-0.704747	0.0421925	0.999709	Down	305.459	261.743	668.835	424.667	329.725	228.259	201.738	264.551	118568312
Mab21l1	47.3795	0.312412	-3.05495	0.516055	-0.954403	0.00225101	0.456054	Down	1.07324	0.680395	1.41964	1.46018	0.355228	0.684032	0.634061	0.735492	17116	mab-21-like 1	GO:0000166,GO:0001654,GO:0005634,GO:0007275,GO:0008284,GO:0016740,GO:0016779,GO:0043010,GO:0046872	nucleotide binding|eye development|nucleus|multicellular organism development|positive regulation of cell population proliferation|transferase activity|nucleotidyltransferase activity|camera-type eye development|metal ion binding
Magel2	64.6896	0.297455	2.76746	1.76932	0.823196	0.00564943	0.64483	Up	0.487774	0.66842	0.393999	0.508496	0.813272	1.01901	0.511175	1.33618	27385	MAGE family member L2	GO:0004842,GO:0005515,GO:0005634,GO:0005737,GO:0005768,GO:0030904,GO:0034314,GO:0042147,GO:0042752,GO:0045892,GO:0048511,GO:0051127,GO:0070534	ubiquitin-protein transferase activity|protein binding|nucleus|cytoplasm|endosome|retromer complex|Arp2/3 complex-mediated actin nucleation|retrograde transport, endosome to Golgi|regulation of circadian rhythm|negative regulation of transcription, DNA-templated|rhythmic process|positive regulation of actin nucleation|protein K63-linked ubiquitination
Mat1a	3.14614	1.00574	-2.04027	0.241151	-2.05199	0.0413231	0.999709	Down	0.0864557	0.0436996	0.0616187	0.10515	0	0.014259	0.0295446	0.0284198	11720	methionine adenosyltransferase I, alpha	GO:0000166,GO:0000287,GO:0004478,GO:0005524,GO:0005829,GO:0006556,GO:0006730,GO:0009087,GO:0016363,GO:0016597,GO:0016740,GO:0042802,GO:0043531,GO:0046872,GO:0051289,GO:0065003	nucleotide binding|magnesium ion binding|methionine adenosyltransferase activity|ATP binding|cytosol|S-adenosylmethionine biosynthetic process|one-carbon metabolic process|methionine catabolic process|nuclear matrix|amino acid binding|transferase activity|identical protein binding|ADP binding|metal ion binding|protein homotetramerization|protein-containing complex assembly	mmu00270	Cysteine and methionine metabolism
Mc2r	1.64292	1.84081	-2.27479	0.054885	-4.18744	0.0229187	0.999709	Down	0	0.192255	0.145226	0.0283227	0	0	0	0	17200	melanocortin 2 receptor	GO:0004930,GO:0004977,GO:0004978,GO:0005737,GO:0005886,GO:0007165,GO:0007186,GO:0007189,GO:0016020,GO:0016021,GO:0019222	G protein-coupled receptor activity|melanocortin receptor activity|corticotropin receptor activity|cytoplasm|plasma membrane|signal transduction|G protein-coupled receptor signaling pathway|adenylate cyclase-activating G protein-coupled receptor signaling pathway|membrane|integral component of membrane|regulation of metabolic process	mmu04024,mmu04080,mmu04925,mmu04927,mmu04934	cAMP signaling pathway|Neuroactive ligand-receptor interaction|Aldosterone synthesis and secretion|Cortisol synthesis and secretion|Cushing syndrome
Mc3r	16.6168	0.513217	2.32192	2.28414	1.19165	0.020237	0.999709	Up	0.269717	0.155806	0.247156	0.120504	0.39602	0.705389	0.158007	0.569966	17201	melanocortin 3 receptor	GO:0002027,GO:0004930,GO:0004977,GO:0004980,GO:0005515,GO:0005737,GO:0005886,GO:0007165,GO:0007186,GO:0007188,GO:0007189,GO:0008217,GO:0016020,GO:0016021,GO:0017046,GO:0019222,GO:0032922,GO:0042309,GO:0042923,GO:0045475,GO:0048511,GO:0060259	regulation of heart rate|G protein-coupled receptor activity|melanocortin receptor activity|melanocyte-stimulating hormone receptor activity|protein binding|cytoplasm|plasma membrane|signal transduction|G protein-coupled receptor signaling pathway|adenylate cyclase-modulating G protein-coupled receptor signaling pathway|adenylate cyclase-activating G protein-coupled receptor signaling pathway|reg…	mmu04080	Neuroactive ligand-receptor interaction
Mia	74.9073	0.253568	2.82768	1.64377	0.717009	0.0046887	0.598381	Up	5.25832	6.12657	6.38381	2.78731	9.70975	7.76113	6.94408	9.66798	12587	melanoma inhibitory activity	GO:0005576,GO:0007160,GO:0008083,GO:0030198	extracellular region|cell-matrix adhesion|growth factor activity|extracellular matrix organization
Myo1a	7.89318	0.606933	1.97104	2.2915	1.19629	0.0487191	0.999709	Up	0.0276971	0.125997	0.0592208	0.0577475	0.113868	0.178154	0.156172	0.17754	432516	myosin IA	GO:0000146,GO:0000166,GO:0003774,GO:0003779,GO:0005516,GO:0005524,GO:0005737,GO:0005886,GO:0005902,GO:0005903,GO:0007015,GO:0007605,GO:0009925,GO:0015629,GO:0016323,GO:0016324,GO:0016328,GO:0016459,GO:0030030,GO:0030033,GO:0030050,GO:0030426,GO:0030864,GO:0031252,GO:0031941,GO:0031982,GO:0032880,GO:0043005,GO:0043025,GO:0044853,GO:0045121,GO:0051015,GO:0051648	microfilament motor activity|nucleotide binding|motor activity|actin binding|calmodulin binding|ATP binding|cytoplasm|plasma membrane|microvillus|brush border|actin filament organization|sensory perception of sound|basal plasma membrane|actin cytoskeleton|basolateral plasma membrane|apical plasma membrane|lateral plasma membrane|myosin complex|cell projection organization|microvillus assembly|ves…
Nkx2-1	23.1636	0.380554	3.28805	2.38053	1.25128	0.00100882	0.284753	Up	0.145287	0.13352	0.169443	0.289149	0.434401	0.313683	0.446841	0.573104	21869	NK2 homeobox 1	GO:0000122,GO:0000976,GO:0000977,GO:0000978,GO:0000981,GO:0001046,GO:0001161,GO:0001228,GO:0001764,GO:0002016,GO:0003677,GO:0003700,GO:0005515,GO:0005634,GO:0005654,GO:0005667,GO:0006355,GO:0006357,GO:0006644,GO:0007389,GO:0007411,GO:0007420,GO:0007492,GO:0007626,GO:0007631,GO:0008134,GO:0009887,GO:0010628,GO:0010719,GO:0017025,GO:0019899,GO:0021537,GO:0021759,GO:0021766,GO:0021795,GO:0021798,GO:…	negative regulation of transcription by RNA polymerase II|transcription cis-regulatory region binding|RNA polymerase II transcription regulatory region sequence-specific DNA binding|RNA polymerase II cis-regulatory region sequence-specific DNA binding|DNA-binding transcription factor activity, RNA polymerase II-specific|core promoter sequence-specific DNA binding|intronic transcription regulatory…			Homeobox
Nlrc5	93.0227	0.292769	2.19152	1.56007	0.641607	0.0284144	0.999709	Up	0.415203	0.55534	0.573636	0.346273	1.1161	0.878635	0.556637	0.422055	434341	NLR family, CARD domain containing 5	GO:0000166,GO:0000978,GO:0002376,GO:0005524,GO:0005634,GO:0005737,GO:0005813,GO:0005829,GO:0009617,GO:0032088,GO:0035556,GO:0043549,GO:0045087,GO:0045345,GO:0045944,GO:0060335,GO:0060339,GO:0060340	nucleotide binding|RNA polymerase II cis-regulatory region sequence-specific DNA binding|immune system process|ATP binding|nucleus|cytoplasm|centrosome|cytosol|response to bacterium|negative regulation of NF-kappaB transcription factor activity|intracellular signal transduction|regulation of kinase activity|innate immune response|positive regulation of MHC class I biosynthetic process|positive re…
Nms	1.85545	1.48021	2.35879	11.2472	3.4915	0.0183348	0.999709	Up	0	0.0510338	0	0	0.363203	0.0999128	0.10351	0.149353	433292	neuromedin S	GO:0001664,GO:0005576,GO:0007218,GO:0045475	G protein-coupled receptor binding|extracellular region|neuropeptide signaling pathway|locomotor rhythm
Nmur2	3.29453	1.27038	2.31536	7.68153	2.94139	0.0205934	0.999709	Up	0	0.0155937	0	0.0321613	0.0792705	0.228967	0.0316279	0.0304237	216749	neuromedin U receptor 2	GO:0001607,GO:0002023,GO:0004930,GO:0005229,GO:0005525,GO:0005886,GO:0006816,GO:0007165,GO:0007186,GO:0007200,GO:0007204,GO:0007218,GO:0007625,GO:0008188,GO:0016020,GO:0016021,GO:0042924,GO:0043006,GO:0048016,GO:0048265,GO:0050482,GO:0051930	neuromedin U receptor activity|reduction of food intake in response to dietary excess|G protein-coupled receptor activity|intracellular calcium activated chloride channel activity|GTP binding|plasma membrane|calcium ion transport|signal transduction|G protein-coupled receptor signaling pathway|phospholipase C-activating G protein-coupled receptor signaling pathway|positive regulation of cytosolic…	mmu04080	Neuroactive ligand-receptor interaction
Nppa	4.74716	1.11978	2.73698	8.36764	3.06482	0.00620056	0.665719	Up	0.117519	0	0.125638	0	0.181179	1.27923	0.361441	0.231786	230899	natriuretic peptide type A	GO:0003085,GO:0005102,GO:0005179,GO:0005184,GO:0005576,GO:0005615,GO:0005634,GO:0005737,GO:0005903,GO:0006182,GO:0006457,GO:0007168,GO:0007218,GO:0007565,GO:0008217,GO:0010460,GO:0010753,GO:0014898,GO:0019934,GO:0030308,GO:0032991,GO:0042059,GO:0042311,GO:0042629,GO:0042995,GO:0043508,GO:0048471,GO:0051427,GO:0060372,GO:0060452,GO:0071855,GO:0090090,GO:1901841,GO:1902261,GO:1902514,GO:1903595,GO:…	negative regulation of systemic arterial blood pressure|signaling receptor binding|hormone activity|neuropeptide hormone activity|extracellular region|extracellular space|nucleus|cytoplasm|brush border|cGMP biosynthetic process|protein folding|receptor guanylyl cyclase signaling pathway|neuropeptide signaling pathway|female pregnancy|regulation of blood pressure|positive regulation of heart rate|…	mmu04022,mmu04024,mmu04066,mmu04270,mmu04714,mmu04921,mmu04923,mmu04924,mmu04925,mmu05143	cGMP-PKG signaling pathway|cAMP signaling pathway|HIF-1 signaling pathway|Vascular smooth muscle contraction|Thermogenesis|Oxytocin signaling pathway|Regulation of lipolysis in adipocytes|Renin secretion|Aldosterone synthesis and secretion|African trypanosomiasis
Npsr1	37.9408	0.349148	-1.97778	0.619624	-0.690536	0.0479539	0.999709	Down	0.519502	0.343748	0.424115	0.512032	0.106788	0.299103	0.329238	0.39122	319239	neuropeptide S receptor 1	GO:0004930,GO:0005000,GO:0005737,GO:0005886,GO:0005887,GO:0007165,GO:0007186,GO:0007218,GO:0008188,GO:0016020,GO:0016021,GO:0042755,GO:0051281,GO:0060013,GO:0070374,GO:1903999,GO:2000293	G protein-coupled receptor activity|vasopressin receptor activity|cytoplasm|plasma membrane|integral component of plasma membrane|signal transduction|G protein-coupled receptor signaling pathway|neuropeptide signaling pathway|neuropeptide receptor activity|membrane|integral component of membrane|eating behavior|positive regulation of release of sequestered calcium ion into cytosol|righting reflex…
Nr4a2	672.667	0.120314	-5.05634	0.655948	-0.608347	4.27381e-07	0.00173175	Down	11.2817	9.94303	8.88565	12.9018	6.73494	7.42554	6.50419	7.8496	18227	nuclear receptor subfamily 4, group A, member 2	GO:0000122,GO:0000977,GO:0000978,GO:0000981,GO:0001228,GO:0001666,GO:0001764,GO:0001975,GO:0003677,GO:0003700,GO:0004879,GO:0005515,GO:0005634,GO:0005654,GO:0005667,GO:0005737,GO:0006351,GO:0006355,GO:0006357,GO:0007399,GO:0008270,GO:0008344,GO:0009791,GO:0010035,GO:0010467,GO:0010468,GO:0016607,GO:0017085,GO:0021952,GO:0021953,GO:0021986,GO:0030182,GO:0031668,GO:0034599,GO:0035259,GO:0042053,GO:…	negative regulation of transcription by RNA polymerase II|RNA polymerase II transcription regulatory region sequence-specific DNA binding|RNA polymerase II cis-regulatory region sequence-specific DNA binding|DNA-binding transcription factor activity, RNA polymerase II-specific|DNA-binding transcription activator activity, RNA polymerase II-specific|response to hypoxia|neuron migration|response to…	mmu04925,mmu04928	Aldosterone synthesis and secretion|Parathyroid hormone synthesis, secretion and action	NGFIB-like
Ntrk1	12.3302	0.671791	3.18413	4.40477	2.13907	0.00145191	0.367696	Up	0.0753948	0.0571632	0.100754	0.117897	0.174354	0.52226	0.115941	0.743514	18211	neurotrophic tyrosine kinase, receptor, type 1	GO:0000166,GO:0001934,GO:0004672,GO:0004713,GO:0004714,GO:0005004,GO:0005030,GO:0005166,GO:0005515,GO:0005524,GO:0005737,GO:0005768,GO:0005769,GO:0005770,GO:0005886,GO:0005887,GO:0006468,GO:0007169,GO:0007275,GO:0007399,GO:0007411,GO:0007611,GO:0007623,GO:0008285,GO:0009986,GO:0010465,GO:0010623,GO:0010976,GO:0014068,GO:0014823,GO:0016020,GO:0016021,GO:0016301,GO:0016310,GO:0016740,GO:0018108,GO:…	nucleotide binding|positive regulation of protein phosphorylation|protein kinase activity|protein tyrosine kinase activity|transmembrane receptor protein tyrosine kinase activity|GPI-linked ephrin receptor activity|neurotrophin receptor activity|neurotrophin p75 receptor binding|protein binding|ATP binding|cytoplasm|endosome|early endosome|late endosome|plasma membrane|integral component of plasm…	mmu04010,mmu04014,mmu04020,mmu04151,mmu04210,mmu04722,mmu04750,mmu05200,mmu05202,mmu05216,mmu05230	MAPK signaling pathway|Ras signaling pathway|Calcium signaling pathway|PI3K-Akt signaling pathway|Apoptosis|Neurotrophin signaling pathway|Inflammatory mediator regulation of TRP channels|Pathways in cancer|Transcriptional misregulation in cancer|Thyroid cancer|Central carbon metabolism in cancer
Nxph3	379.286	0.207821	-2.83654	0.664577	-0.589493	0.0045605	0.591333	Down	6.48219	5.26102	7.3415	9.47023	4.41521	3.04731	6.17195	5.51181	104079	neurexophilin 3	GO:0005102,GO:0005576	signaling receptor binding|extracellular region
Olfml2a	77.23	0.330923	-2.07907	0.620708	-0.688014	0.0376106	0.999709	Down	0.755168	2.86278	2.60141	1.94626	1.22892	0.975633	1.50538	1.386	241327	olfactomedin-like 2A	GO:0005576,GO:0030198,GO:0031012,GO:0042802,GO:0050840	extracellular region|extracellular matrix organization|extracellular matrix|identical protein binding|extracellular matrix binding
Onecut3	2.80461	1.44901	2.30477	10.1235	3.33964	0.0211796	0.999709	Up	0.0107632	0.0108807	0	0	0.0663745	0.0852079	0	0.0742999	246086	one cut domain, family member 3	GO:0000977,GO:0000978,GO:0000981,GO:0001228,GO:0003677,GO:0003700,GO:0005634,GO:0005667,GO:0005829,GO:0006357,GO:0045944	RNA polymerase II transcription regulatory region sequence-specific DNA binding|RNA polymerase II cis-regulatory region sequence-specific DNA binding|DNA-binding transcription factor activity, RNA polymerase II-specific|DNA-binding transcription activator activity, RNA polymerase II-specific|DNA binding|DNA-binding transcription factor activity|nucleus|transcription regulator complex|cytosol|regu…			CUT
Pappa2	23.8046	0.417304	-1.98929	0.562475	-0.83014	0.0466689	0.999709	Down	0.193903	0.0762297	0.161232	0.235831	0.0885748	0.0692904	0.0773067	0.143415	23850	pappalysin 2	GO:0004222,GO:0005829,GO:0006508,GO:0008237,GO:0016324,GO:0060349	metalloendopeptidase activity|cytosol|proteolysis|metallopeptidase activity|apical plasma membrane|bone morphogenesis
Phf11b	46.4977	0.336956	1.96089	1.58088	0.660732	0.0498921	0.999709	Up	1.0993	1.28493	1.94649	0.71625	2.78933	1.52977	2.32443	1.38898	236451	PHD finger protein 11B	GO:0005634,GO:0005654,GO:0031965	nucleus|nucleoplasm|nuclear membrane
Pi16	23.0018	0.333277	3.06462	2.02984	1.02137	0.0021795	0.447155	Up	0.303504	0.372562	0.370823	0.293798	0.62388	0.793752	0.600075	0.72688	74116	peptidase inhibitor 16	GO:0005576,GO:0005615,GO:0010466,GO:0030414,GO:0061052	extracellular region|extracellular space|negative regulation of peptidase activity|peptidase inhibitor activity|negative regulation of cell growth involved in cardiac muscle cell development
Pitx3	1.52813	1.57433	-2.05476	0.10622	-3.23487	0.0399026	0.999709	Down	0.0491809	0.0497176	0.157735	0.0256351	0.025274	0	0	0	18742	paired-like homeodomain transcription factor 3	GO:0000978,GO:0000981,GO:0001228,GO:0002088,GO:0002089,GO:0003677,GO:0003700,GO:0005515,GO:0005634,GO:0006355,GO:0006357,GO:0007275,GO:0007626,GO:0009653,GO:0010468,GO:0014014,GO:0030901,GO:0043025,GO:0043525,GO:0045893,GO:0045944,GO:0048666,GO:0050768,GO:0070306,GO:0071542,GO:1904935,GO:1990837	RNA polymerase II cis-regulatory region sequence-specific DNA binding|DNA-binding transcription factor activity, RNA polymerase II-specific|DNA-binding transcription activator activity, RNA polymerase II-specific|lens development in camera-type eye|lens morphogenesis in camera-type eye|DNA binding|DNA-binding transcription factor activity|protein binding|nucleus|regulation of transcription, DNA-t…			Homeobox
Pkdrej	36.2478	0.298484	-2.12663	0.644046	-0.634765	0.0334511	0.999709	Down	0.329347	0.289514	0.413333	0.253772	0.183969	0.162956	0.190843	0.296547	18766	polycystin (PKD) family receptor for egg jelly	GO:0005262,GO:0005886,GO:0016020,GO:0050982,GO:0060046	calcium channel activity|plasma membrane|membrane|detection of mechanical stimulus|regulation of acrosome reaction
Pld5	137.655	0.452374	2.76155	2.37719	1.24925	0.00575275	0.645278	Up	1.26053	0.895782	1.10744	0.871714	2.64244	3.37163	0.780488	3.13847	319455	phospholipase D family, member 5	GO:0003824,GO:0016020,GO:0016021	catalytic activity|membrane|integral component of membrane
Pmch	73.0264	1.43992	-2.56079	0.0776245	-3.68734	0.0104433	0.856062	Down	0.33779	35.0354	1.30005	0.633852	0.972102	1.40392	0.3463	0.199869	110312	pro-melanin-concentrating hormone	GO:0002027,GO:0005102,GO:0005179,GO:0005576,GO:0005615,GO:0005634,GO:0007204,GO:0007218,GO:0007268,GO:0007610,GO:0007631,GO:0009409,GO:0030354,GO:0031777,GO:0032227,GO:0042593,GO:0042756,GO:0045776,GO:0046005,GO:0048168	regulation of heart rate|signaling receptor binding|hormone activity|extracellular region|extracellular space|nucleus|positive regulation of cytosolic calcium ion concentration|neuropeptide signaling pathway|chemical synaptic transmission|behavior|feeding behavior|response to cold|melanin-concentrating hormone activity|type 1 melanin-concentrating hormone receptor binding|negative regulation of s…	mmu04080	Neuroactive ligand-receptor interaction
Pomc	356.889	1.01074	2.72716	6.75727	2.75644	0.00638825	0.668005	Up	1.02974	3.04581	1.38628	8.82641	7.76131	9.62387	72.0208	8.1615	18976	pro-opiomelanocortin-alpha	GO:0001664,GO:0005102,GO:0005179,GO:0005515,GO:0005576,GO:0005615,GO:0005737,GO:0005782,GO:0006091,GO:0007165,GO:0007218,GO:0007267,GO:0008217,GO:0030141,GO:0031640,GO:0031781,GO:0031782,GO:0032098,GO:0032720,GO:0033059,GO:0035821,GO:0042593,GO:0045944,GO:0061844,GO:0070873,GO:0070965,GO:0070996,GO:2000852	G protein-coupled receptor binding|signaling receptor binding|hormone activity|protein binding|extracellular region|extracellular space|cytoplasm|peroxisomal matrix|generation of precursor metabolites and energy|signal transduction|neuropeptide signaling pathway|cell-cell signaling|regulation of blood pressure|secretory granule|killing of cells of other organism|type 3 melanocortin receptor bindi…	mmu04024,mmu04080,mmu04915,mmu04916,mmu04920,mmu04925,mmu04927,mmu04934	cAMP signaling pathway|Neuroactive ligand-receptor interaction|Estrogen signaling pathway|Melanogenesis|Adipocytokine signaling pathway|Aldosterone synthesis and secretion|Cortisol synthesis and secretion|Cushing syndrome
Postn	79.0537	0.208667	3.81875	1.7373	0.796846	0.000134132	0.094522	Up	0.816011	0.869912	1.12617	0.680542	1.44865	1.87928	1.36893	1.41923	50706	periostin, osteoblast specific factor	GO:0001953,GO:0003073,GO:0005201,GO:0005576,GO:0005615,GO:0005737,GO:0005794,GO:0005802,GO:0007155,GO:0008201,GO:0008593,GO:0009888,GO:0014911,GO:0030198,GO:0031012,GO:0031594,GO:0046872,GO:0050839,GO:0062023,GO:0071307,GO:1900025,GO:1990138,GO:2000343	negative regulation of cell-matrix adhesion|regulation of systemic arterial blood pressure|extracellular matrix structural constituent|extracellular region|extracellular space|cytoplasm|Golgi apparatus|trans-Golgi network|cell adhesion|heparin binding|regulation of Notch signaling pathway|tissue development|positive regulation of smooth muscle cell migration|extracellular matrix organization|extr…
Prdm12	41.5165	0.537185	3.65174	3.8951	1.96166	0.000260472	0.141074	Up	0.256922	0.0405821	0.103001	0.150658	0.618899	0.715058	0.123466	0.720511	381359	PR domain containing 12	GO:0000122,GO:0003677,GO:0005634,GO:0005654,GO:0008168,GO:0010468,GO:0016740,GO:0019233,GO:0022008,GO:0031175,GO:0032259,GO:0046872,GO:0050965,GO:0051574,GO:1900111,GO:1990226	negative regulation of transcription by RNA polymerase II|DNA binding|nucleus|nucleoplasm|methyltransferase activity|regulation of gene expression|transferase activity|sensory perception of pain|neurogenesis|neuron projection development|methylation|metal ion binding|detection of temperature stimulus involved in sensory perception of pain|positive regulation of histone H3-K9 methylation|positive …			zf-C2H2
Prl	48.764	0.816054	2.7905	4.84736	2.2772	0.00526266	0.631831	Up	0.395233	1.54111	0.603622	1.29493	2.32125	2.79365	12.3294	1.33633	19109	prolactin	GO:0001937,GO:0005148,GO:0005179,GO:0005576,GO:0005615,GO:0007565,GO:0007595,GO:0008284,GO:0030141,GO:0030278,GO:0030879,GO:0031667,GO:0042711,GO:0046425,GO:0046427,GO:0050679,GO:1902895,GO:1903489	negative regulation of endothelial cell proliferation|prolactin receptor binding|hormone activity|extracellular region|extracellular space|female pregnancy|lactation|positive regulation of cell population proliferation|secretory granule|regulation of ossification|mammary gland development|response to nutrient levels|maternal behavior|regulation of receptor signaling pathway via JAK-STAT|positive …	mmu04060,mmu04080,mmu04151,mmu04630,mmu04917	Cytokine-cytokine receptor interaction|Neuroactive ligand-receptor interaction|PI3K-Akt signaling pathway|JAK-STAT signaling pathway|Prolactin signaling pathway
Prlhr	5.14036	0.840831	3.01042	5.78073	2.53125	0.00260888	0.486031	Up	0.0133615	0.0270147	0.0142846	0.0278584	0.0823977	0.171889	0.0821891	0.144943	226278	prolactin releasing hormone receptor	GO:0004930,GO:0004983,GO:0005886,GO:0005929,GO:0007165,GO:0007186,GO:0007631,GO:0016020,GO:0016021,GO:0017046,GO:0042445	G protein-coupled receptor activity|neuropeptide Y receptor activity|plasma membrane|cilium|signal transduction|G protein-coupled receptor signaling pathway|feeding behavior|membrane|integral component of membrane|peptide hormone binding|hormone metabolic process	mmu04080	Neuroactive ligand-receptor interaction
Prph	43.9661	0.315601	-2.03691	0.640447	-0.64285	0.0416594	0.999709	Down	1.09855	0.770578	1.27031	1.75289	0.645193	0.55464	0.942354	1.01702	19132	peripherin	GO:0001750,GO:0005198,GO:0005515,GO:0005737,GO:0005856,GO:0005882,GO:0005883,GO:0030424,GO:0042622,GO:0042995,GO:0043005,GO:0043025,GO:0043195,GO:0044299,GO:0044877,GO:0045098,GO:0045104	photoreceptor outer segment|structural molecule activity|protein binding|cytoplasm|cytoskeleton|intermediate filament|neurofilament|axon|photoreceptor outer segment membrane|cell projection|neuron projection|neuronal cell body|terminal bouton|C-fiber|protein-containing complex binding|type III intermediate filament|intermediate filament cytoskeleton organization	mmu05014,mmu05022	Amyotrophic lateral sclerosis|Pathways of neurodegeneration - multiple diseases
Prr29	19.8036	0.36587	2.19084	1.74299	0.801565	0.028463	0.999709	Up	0.33577	0.396006	0.508533	0.408373	0.517655	0.858359	0.688459	0.827808	75573	proline rich 29
Psmb9	101.136	0.275204	2.2044	1.52273	0.60666	0.0274963	0.999709	Up	2.54943	3.95792	4.91572	3.46455	7.15903	6.12691	6.6275	2.91821	16912	proteasome (prosome, macropain) subunit, beta type 9 (large multifunctional peptidase 2)	GO:0000502,GO:0002376,GO:0004175,GO:0004298,GO:0005634,GO:0005654,GO:0005737,GO:0005829,GO:0005839,GO:0006508,GO:0008233,GO:0009617,GO:0010499,GO:0016787,GO:0019882,GO:0043161,GO:0051603,GO:0070628,GO:1990111,GO:2000116	proteasome complex|immune system process|endopeptidase activity|threonine-type endopeptidase activity|nucleus|nucleoplasm|cytoplasm|cytosol|proteasome core complex|proteolysis|peptidase activity|response to bacterium|proteasomal ubiquitin-independent protein catabolic process|hydrolase activity|antigen processing and presentation|proteasome-mediated ubiquitin-dependent protein catabolic process|p…	mmu03050	Proteasome
Ptger3	26.7741	0.373911	-2.28145	0.55361	-0.853057	0.022522	0.999709	Down	0.720577	0.681444	0.596403	1.26006	0.286686	0.391034	0.524261	0.618914	19218	prostaglandin E receptor 3 (subtype EP3)	GO:0001660,GO:0001934,GO:0002029,GO:0004930,GO:0004955,GO:0004957,GO:0005515,GO:0005886,GO:0006954,GO:0007165,GO:0007188,GO:0007189,GO:0007200,GO:0007204,GO:0009986,GO:0010628,GO:0010700,GO:0010840,GO:0014061,GO:0014827,GO:0014832,GO:0015701,GO:0016020,GO:0016021,GO:0031526,GO:0031622,GO:0031623,GO:0031965,GO:0032496,GO:0035810,GO:0043005,GO:0043025,GO:0043950,GO:0045907,GO:0046010,GO:0046676,GO:…	fever generation|positive regulation of protein phosphorylation|desensitization of G protein-coupled receptor signaling pathway|G protein-coupled receptor activity|prostaglandin receptor activity|prostaglandin E receptor activity|protein binding|plasma membrane|inflammatory response|signal transduction|adenylate cyclase-modulating G protein-coupled receptor signaling pathway|adenylate cyclase-act…	mmu04020,mmu04024,mmu04080,mmu04923,mmu05163,mmu05200	Calcium signaling pathway|cAMP signaling pathway|Neuroactive ligand-receptor interaction|Regulation of lipolysis in adipocytes|Human cytomegalovirus infection|Pathways in cancer
Ptgfr	23.3588	0.384161	-2.83678	0.469834	-1.08978	0.00455716	0.591333	Down	0.377798	0.543948	0.3427	0.214826	0.1412	0.203923	0.211264	0.14677	19220	prostaglandin F receptor	GO:0004930,GO:0004955,GO:0004958,GO:0005737,GO:0005886,GO:0006954,GO:0007165,GO:0007186,GO:0007189,GO:0007204,GO:0008284,GO:0010628,GO:0016020,GO:0016021,GO:0032355,GO:0032496,GO:0035584,GO:0043066,GO:0071799	G protein-coupled receptor activity|prostaglandin receptor activity|prostaglandin F receptor activity|cytoplasm|plasma membrane|inflammatory response|signal transduction|G protein-coupled receptor signaling pathway|adenylate cyclase-activating G protein-coupled receptor signaling pathway|positive regulation of cytosolic calcium ion concentration|positive regulation of cell population proliferatio…	mmu04020,mmu04072,mmu04080	Calcium signaling pathway|Phospholipase D signaling pathway|Neuroactive ligand-receptor interaction
Pth2r	9.56894	0.634279	-2.89742	0.279754	-1.83777	0.00376251	0.556822	Down	0.128833	0.0558168	0.0655872	0.121516	0.0441382	0.00607094	0.0188685	0.0363001	213527	parathyroid hormone 2 receptor	GO:0004888,GO:0004930,GO:0004991,GO:0005886,GO:0007165,GO:0007166,GO:0007186,GO:0007188,GO:0008528,GO:0016020,GO:0016021,GO:0017046,GO:0120162	transmembrane signaling receptor activity|G protein-coupled receptor activity|parathyroid hormone receptor activity|plasma membrane|signal transduction|cell surface receptor signaling pathway|G protein-coupled receptor signaling pathway|adenylate cyclase-modulating G protein-coupled receptor signaling pathway|G protein-coupled peptide receptor activity|membrane|integral component of membrane|pept…	mmu04080	Neuroactive ligand-receptor interaction
Ret	150.415	0.235919	3.48078	1.76686	0.821185	0.000499947	0.213241	Up	0.647069	0.570624	1.1186	0.717616	1.36549	1.77791	0.896258	1.39163	19713	ret proto-oncogene	GO:0000165,GO:0000166,GO:0000187,GO:0001657,GO:0001755,GO:0001838,GO:0004672,GO:0004713,GO:0004714,GO:0005509,GO:0005515,GO:0005524,GO:0005768,GO:0005769,GO:0005886,GO:0005887,GO:0006468,GO:0006919,GO:0007155,GO:0007156,GO:0007158,GO:0007169,GO:0007275,GO:0007399,GO:0009653,GO:0010008,GO:0010628,GO:0010976,GO:0014042,GO:0016020,GO:0016021,GO:0016301,GO:0016310,GO:0016740,GO:0030155,GO:0030182,GO:…	MAPK cascade|nucleotide binding|activation of MAPK activity|ureteric bud development|neural crest cell migration|embryonic epithelial tube formation|protein kinase activity|protein tyrosine kinase activity|transmembrane receptor protein tyrosine kinase activity|calcium ion binding|protein binding|ATP binding|endosome|early endosome|plasma membrane|integral component of plasma membrane|protein pho…	mmu04020,mmu05200,mmu05216,mmu05223,mmu05230	Calcium signaling pathway|Pathways in cancer|Thyroid cancer|Non-small cell lung cancer|Central carbon metabolism in cancer
Rspo2	390.114	0.192853	-3.04743	0.6654	-0.587707	0.00230805	0.456206	Down	2.34903	2.25642	1.86003	2.81462	1.05188	1.39375	1.58882	2.20598	239405	R-spondin 2	GO:0001649,GO:0005102,GO:0005576,GO:0007275,GO:0008201,GO:0009986,GO:0016055,GO:0030177,GO:0030282,GO:0035115,GO:0035116,GO:0042489,GO:0050896,GO:0060173,GO:0060437,GO:0060441,GO:0060535,GO:0071542,GO:0090263	osteoblast differentiation|signaling receptor binding|extracellular region|multicellular organism development|heparin binding|cell surface|Wnt signaling pathway|positive regulation of Wnt signaling pathway|bone mineralization|embryonic forelimb morphogenesis|embryonic hindlimb morphogenesis|negative regulation of odontogenesis of dentin-containing tooth|response to stimulus|limb development|lung …	mmu04310	Wnt signaling pathway
Rspo4	3.53356	1.10872	2.33259	6.0051	2.58619	0.0196698	0.999709	Up	0	0.0385983	0	0.0398037	0.0588644	0.226701	0.0587153	0.131786	228770	R-spondin 4	GO:0005576,GO:0008201,GO:0016055,GO:0030177,GO:0035878,GO:0050896	extracellular region|heparin binding|Wnt signaling pathway|positive regulation of Wnt signaling pathway|nail development|response to stimulus	mmu04310	Wnt signaling pathway
Rtl1	15.9235	0.418247	2.89457	2.31441	1.21064	0.00379679	0.556822	Up	0.0146923	0.0181532	0.0122167	0.0187201	0.035235	0.0500791	0.0284513	0.0354175	353326	retrotransposon Gaglike 1	GO:0007275,GO:0016020,GO:0016021	multicellular organism development|membrane|integral component of membrane
Rxfp1	109.812	0.274653	-4.5234	0.422679	-1.24236	6.08528e-06	0.01409	Down	1.70509	0.898135	1.05535	1.96463	0.581086	0.408505	0.653216	0.761095	381489	relaxin/insulin-like family peptide receptor 1	GO:0004930,GO:0005886,GO:0005887,GO:0007165,GO:0007186,GO:0007188,GO:0007189,GO:0007190,GO:0007567,GO:0008528,GO:0009755,GO:0016020,GO:0016021,GO:0030154,GO:0030198,GO:0042562,GO:0046872,GO:0060427,GO:0060658	G protein-coupled receptor activity|plasma membrane|integral component of plasma membrane|signal transduction|G protein-coupled receptor signaling pathway|adenylate cyclase-modulating G protein-coupled receptor signaling pathway|adenylate cyclase-activating G protein-coupled receptor signaling pathway|activation of adenylate cyclase activity|parturition|G protein-coupled peptide receptor activity…	mmu04080,mmu04926	Neuroactive ligand-receptor interaction|Relaxin signaling pathway
Samd3	24.6994	0.424056	2.01874	1.81009	0.856059	0.043514	0.999709	Up	0.126597	0.0746542	0.304521	0.252953	0.32529	0.480228	0.29202	0.280902	268288	sterile alpha motif domain containing 3
Satb2	273.233	0.17045	-5.08312	0.548508	-0.866416	3.71284e-07	0.00173175	Down	3.15786	2.11031	2.36158	3.25245	1.5292	1.29955	1.3619	1.84155	212712	special AT-rich sequence binding protein 2	GO:0000118,GO:0000122,GO:0000785,GO:0000977,GO:0000978,GO:0000981,GO:0001228,GO:0001764,GO:0002076,GO:0003677,GO:0003682,GO:0005515,GO:0005634,GO:0005654,GO:0005667,GO:0006325,GO:0006338,GO:0006357,GO:0007275,GO:0009880,GO:0010468,GO:0021902,GO:0042826,GO:0043565,GO:0045944,GO:0048704,GO:0051216,GO:0060021,GO:0071310	histone deacetylase complex|negative regulation of transcription by RNA polymerase II|chromatin|RNA polymerase II transcription regulatory region sequence-specific DNA binding|RNA polymerase II cis-regulatory region sequence-specific DNA binding|DNA-binding transcription factor activity, RNA polymerase II-specific|DNA-binding transcription activator activity, RNA polymerase II-specific|neuron mig…			CUT
Scn10a	1.47735	1.81817	2.19231	15.8454	3.98599	0.0283571	0.999709	Up	0	0	0	0	0.0298804	0.028769	0.0119219	0	20264	sodium channel, voltage-gated, type X, alpha	GO:0001518,GO:0002027,GO:0005216,GO:0005244,GO:0005248,GO:0005261,GO:0005272,GO:0005886,GO:0006811,GO:0006814,GO:0016020,GO:0016021,GO:0019228,GO:0019233,GO:0030424,GO:0034765,GO:0035725,GO:0044299,GO:0044325,GO:0055085,GO:0055117,GO:0060371,GO:0061337,GO:0071439,GO:0086010,GO:0086016,GO:0086043,GO:0098978,GO:0099056	voltage-gated sodium channel complex|regulation of heart rate|ion channel activity|voltage-gated ion channel activity|voltage-gated sodium channel activity|cation channel activity|sodium channel activity|plasma membrane|ion transport|sodium ion transport|membrane|integral component of membrane|neuronal action potential|sensory perception of pain|axon|regulation of ion transmembrane transport|sodi…
Scn5a	101.224	0.331309	4.30436	2.68715	1.42608	1.67468e-05	0.0271433	Up	0.374834	0.29148	0.271262	0.348676	0.900899	0.947285	0.319246	1.32504	20271	sodium channel, voltage-gated, type V, alpha	GO:0001518,GO:0002027,GO:0003231,GO:0005216,GO:0005244,GO:0005248,GO:0005261,GO:0005272,GO:0005515,GO:0005516,GO:0005654,GO:0005730,GO:0005737,GO:0005783,GO:0005886,GO:0005901,GO:0006811,GO:0006814,GO:0009986,GO:0010460,GO:0010765,GO:0014070,GO:0014704,GO:0014894,GO:0016020,GO:0016021,GO:0016328,GO:0017134,GO:0019228,GO:0019899,GO:0019901,GO:0019904,GO:0030018,GO:0030315,GO:0030506,GO:0031625,GO:…	voltage-gated sodium channel complex|regulation of heart rate|cardiac ventricle development|ion channel activity|voltage-gated ion channel activity|voltage-gated sodium channel activity|cation channel activity|sodium channel activity|protein binding|calmodulin binding|nucleoplasm|nucleolus|cytoplasm|endoplasmic reticulum|plasma membrane|caveola|ion transport|sodium ion transport|cell surface|posi…	mmu04261	Adrenergic signaling in cardiomyocytes
Sec14l3	52.3325	0.309469	-2.72217	0.557704	-0.842428	0.00648541	0.673817	Down	0.744482	0.739403	0.600424	1.48414	0.469845	0.607469	0.495436	0.437932	380683	SEC14-like lipid binding 3
Six3	124.67	0.320203	5.47234	3.36885	1.75226	4.4414e-08	0.000719863	Up	0.573939	0.863557	1.34133	0.333947	2.05777	3.75114	2.53149	2.21134	20473	sine oculis-related homeobox 3	GO:0000978,GO:0000981,GO:0001222,GO:0001228,GO:0001654,GO:0002070,GO:0002088,GO:0003404,GO:0003677,GO:0005102,GO:0005515,GO:0005634,GO:0005667,GO:0006355,GO:0006357,GO:0006606,GO:0007275,GO:0007420,GO:0008406,GO:0009946,GO:0014016,GO:0021536,GO:0021537,GO:0021797,GO:0021798,GO:0021846,GO:0021978,GO:0021983,GO:0030178,GO:0030878,GO:0035264,GO:0042127,GO:0042826,GO:0043010,GO:0043565,GO:0045665,GO:…	RNA polymerase II cis-regulatory region sequence-specific DNA binding|DNA-binding transcription factor activity, RNA polymerase II-specific|transcription corepressor binding|DNA-binding transcription activator activity, RNA polymerase II-specific|eye development|epithelial cell maturation|lens development in camera-type eye|optic vesicle morphogenesis|DNA binding|signaling receptor binding|protei…			Homeobox
Slc10a4	40.673	0.354699	3.96745	2.65231	1.40725	7.26466e-05	0.073591	Up	0.581679	0.514523	0.518218	0.581124	1.56935	1.65489	0.621181	2.0316	231290	solute carrier family 10 (sodium/bile acid cotransporter family), member 4	GO:0005886,GO:0006811,GO:0006814,GO:0008508,GO:0015293,GO:0015721,GO:0016020,GO:0016021,GO:0030285,GO:0030534,GO:0042493,GO:0098691,GO:0098981,GO:0099154,GO:0099162	plasma membrane|ion transport|sodium ion transport|bile acid:sodium symporter activity|symporter activity|bile acid and bile salt transport|membrane|integral component of membrane|integral component of synaptic vesicle membrane|adult behavior|response to drug|dopaminergic synapse|cholinergic synapse|serotonergic synapse|regulation of neurotransmitter loading into synaptic vesicle
Slc14a2	53.7746	0.243242	3.53086	1.8136	0.858853	0.000414206	0.186485	Up	0.363126	0.386931	0.314765	0.460402	0.766613	0.640983	0.543319	0.84202	27411	solute carrier family 14 (urea transporter), member 2	GO:0005886,GO:0015204,GO:0015840,GO:0016020,GO:0016021,GO:0050839,GO:0071918	plasma membrane|urea transmembrane transporter activity|urea transport|membrane|integral component of membrane|cell adhesion molecule binding|urea transmembrane transport
Slc18a2	61.6625	0.230334	3.0321	1.6227	0.698396	0.00242855	0.468594	Up	0.6511	0.738802	0.582433	0.567943	1.06526	1.31492	0.776485	1.009	214084	solute carrier family 18 (vesicular monoamine), member 2	GO:0001975,GO:0005275,GO:0005335,GO:0005515,GO:0005737,GO:0005813,GO:0006836,GO:0007568,GO:0007626,GO:0008021,GO:0009636,GO:0009791,GO:0015842,GO:0015844,GO:0016020,GO:0016021,GO:0019899,GO:0022857,GO:0030073,GO:0030285,GO:0030672,GO:0031045,GO:0031072,GO:0031410,GO:0035690,GO:0042593,GO:0042908,GO:0042910,GO:0042995,GO:0043005,GO:0043025,GO:0043195,GO:0043231,GO:0043679,GO:0044297,GO:0051589,GO:…	response to amphetamine|amine transmembrane transporter activity|serotonin:sodium symporter activity|protein binding|cytoplasm|centrosome|neurotransmitter transport|aging|locomotory behavior|synaptic vesicle|response to toxic substance|post-embryonic development|aminergic neurotransmitter loading into synaptic vesicle|monoamine transport|membrane|integral component of membrane|enzyme binding|tran…	mmu04721,mmu04726,mmu04728,mmu05012,mmu05030,mmu05031,mmu05034	Synaptic vesicle cycle|Serotonergic synapse|Dopaminergic synapse|Parkinson disease|Cocaine addiction|Amphetamine addiction|Alcoholism
Slc18a3	11.5987	0.771448	2.64078	4.10454	2.03722	0.00827159	0.784011	Up	0.146534	0.0846476	0.0671386	0.0872911	0.32273	0.849321	0.0214609	0.412875	20508	solute carrier family 18 (vesicular monoamine), member 3	GO:0005277,GO:0005515,GO:0005737,GO:0007268,GO:0008021,GO:0008504,GO:0015870,GO:0022857,GO:0030121,GO:0030122,GO:0030285,GO:0030424,GO:0031410,GO:0031594,GO:0043005,GO:0043195,GO:0043679,GO:0098700,GO:0098981	acetylcholine transmembrane transporter activity|protein binding|cytoplasm|chemical synaptic transmission|synaptic vesicle|monoamine transmembrane transporter activity|acetylcholine transport|transmembrane transporter activity|AP-1 adaptor complex|AP-2 adaptor complex|integral component of synaptic vesicle membrane|axon|cytoplasmic vesicle|neuromuscular junction|neuron projection|terminal bouton|…	mmu04721,mmu04725	Synaptic vesicle cycle|Cholinergic synapse
Slc5a7	34.2239	0.542228	3.11732	3.22723	1.6903	0.00182503	0.405207	Up	0.110657	0.177119	0.12816	0.192263	0.274855	1.02203	0.103991	0.582003	63993	solute carrier family 5 (choline transporter), member 7	GO:0001701,GO:0005307,GO:0005515,GO:0005769,GO:0005886,GO:0006811,GO:0006814,GO:0007271,GO:0007274,GO:0008021,GO:0008292,GO:0015220,GO:0015293,GO:0015871,GO:0016020,GO:0016021,GO:0016324,GO:0022857,GO:0030054,GO:0030424,GO:0030425,GO:0031594,GO:0033265,GO:0042136,GO:0043025,GO:0043204,GO:0044853,GO:0045202,GO:0045334,GO:0055085	in utero embryonic development|choline:sodium symporter activity|protein binding|early endosome|plasma membrane|ion transport|sodium ion transport|synaptic transmission, cholinergic|neuromuscular synaptic transmission|synaptic vesicle|acetylcholine biosynthetic process|choline transmembrane transporter activity|symporter activity|choline transport|membrane|integral component of membrane|apical pl…	mmu04725,mmu05231	Cholinergic synapse|Choline metabolism in cancer
Slc6a16	13.1668	0.59171	1.97331	2.24642	1.16763	0.0484607	0.999709	Up	0.0632655	0.15989	0.236726	0.0659533	0.178816	0.563452	0.162149	0.280755	381884	solute carrier family 6, member 16	GO:0005887,GO:0035725	integral component of plasma membrane|sodium ion transmembrane transport
Slco4a1	42.9061	0.288523	-2.51125	0.605184	-0.724554	0.0120305	0.913307	Down	0.560419	0.870528	0.964457	0.584227	0.351217	0.500469	0.588551	0.377428	108115	solute carrier organic anion transporter family, member 4a1	GO:0005886,GO:0005887,GO:0006811,GO:0008514,GO:0015347,GO:0015349,GO:0015711,GO:0016020,GO:0016021,GO:0022857,GO:0042403,GO:0043252,GO:0055085	plasma membrane|integral component of plasma membrane|ion transport|organic anion transmembrane transporter activity|sodium-independent organic anion transmembrane transporter activity|thyroid hormone transmembrane transporter activity|organic anion transport|membrane|integral component of membrane|transmembrane transporter activity|thyroid hormone metabolic process|sodium-independent organic ani…
Slfn9	39.4623	0.33048	2.15393	1.63788	0.71183	0.0312459	0.999709	Up	0.153357	0.126843	0.178855	0.106581	0.372555	0.220738	0.176277	0.164983	237886	schlafen 9	GO:0000049,GO:0000166,GO:0004518,GO:0004519,GO:0004521,GO:0005524,GO:0005634,GO:0005737,GO:0008270,GO:0016787,GO:0046872,GO:0051607	tRNA binding|nucleotide binding|nuclease activity|endonuclease activity|endoribonuclease activity|ATP binding|nucleus|cytoplasm|zinc ion binding|hydrolase activity|metal ion binding|defense response to virus
Sncg	156.217	0.173298	3.93077	1.60347	0.681194	8.46733e-05	0.0762436	Up	7.86995	8.37456	8.41361	9.0679	10.5011	17.7618	12.0316	14.2966	20618	synuclein, gamma	GO:0005515,GO:0005737,GO:0005813,GO:0005856,GO:0005886,GO:0007268,GO:0008344,GO:0009306,GO:0014059,GO:0030424,GO:0043014,GO:0043025,GO:0043679,GO:0046928,GO:0048471,GO:0048487,GO:0048488,GO:0050808,GO:1901214,GO:1901215,GO:1903136	protein binding|cytoplasm|centrosome|cytoskeleton|plasma membrane|chemical synaptic transmission|adult locomotory behavior|protein secretion|regulation of dopamine secretion|axon|alpha-tubulin binding|neuronal cell body|axon terminus|regulation of neurotransmitter secretion|perinuclear region of cytoplasm|beta-tubulin binding|synaptic vesicle endocytosis|synapse organization|regulation of neuron …
Sost	13.8507	0.558763	2.49669	2.62999	1.39506	0.0125358	0.915225	Up	0.114744	0.0695978	0.171739	0.358857	0.235868	0.567738	0.682284	0.407363	74499	sclerostin	GO:0001503,GO:0005515,GO:0005576,GO:0005615,GO:0005794,GO:0008134,GO:0008201,GO:0016055,GO:0030178,GO:0030279,GO:0030514,GO:0031333,GO:0032991,GO:0036122,GO:0045893,GO:0071374,GO:0090090	ossification|protein binding|extracellular region|extracellular space|Golgi apparatus|transcription factor binding|heparin binding|Wnt signaling pathway|negative regulation of Wnt signaling pathway|negative regulation of ossification|negative regulation of BMP signaling pathway|negative regulation of protein-containing complex assembly|protein-containing complex|BMP binding|positive regulation of…	mmu04310,mmu04928	Wnt signaling pathway|Parathyroid hormone synthesis, secretion and action
Sowahb	64.3456	0.249711	-2.38407	0.661894	-0.595329	0.0171223	0.999709	Down	0.803351	0.825216	1.12204	1.33727	0.532698	0.576996	0.876726	0.741122	78088	sosondowah ankyrin repeat domain family member B
Sp8	58.1272	0.337888	2.31039	1.71791	0.780654	0.0208665	0.999709	Up	0.470468	0.280266	0.260466	0.446665	0.85484	0.673402	0.284225	0.720792	320145	trans-acting transcription factor 8	GO:0000978,GO:0000981,GO:0003677,GO:0005634,GO:0006357,GO:0009953,GO:0009954,GO:0030326,GO:0046872,GO:1990837	RNA polymerase II cis-regulatory region sequence-specific DNA binding|DNA-binding transcription factor activity, RNA polymerase II-specific|DNA binding|nucleus|regulation of transcription by RNA polymerase II|dorsal/ventral pattern formation|proximal/distal pattern formation|embryonic limb morphogenesis|metal ion binding|sequence-specific double-stranded DNA binding			zf-C2H2
Sp9	156.636	0.232644	2.98914	1.61934	0.695407	0.00279762	0.492868	Up	2.13985	1.0816	1.52511	1.91616	2.81965	2.85053	1.81407	3.42237	381373	trans-acting transcription factor 9	GO:0000978,GO:0000981,GO:0003677,GO:0005634,GO:0006357,GO:0030326,GO:0046872,GO:1990837	RNA polymerase II cis-regulatory region sequence-specific DNA binding|DNA-binding transcription factor activity, RNA polymerase II-specific|DNA binding|nucleus|regulation of transcription by RNA polymerase II|embryonic limb morphogenesis|metal ion binding|sequence-specific double-stranded DNA binding			zf-C2H2
Spag17	37.0734	0.362486	1.99802	1.65205	0.724253	0.0457149	0.999709	Up	0.165433	0.302315	0.0816281	0.172461	0.300825	0.396676	0.228309	0.282364	74362	sperm associated antigen 17	GO:0003351,GO:0005515,GO:0005737,GO:0005856,GO:0005874,GO:0005929,GO:0030030,GO:0031514,GO:0042995,GO:1904158,GO:1990716	epithelial cilium movement involved in extracellular fluid movement|protein binding|cytoplasm|cytoskeleton|microtubule|cilium|cell projection organization|motile cilium|cell projection|axonemal central apparatus assembly|axonemal central apparatus
Spint1	107.973	0.198053	2.95547	1.50039	0.585339	0.00312196	0.507564	Up	1.96163	1.78905	1.59565	2.13388	3.76934	2.29987	2.62311	2.6494	20732	serine protease inhibitor, Kunitz type 1	GO:0001843,GO:0001892,GO:0004867,GO:0005576,GO:0005886,GO:0010466,GO:0030198,GO:0030414,GO:0045687,GO:0046718,GO:0060670,GO:0060674,GO:2000178	neural tube closure|embryonic placenta development|serine-type endopeptidase inhibitor activity|extracellular region|plasma membrane|negative regulation of peptidase activity|extracellular matrix organization|peptidase inhibitor activity|positive regulation of glial cell differentiation|viral entry into host cell|branching involved in labyrinthine layer morphogenesis|placenta blood vessel develop…	mmu05202,mmu05215	Transcriptional misregulation in cancer|Prostate cancer
Sstr5	9.01856	0.7769	2.28103	3.41558	1.77213	0.0225469	0.999709	Up	0.0369801	0.0186918	0.177906	0.0771023	0.285061	0.0914862	0.132691	0.547026	20609	somatostatin receptor 5	GO:0004930,GO:0004994,GO:0005515,GO:0005737,GO:0005886,GO:0005887,GO:0007165,GO:0007186,GO:0007193,GO:0007218,GO:0016020,GO:0016021,GO:0032467,GO:0042277,GO:0042593,GO:0042923,GO:0043005,GO:0050796,GO:0071385	G protein-coupled receptor activity|somatostatin receptor activity|protein binding|cytoplasm|plasma membrane|integral component of plasma membrane|signal transduction|G protein-coupled receptor signaling pathway|adenylate cyclase-inhibiting G protein-coupled receptor signaling pathway|neuropeptide signaling pathway|membrane|integral component of membrane|positive regulation of cytokinesis|peptide…	mmu04024,mmu04080,mmu04935	cAMP signaling pathway|Neuroactive ligand-receptor interaction|Growth hormone synthesis, secretion and action
Styk1	12.2201	0.514739	2.79648	2.71219	1.43946	0.00516621	0.631831	Up	0.0845216	0.0534025	0.0677703	0.0770983	0.238895	0.240465	0.0866511	0.20838	243659	serine/threonine/tyrosine kinase 1	GO:0000166,GO:0004672,GO:0004713,GO:0004715,GO:0005102,GO:0005524,GO:0005886,GO:0006468,GO:0007169,GO:0016020,GO:0016021,GO:0016301,GO:0016310,GO:0016740,GO:0030154,GO:0031234,GO:0045087	nucleotide binding|protein kinase activity|protein tyrosine kinase activity|non-membrane spanning protein tyrosine kinase activity|signaling receptor binding|ATP binding|plasma membrane|protein phosphorylation|transmembrane receptor protein tyrosine kinase signaling pathway|membrane|integral component of membrane|kinase activity|phosphorylation|transferase activity|cell differentiation|extrinsic …
Sycp3	8.31973	0.583005	2.21438	2.44696	1.29099	0.026803	0.999709	Up	0.180155	0.182121	0.385199	0.140856	0.601777	0.490258	0.6926	0.399738	20962	synaptonemal complex protein 3	GO:0000278,GO:0000711,GO:0000775,GO:0000779,GO:0000793,GO:0000794,GO:0000795,GO:0000800,GO:0000802,GO:0001673,GO:0003677,GO:0005515,GO:0005634,GO:0005654,GO:0005694,GO:0007049,GO:0007066,GO:0007129,GO:0007130,GO:0007283,GO:0007286,GO:0016321,GO:0035092,GO:0035093,GO:0051026,GO:0051301,GO:0051309,GO:0051321,GO:0051878,GO:1990830	mitotic cell cycle|meiotic DNA repair synthesis|chromosome, centromeric region|condensed chromosome, centromeric region|condensed chromosome|condensed nuclear chromosome|synaptonemal complex|lateral element|transverse filament|male germ cell nucleus|DNA binding|protein binding|nucleus|nucleoplasm|chromosome|cell cycle|female meiosis sister chromatid cohesion|homologous chromosome pairing at meios…	mmu03440	Homologous recombination
Tacr3	74.1464	0.322919	-1.96703	0.643855	-0.635192	0.0491796	0.999709	Down	1.38282	1.35719	1.23435	0.951714	0.331167	1.19569	0.619366	1.05917	21338	tachykinin receptor 3	GO:0004930,GO:0004995,GO:0005634,GO:0005737,GO:0005886,GO:0007165,GO:0007186,GO:0010460,GO:0016020,GO:0016021,GO:0032355,GO:0032590,GO:0032809,GO:0042053,GO:0042220,GO:0042538,GO:0045777,GO:0060259,GO:0070474,GO:0097225,GO:1902093	G protein-coupled receptor activity|tachykinin receptor activity|nucleus|cytoplasm|plasma membrane|signal transduction|G protein-coupled receptor signaling pathway|positive regulation of heart rate|membrane|integral component of membrane|response to estradiol|dendrite membrane|neuronal cell body membrane|regulation of dopamine metabolic process|response to cocaine|hyperosmotic salinity response|p…	mmu04020,mmu04080	Calcium signaling pathway|Neuroactive ligand-receptor interaction
Tcte3	51.1802	0.356781	-2.18756	0.582173	-0.78048	0.0287016	0.999709	Down	0.910511	0.310151	0.613671	0.763481	0.366191	0.264428	0.598626	0.302557	21647	t-complex-associated testis expressed 3	GO:0005515,GO:0005829,GO:0005868,GO:0007018,GO:0019898,GO:0036126	protein binding|cytosol|cytoplasmic dynein complex|microtubule-based movement|extrinsic component of membrane|sperm flagellum
Tctex1d1	12.5774	0.469965	2.87663	2.55251	1.35191	0.00401951	0.556822	Up	0.140705	0.162561	0.150425	0.125728	0.351212	0.437605	0.247286	0.45592	67344	Tctex1 domain containing 1
Tnnt2	32.7207	0.356485	-2.6869	0.514827	-0.95784	0.00721187	0.720222	Down	1.24818	0.973387	1.75379	2.30499	0.476496	1.02342	0.877457	0.879217	21956	troponin T2, cardiac	GO:0003779,GO:0005200,GO:0005523,GO:0005737,GO:0005861,GO:0005865,GO:0006936,GO:0006937,GO:0007507,GO:0008016,GO:0009617,GO:0016887,GO:0030016,GO:0030017,GO:0030049,GO:0030172,GO:0030674,GO:0031013,GO:0032780,GO:0032781,GO:0032972,GO:0042802,GO:0044877,GO:0045214,GO:0051592,GO:0051764,GO:0055009,GO:0055010,GO:0060048,GO:0097512,GO:1990584	actin binding|structural constituent of cytoskeleton|tropomyosin binding|cytoplasm|troponin complex|striated muscle thin filament|muscle contraction|regulation of muscle contraction|heart development|regulation of heart contraction|response to bacterium|ATPase|myofibril|sarcomere|muscle filament sliding|troponin C binding|protein-macromolecule adaptor activity|troponin I binding|negative regulati…	mmu04260,mmu04261,mmu05410,mmu05414	Cardiac muscle contraction|Adrenergic signaling in cardiomyocytes|Hypertrophic cardiomyopathy|Dilated cardiomyopathy
Traf1	47.7041	0.261291	2.89011	1.68782	0.755162	0.00385101	0.556822	Up	0.527327	0.351054	0.508754	0.469281	0.76671	0.840015	0.988925	0.570764	22029	TNF receptor-associated factor 1	GO:0004842,GO:0005164,GO:0005515,GO:0005737,GO:0006915,GO:0007165,GO:0008270,GO:0009898,GO:0031625,GO:0031996,GO:0033209,GO:0042802,GO:0042981,GO:0043122,GO:0046330,GO:0051092,GO:0070534,GO:0098802,GO:2001236	ubiquitin-protein transferase activity|tumor necrosis factor receptor binding|protein binding|cytoplasm|apoptotic process|signal transduction|zinc ion binding|cytoplasmic side of plasma membrane|ubiquitin protein ligase binding|thioesterase binding|tumor necrosis factor-mediated signaling pathway|identical protein binding|regulation of apoptotic process|regulation of I-kappaB kinase/NF-kappaB sig…	mmu04064,mmu04210,mmu04668,mmu05200,mmu05202,mmu05203,mmu05222	NF-kappa B signaling pathway|Apoptosis|TNF signaling pathway|Pathways in cancer|Transcriptional misregulation in cancer|Viral carcinogenesis|Small cell lung cancer
Trh	31.9853	0.461119	2.30025	2.08593	1.06069	0.021434	0.999709	Up	0.511175	1.07042	0.624557	0.875465	0.975714	2.85441	2.05878	0.612123	22044	thyrotropin releasing hormone	GO:0001692,GO:0005179,GO:0005515,GO:0005576,GO:0005634,GO:0005737,GO:0005886,GO:0007628,GO:0008437,GO:0009755,GO:0014050,GO:0014054,GO:0030141,GO:0032024,GO:0042755,GO:2000252	histamine metabolic process|hormone activity|protein binding|extracellular region|nucleus|cytoplasm|plasma membrane|adult walking behavior|thyrotropin-releasing hormone activity|hormone-mediated signaling pathway|negative regulation of glutamate secretion|positive regulation of gamma-aminobutyric acid secretion|secretory granule|positive regulation of insulin secretion|eating behavior|negative re…	mmu04080	Neuroactive ligand-receptor interaction
Trim5	29.5603	0.300069	2.14344	1.56177	0.643179	0.0320777	0.999709	Up	0.25166	0.279847	0.417019	0.236116	0.46558	0.498071	0.464401	0.434311	667823	tripartite motif-containing 5	GO:0000209,GO:0000932,GO:0003713,GO:0004842,GO:0005654,GO:0005737,GO:0005829,GO:0010468,GO:0010508,GO:0016567,GO:0019901,GO:0030674,GO:0032880,GO:0038187,GO:0042802,GO:0042803,GO:0043123,GO:0045087,GO:0046596,GO:0051092,GO:0061630,GO:1990462	protein polyubiquitination|P-body|transcription coactivator activity|ubiquitin-protein transferase activity|nucleoplasm|cytoplasm|cytosol|regulation of gene expression|positive regulation of autophagy|protein ubiquitination|protein kinase binding|protein-macromolecule adaptor activity|regulation of protein localization|pattern recognition receptor activity|identical protein binding|protein homodi…	mmu05170	Human immunodeficiency virus 1 infection
Tshz2	1336.78	0.264143	-3.77175	0.501292	-0.996278	0.00016211	0.105099	Down	10.5077	5.93973	9.27269	11.7859	3.49875	4.28128	5.59338	5.63079	228911	teashirt zinc finger family member 2	GO:0000981,GO:0003677,GO:0005515,GO:0005634,GO:0006357,GO:0007275,GO:0010468,GO:0046872	DNA-binding transcription factor activity, RNA polymerase II-specific|DNA binding|protein binding|nucleus|regulation of transcription by RNA polymerase II|multicellular organism development|regulation of gene expression|metal ion binding			zf-C2H2
Tstd1	8.19667	0.599079	2.47696	2.79703	1.48389	0.0132507	0.933768	Up	0.275136	0.370852	0.490238	0.478041	1.79097	0.998312	0.940227	0.813986	226654	thiosulfate sulfurtransferase (rhodanese)-like domain containing 1	GO:0005737,GO:0005739,GO:0005829,GO:0036464	cytoplasm|mitochondrion|cytosol|cytoplasmic ribonucleoprotein granule
Tyrp1	6.7397	0.791746	2.06821	3.11126	1.6375	0.0386203	0.999709	Up	0.124335	0.035912	0.0379784	0.0370335	0.109535	0.421846	0.127468	0.0875818	22178	tyrosinase-related protein 1	GO:0004497,GO:0004503,GO:0005515,GO:0005737,GO:0006582,GO:0006583,GO:0010008,GO:0016020,GO:0016021,GO:0016491,GO:0030318,GO:0030669,GO:0032438,GO:0033162,GO:0042438,GO:0042470,GO:0042802,GO:0042803,GO:0043438,GO:0043473,GO:0046872,GO:0048023,GO:0097708	monooxygenase activity|monophenol monooxygenase activity|protein binding|cytoplasm|melanin metabolic process|melanin biosynthetic process from tyrosine|endosome membrane|membrane|integral component of membrane|oxidoreductase activity|melanocyte differentiation|clathrin-coated endocytic vesicle membrane|melanosome organization|melanosome membrane|melanin biosynthetic process|melanosome|identical p…	mmu00350,mmu04916	Tyrosine metabolism|Melanogenesis
Urah	11.8192	0.504903	-2.12651	0.475104	-1.07368	0.0334604	0.999709	Down	0.738072	0.447676	1.10468	0.923314	0.505726	0.486917	0.302667	0.242619	76974	urate (5-hydroxyiso-) hydrolase	GO:0005739,GO:0005777,GO:0006144,GO:0016787,GO:0033971	mitochondrion|peroxisome|purine nucleobase metabolic process|hydrolase activity|hydroxyisourate hydrolase activity	mmu00230	Purine metabolism
Vax1	45.955	0.300291	2.56971	1.70723	0.771659	0.0101785	0.856062	Up	0.605109	0.285466	0.431274	0.532689	0.829239	0.851625	0.523855	0.994559	22326	ventral anterior homeobox 1	GO:0000122,GO:0000978,GO:0000981,GO:0001162,GO:0001227,GO:0001764,GO:0003677,GO:0003700,GO:0005634,GO:0006355,GO:0006357,GO:0007275,GO:0007399,GO:0007406,GO:0007411,GO:0007417,GO:0007420,GO:0030154,GO:0030182,GO:0031490,GO:0035914,GO:0043010,GO:0060021,GO:1990837	negative regulation of transcription by RNA polymerase II|RNA polymerase II cis-regulatory region sequence-specific DNA binding|DNA-binding transcription factor activity, RNA polymerase II-specific|RNA polymerase II intronic transcription regulatory region sequence-specific DNA binding|DNA-binding transcription repressor activity, RNA polymerase II-specific|neuron migration|DNA binding|DNA-bindin…			Homeobox
Vill	42.5589	0.294676	-2.27437	0.628419	-0.670202	0.0229436	0.999709	Down	0.798218	0.636232	1.00106	0.832129	0.599528	0.379757	0.361953	0.72662	22351	villin-like	GO:0003779,GO:0005546,GO:0005737,GO:0007010,GO:0008154,GO:0015629,GO:0051014,GO:0051015,GO:0051016,GO:0051693	actin binding|phosphatidylinositol-4,5-bisphosphate binding|cytoplasm|cytoskeleton organization|actin polymerization or depolymerization|actin cytoskeleton|actin filament severing|actin filament binding|barbed-end actin filament capping|actin filament capping
Vwc2l	176.519	0.256924	-3.4614	0.539869	-0.889318	0.000537367	0.217741	Down	2.38964	1.17407	1.95623	2.26469	0.575372	1.15755	1.18209	1.33484	320460	von Willebrand factor C domain-containing protein 2-like	GO:0005576,GO:0005615,GO:0007275,GO:0030054,GO:0030514,GO:0032281,GO:0045202,GO:0045666	extracellular region|extracellular space|multicellular organism development|cell junction|negative regulation of BMP signaling pathway|AMPA glutamate receptor complex|synapse|positive regulation of neuron differentiation
Wnt16	15.7549	0.402376	-2.34747	0.519585	-0.944568	0.0189012	0.999709	Down	0.278466	0.447096	0.332726	0.324448	0.151521	0.194514	0.201516	0.17769	93735	wingless-type MMTV integration site family, member 16	GO:0005102,GO:0005109,GO:0005125,GO:0005576,GO:0005615,GO:0005737,GO:0007275,GO:0010628,GO:0014068,GO:0016055,GO:0030182,GO:0030216,GO:0043616,GO:0045165,GO:0046330,GO:0046849,GO:0060070,GO:0060317,GO:0060548,GO:0090399,GO:0090403	signaling receptor binding|frizzled binding|cytokine activity|extracellular region|extracellular space|cytoplasm|multicellular organism development|positive regulation of gene expression|positive regulation of phosphatidylinositol 3-kinase signaling|Wnt signaling pathway|neuron differentiation|keratinocyte differentiation|keratinocyte proliferation|cell fate commitment|positive regulation of JNK …	mmu04150,mmu04310,mmu04390,mmu04550,mmu04916,mmu04934,mmu05010,mmu05022,mmu05165,mmu05200,mmu05202,mmu05205,mmu05217,mmu05224,mmu05225,mmu05226	mTOR signaling pathway|Wnt signaling pathway|Hippo signaling pathway|Signaling pathways regulating pluripotency of stem cells|Melanogenesis|Cushing syndrome|Alzheimer disease|Pathways of neurodegeneration - multiple diseases|Human papillomavirus infection|Pathways in cancer|Transcriptional misregulation in cancer|Proteoglycans in cancer|Basal cell carcinoma|Breast cancer|Hepatocellular carcinoma|…
Xirp1	4.55484	0.878023	-2.38824	0.233755	-2.09693	0.0169291	0.999709	Down	0.032466	0.0574355	0.104126	0.0507679	0.0166842	0	0.024963	0.0160084	22437	xin actin-binding repeat containing 1	GO:0001725,GO:0003007,GO:0003779,GO:0005912,GO:0005916,GO:0005925,GO:0007015,GO:0007219,GO:0008285,GO:0014704,GO:0030036,GO:0030054,GO:0031005,GO:0032091,GO:0042391,GO:0045214,GO:0051015,GO:0055013	stress fiber|heart morphogenesis|actin binding|adherens junction|fascia adherens|focal adhesion|actin filament organization|Notch signaling pathway|negative regulation of cell population proliferation|intercalated disc|actin cytoskeleton organization|cell junction|filamin binding|negative regulation of protein binding|regulation of membrane potential|sarcomere organization|actin filament binding|…
Zbp1	44.1562	0.370248	2.34524	1.82554	0.86832	0.0190148	0.999709	Up	0.490842	0.637969	0.999523	0.852824	1.68162	1.75786	1.50963	0.530149	58203	Z-DNA binding protein 1	GO:0002218,GO:0002376,GO:0003677,GO:0003692,GO:0003723,GO:0003725,GO:0005515,GO:0005634,GO:0005737,GO:0005829,GO:0006915,GO:0012501,GO:0016032,GO:0042802,GO:0043065,GO:0045087,GO:0050727,GO:0050729,GO:0051607,GO:0060340,GO:0060545,GO:0070269,GO:2000659	activation of innate immune response|immune system process|DNA binding|left-handed Z-DNA binding|RNA binding|double-stranded RNA binding|protein binding|nucleus|cytoplasm|cytosol|apoptotic process|programmed cell death|viral process|identical protein binding|positive regulation of apoptotic process|innate immune response|regulation of inflammatory response|positive regulation of inflammatory resp…	mmu04217,mmu04623	Necroptosis|Cytosolic DNA-sensing pathway
Zic1	1206.42	0.314229	3.54263	2.16325	1.1132	0.000396158	0.183455	Up	5.52994	5.5179	8.31076	5.37502	12.5613	20.2907	7.75752	13.355	22771	zinc finger protein of the cerebellum 1	GO:0000977,GO:0000978,GO:0000981,GO:0001228,GO:0001501,GO:0003677,GO:0003700,GO:0005515,GO:0005634,GO:0005654,GO:0005737,GO:0006357,GO:0007275,GO:0007389,GO:0007399,GO:0007417,GO:0007420,GO:0007628,GO:0008589,GO:0021510,GO:0030154,GO:0042307,GO:0045893,GO:0045944,GO:0046872,GO:1990837	RNA polymerase II transcription regulatory region sequence-specific DNA binding|RNA polymerase II cis-regulatory region sequence-specific DNA binding|DNA-binding transcription factor activity, RNA polymerase II-specific|DNA-binding transcription activator activity, RNA polymerase II-specific|skeletal system development|DNA binding|DNA-binding transcription factor activity|protein binding|nucleus|…			zf-C2H2
Zic3	105.55	0.236403	3.936	1.90591	0.930482	8.28495e-05	0.0762436	Up	1.16471	0.772286	1.00417	0.757237	1.69909	2.29273	1.1427	1.98842	22773	zinc finger protein of the cerebellum 3	GO:0000977,GO:0000978,GO:0000981,GO:0001228,GO:0001947,GO:0003677,GO:0003700,GO:0005515,GO:0005634,GO:0005654,GO:0005737,GO:0006357,GO:0007275,GO:0007368,GO:0007389,GO:0007399,GO:0007417,GO:0009952,GO:0030154,GO:0030324,GO:0035469,GO:0035545,GO:0043565,GO:0045893,GO:0045944,GO:0046872,GO:0071907,GO:0071910,GO:1990837	RNA polymerase II transcription regulatory region sequence-specific DNA binding|RNA polymerase II cis-regulatory region sequence-specific DNA binding|DNA-binding transcription factor activity, RNA polymerase II-specific|DNA-binding transcription activator activity, RNA polymerase II-specific|heart looping|DNA binding|DNA-binding transcription factor activity|protein binding|nucleus|nucleoplasm|cy…	mmu04550	Signaling pathways regulating pluripotency of stem cells	zf-C2H2
Zic4	184.832	0.208419	4.21496	1.83844	0.878479	2.49822e-05	0.0368101	Up	0.472943	0.522298	0.63308	0.480606	0.870059	1.42763	0.676357	0.936715	22774	zinc finger protein of the cerebellum 4	GO:0000977,GO:0000978,GO:0000981,GO:0003677,GO:0005634,GO:0006357,GO:0007417,GO:0046872,GO:1990837	RNA polymerase II transcription regulatory region sequence-specific DNA binding|RNA polymerase II cis-regulatory region sequence-specific DNA binding|DNA-binding transcription factor activity, RNA polymerase II-specific|DNA binding|nucleus|regulation of transcription by RNA polymerase II|central nervous system development|metal ion binding|sequence-specific double-stranded DNA binding			zf-C2H2
Zic5	63.0159	0.338325	2.29768	1.714	0.777363	0.02158	0.999709	Up	0.977164	0.584633	0.959388	1.24736	1.7217	2.62464	0.838227	1.3373	65100	zinc finger protein of the cerebellum 5	GO:0000977,GO:0000978,GO:0000981,GO:0001843,GO:0003677,GO:0003700,GO:0005634,GO:0006357,GO:0007275,GO:0007399,GO:0007417,GO:0030154,GO:0030900,GO:0045893,GO:0046872,GO:1990837	RNA polymerase II transcription regulatory region sequence-specific DNA binding|RNA polymerase II cis-regulatory region sequence-specific DNA binding|DNA-binding transcription factor activity, RNA polymerase II-specific|neural tube closure|DNA binding|DNA-binding transcription factor activity|nucleus|regulation of transcription by RNA polymerase II|multicellular organism development|nervous syste…			zf-C2H2
Zpbp2	1.60514	1.53482	2.12794	9.61976	3.266	0.0333418	0.999709	Up	0.0353875	0	0	0	0.181856	0.0350185	0.0725581	0.139591	69376	zona pellucida binding protein 2	GO:0001669,GO:0001675,GO:0002199,GO:0002638,GO:0005576,GO:0006665,GO:0007339,GO:0031410,GO:0032922,GO:0044297,GO:0046466	acrosomal vesicle|acrosome assembly|zona pellucida receptor complex|negative regulation of immunoglobulin production|extracellular region|sphingolipid metabolic process|binding of sperm to zona pellucida|cytoplasmic vesicle|circadian regulation of gene expression|cell body|membrane lipid catabolic process

## Sheet: Hippo_Pd-vs-WT
gene_id	BaseMean	lfcSE	stat	FoldChange	log2FoldChange	p-value	q-value	Regulation	Expression_Ctrl_PBS_H_M1	Expression_Ctrl_PBS_H_M2	Expression_Ctrl_PBS_H_M3	Expression_Ctrl_PBS_H_M4	Expression_AD_Pd_H_M1	Expression_AD_Pd_H_M2	Expression_AD_Pd_H_M3	Expression_AD_Pd_H_M4	gene_Dbxref	description	GO_id	GO_term	pathway	pathway_description	TF_family
1700003F12Rik	9.52496	0.549828	2.29169	2.39502	1.26004	0.0219234	0.123673	Up	0.430985	0.141086	0.574165	0.434953	1.28595	0.894199	0.783867	0.891118	75480	RIKEN cDNA 1700003F12 gene
3830403N18Rik	6.50314	0.780326	3.11336	5.38684	2.42944	0.00184968	0.0204664	Up	0.153141	0.0375987	0.0382531	0.0772753	0.3427	0.183308	0.531738	0.621099	70691	RIKEN cDNA 3830403N18 gene	GO:0000795,GO:0002244,GO:0007286,GO:0051321	synaptonemal complex|hematopoietic progenitor cell differentiation|spermatid development|meiotic cell cycle
4930503B20Rik	3.63794	0.868089	-1.98006	0.303787	-1.71887	0.0476969	0.206508	Down	0.079922	0.109884	0.079855	0.0806577	0.0158978	0.0459195	0.0158575	0.0305075	75015	RIKEN cDNA 4930503B20 gene	GO:0003682,GO:0005634,GO:0042393,GO:0045892	chromatin binding|nucleus|histone binding|negative regulation of transcription, DNA-templated
9930111J21Rik1	16.9516	0.441482	2.3068	2.02569	1.01841	0.021066	0.120323	Up	0.148701	0.119483	0.135069	0.190998	0.45713	0.362459	0.160931	0.245107	667214	RIKEN cDNA 9930111J21 gene 1	GO:0003924,GO:0005789,GO:0006952,GO:0035458	GTPase activity|endoplasmic reticulum membrane|defense response|cellular response to interferon-beta
9930111J21Rik2	3.42906	1.29869	2.80486	12.4894	3.64263	0.00503388	0.0438383	Up	0.0217316	0.0213419	0	0	0.237752	0.16648	0.0431182	0.103691	245240	RIKEN cDNA 9930111J21 gene 2
A2m	296.704	0.324817	3.79122	2.34803	1.23145	0.000149911	0.00269407	Up	1.1085	1.2396	0.9378	2.34357	3.01778	4.39318	3.25898	2.8106	232345	alpha-2-macroglobulin	GO:0001869,GO:0002020,GO:0004866,GO:0004867,GO:0005102,GO:0005515,GO:0005576,GO:0005615,GO:0007565,GO:0010466,GO:0019838,GO:0019899,GO:0019959,GO:0019966,GO:0030414,GO:0042802,GO:0043120,GO:0048306,GO:0048403,GO:0048406,GO:0048863	negative regulation of complement activation, lectin pathway|protease binding|endopeptidase inhibitor activity|serine-type endopeptidase inhibitor activity|signaling receptor binding|protein binding|extracellular region|extracellular space|female pregnancy|negative regulation of peptidase activity|growth factor binding|enzyme binding|interleukin-8 binding|interleukin-1 binding|peptidase inhibitor…	mmu04610	Complement and coagulation cascades
A630001G21Rik	14.8669	0.468685	2.99614	2.6468	1.40425	0.00273418	0.0275733	Up	0.191373	0.164449	0.262918	0.144851	0.713761	0.274886	0.593295	0.479393	319997	RIKEN cDNA A630001G21 gene	GO:0000981,GO:0005634,GO:0006357	DNA-binding transcription factor activity, RNA polymerase II-specific|nucleus|regulation of transcription by RNA polymerase II
Abca13	3.94449	0.989361	2.07455	4.14818	2.05248	0.0380283	0.177853	Up	0	0	0.0156943	0.00317041	0.0249957	0.0150413	0.0186993	0.0209853	268379	ATP-binding cassette, sub-family A (ABC1), member 13	GO:0000166,GO:0005319,GO:0005524,GO:0006869,GO:0016020,GO:0016021,GO:0016887,GO:0031410,GO:0032376,GO:0035627,GO:0042626,GO:0043231,GO:0055085,GO:0097708,GO:1900244	nucleotide binding|lipid transporter activity|ATP binding|lipid transport|membrane|integral component of membrane|ATPase|cytoplasmic vesicle|positive regulation of cholesterol transport|ceramide transport|ATPase-coupled transmembrane transporter activity|intracellular membrane-bounded organelle|transmembrane transport|intracellular vesicle|positive regulation of synaptic vesicle endocytosis	mmu02010	ABC transporters
Abca9	363.536	0.0984477	6.58881	1.5677	0.648653	4.43373e-11	3.1357e-09	Up	2.01149	1.9269	1.97454	1.92316	3.22902	2.79127	3.4449	3.06453	217262	ATP-binding cassette, sub-family A (ABC1), member 9	GO:0000166,GO:0005319,GO:0005524,GO:0005739,GO:0006869,GO:0016020,GO:0016021,GO:0016887,GO:0042626,GO:0043231,GO:0055085	nucleotide binding|lipid transporter activity|ATP binding|mitochondrion|lipid transport|membrane|integral component of membrane|ATPase|ATPase-coupled transmembrane transporter activity|intracellular membrane-bounded organelle|transmembrane transport	mmu02010	ABC transporters
Abcc3	82.8235	0.207566	4.42967	1.89139	0.919449	9.43764e-06	0.000254973	Up	0.645089	0.521123	0.540589	0.630027	1.36597	0.90667	1.29026	0.943262	76408	ATP-binding cassette, sub-family C (CFTR/MRP), member 3	GO:0000166,GO:0005524,GO:0005886,GO:0005887,GO:0006855,GO:0008559,GO:0015164,GO:0015431,GO:0015432,GO:0015721,GO:0015722,GO:0016020,GO:0016021,GO:0016323,GO:0016887,GO:0022857,GO:0042626,GO:0042908,GO:0042910,GO:0055085,GO:0071714,GO:0071716,GO:0098656	nucleotide binding|ATP binding|plasma membrane|integral component of plasma membrane|drug transmembrane transport|ABC-type xenobiotic transporter activity|glucuronoside transmembrane transporter activity|ABC-type glutathione S-conjugate transporter activity|ABC-type bile acid transporter activity|bile acid and bile salt transport|canalicular bile acid transport|membrane|integral component of memb…	mmu01523,mmu02010,mmu04976	Antifolate resistance|ABC transporters|Bile secretion
Abi3	258.598	0.149539	10.3446	2.92193	1.54692	4.42883e-25	1.15792e-22	Up	0.849569	0.64826	0.934354	0.727857	2.8206	2.0836	2.43146	2.07642	66610	ABI gene family, member 3	GO:0002357,GO:0005515,GO:0005622,GO:0005737,GO:0010593,GO:0017124,GO:0018108,GO:0030027,GO:0030334,GO:0031209,GO:0042802,GO:1903077,GO:2000774	defense response to tumor cell|protein binding|intracellular anatomical structure|cytoplasm|negative regulation of lamellipodium assembly|SH3 domain binding|peptidyl-tyrosine phosphorylation|lamellipodium|regulation of cell migration|SCAR complex|identical protein binding|negative regulation of protein localization to plasma membrane|positive regulation of cellular senescence
Acod1	2.06551	1.43977	2.53711	12.5782	3.65286	0.0111773	0.0774953	Up	0.0201781	0	0	0	0.0802752	0.154579	0.0400359	0.0385116	16365	aconitate decarboxylase 1	GO:0002376,GO:0002760,GO:0005739,GO:0006952,GO:0006954,GO:0007566,GO:0009617,GO:0016829,GO:0032088,GO:0032480,GO:0032496,GO:0034136,GO:0034144,GO:0035458,GO:0045087,GO:0045824,GO:0047613,GO:0050728,GO:0051607,GO:0071219,GO:0071222,GO:0071346,GO:0071347,GO:0071356,GO:0071393,GO:0072573,GO:2000379	immune system process|positive regulation of antimicrobial humoral response|mitochondrion|defense response|inflammatory response|embryo implantation|response to bacterium|lyase activity|negative regulation of NF-kappaB transcription factor activity|negative regulation of type I interferon production|response to lipopolysaccharide|negative regulation of toll-like receptor 2 signaling pathway|negat…
Acox2	26.2777	0.425051	2.11997	1.86748	0.901092	0.034009	0.16476	Up	0.25868	0.238164	0.161539	0.505806	0.627115	0.712165	0.240588	0.632568	93732	acyl-Coenzyme A oxidase 2, branched chain	GO:0000038,GO:0003997,GO:0005504,GO:0005777,GO:0005829,GO:0006629,GO:0006631,GO:0006635,GO:0010942,GO:0016401,GO:0016491,GO:0016627,GO:0033540,GO:0033791,GO:0043231,GO:0050660,GO:0055088,GO:0071949,GO:1902884	very long-chain fatty acid metabolic process|acyl-CoA oxidase activity|fatty acid binding|peroxisome|cytosol|lipid metabolic process|fatty acid metabolic process|fatty acid beta-oxidation|positive regulation of cell death|palmitoyl-CoA oxidase activity|oxidoreductase activity|oxidoreductase activity, acting on the CH-CH group of donors|fatty acid beta-oxidation using acyl-CoA oxidase|3alpha,7alph…	mmu00120,mmu03320,mmu04146	Primary bile acid biosynthesis|PPAR signaling pathway|Peroxisome
Adamts19	4.24685	1.0994	2.27881	5.67773	2.50531	0.0226784	0.126461	Up	0.0159146	0	0.00530041	0.00535369	0.00527611	0.0914379	0.042102	0.0151871	240322	a disintegrin-like and metallopeptidase (reprolysin type) with thrombospondin type 1 motif, 19	GO:0004222,GO:0005576,GO:0006508,GO:0008233,GO:0008237,GO:0016787,GO:0030198,GO:0031012,GO:0046872	metalloendopeptidase activity|extracellular region|proteolysis|peptidase activity|metallopeptidase activity|hydrolase activity|extracellular matrix organization|extracellular matrix|metal ion binding
Adamts8	64.2759	0.221629	-2.76562	0.653862	-0.612941	0.00568142	0.0478917	Down	0.916953	1.03392	0.656033	0.845422	0.439103	0.617898	0.662602	0.58336	30806	a disintegrin-like and metallopeptidase (reprolysin type) with thrombospondin type 1 motif, 8	GO:0004222,GO:0005576,GO:0008201,GO:0008233,GO:0008237,GO:0008270,GO:0016787,GO:0030198,GO:0031012,GO:0046872,GO:0062023	metalloendopeptidase activity|extracellular region|heparin binding|peptidase activity|metallopeptidase activity|zinc ion binding|hydrolase activity|extracellular matrix organization|extracellular matrix|metal ion binding|collagen-containing extracellular matrix
Adamtsl4	189.316	0.161352	4.25854	1.61007	0.687125	2.05767e-05	0.000501576	Up	1.41104	2.26869	2.00874	1.41143	2.83163	3.03721	3.05983	2.74075	229595	ADAMTS-like 4	GO:0002020,GO:0002064,GO:0004222,GO:0005576,GO:0005614,GO:0006915,GO:0030198,GO:0031012,GO:0042802,GO:0043065	protease binding|epithelial cell development|metalloendopeptidase activity|extracellular region|interstitial matrix|apoptotic process|extracellular matrix organization|extracellular matrix|identical protein binding|positive regulation of apoptotic process
Adap2	153.315	0.155561	4.21804	1.57588	0.65616	2.46439e-05	0.00058481	Up	1.03244	0.975228	0.826835	0.843101	1.73231	1.33582	1.58719	1.256	216991	ArfGAP with dual PH domains 2	GO:0005096,GO:0005545,GO:0005546,GO:0005547,GO:0005737,GO:0005740,GO:0005886,GO:0007507,GO:0016020,GO:0043231,GO:0043325,GO:0043533,GO:0043547,GO:0046872,GO:0048017,GO:1902936	GTPase activator activity|1-phosphatidylinositol binding|phosphatidylinositol-4,5-bisphosphate binding|phosphatidylinositol-3,4,5-trisphosphate binding|cytoplasm|mitochondrial envelope|plasma membrane|heart development|membrane|intracellular membrane-bounded organelle|phosphatidylinositol-3,4-bisphosphate binding|inositol 1,3,4,5 tetrakisphosphate binding|positive regulation of GTPase activity|me…
Adcy7	143.346	0.185599	6.75565	2.38476	1.25384	1.42191e-11	1.07707e-09	Up	0.531587	0.66707	0.700811	0.551383	1.91656	1.54127	1.34039	1.16254	11513	adenylate cyclase 7	GO:0000166,GO:0002819,GO:0004016,GO:0005524,GO:0005886,GO:0005887,GO:0006171,GO:0007189,GO:0007190,GO:0009190,GO:0016020,GO:0016021,GO:0016829,GO:0016849,GO:0035556,GO:0046872,GO:0071285,GO:0071361,GO:1900016	nucleotide binding|regulation of adaptive immune response|adenylate cyclase activity|ATP binding|plasma membrane|integral component of plasma membrane|cAMP biosynthetic process|adenylate cyclase-activating G protein-coupled receptor signaling pathway|activation of adenylate cyclase activity|cyclic nucleotide biosynthetic process|membrane|integral component of membrane|lyase activity|phosphorus-ox…	mmu00230,mmu01522,mmu04015,mmu04020,mmu04022,mmu04024,mmu04062,mmu04072,mmu04114,mmu04211,mmu04213,mmu04261,mmu04270,mmu04371,mmu04540,mmu04611,mmu04713,mmu04714,mmu04723,mmu04724,mmu04725,mmu04727,mmu04750,mmu04911,mmu04912,mmu04913,mmu04914,mmu04915,mmu04916,mmu04918,mmu04921,mmu04923,mmu04925,mmu04926,mmu04927,mmu04928,mmu04934,mmu04935,mmu04970,mmu04971,mmu04972,mmu04976,mmu05032,mmu05163,mmu…	Purine metabolism|Endocrine resistance|Rap1 signaling pathway|Calcium signaling pathway|cGMP-PKG signaling pathway|cAMP signaling pathway|Chemokine signaling pathway|Phospholipase D signaling pathway|Oocyte meiosis|Longevity regulating pathway|Longevity regulating pathway - multiple species|Adrenergic signaling in cardiomyocytes|Vascular smooth muscle contraction|Apelin signaling pathway|Gap junc…
Adgre1	236.25	0.130762	9.4975	2.36511	1.24191	2.14999e-21	4.90865e-19	Up	2.13561	2.29633	2.11824	2.02941	6.10853	4.61253	5.22704	4.74539	13733	adhesion G protein-coupled receptor E1	GO:0002250,GO:0002376,GO:0004888,GO:0004930,GO:0005509,GO:0005886,GO:0005887,GO:0007165,GO:0007166,GO:0007186,GO:0007189,GO:0009897,GO:0016020,GO:0016021,GO:0071944	adaptive immune response|immune system process|transmembrane signaling receptor activity|G protein-coupled receptor activity|calcium ion binding|plasma membrane|integral component of plasma membrane|signal transduction|cell surface receptor signaling pathway|G protein-coupled receptor signaling pathway|adenylate cyclase-activating G protein-coupled receptor signaling pathway|external side of plas…
Adora3	15.5849	0.472226	3.05138	2.71498	1.44094	0.00227795	0.0239777	Up	0.220156	0.237829	0.175977	0.0888731	0.547408	0.295147	0.742589	0.420186	11542	adenosine A3 receptor	GO:0001609,GO:0001973,GO:0002553,GO:0002687,GO:0005886,GO:0005887,GO:0008285,GO:0014068,GO:0030336,GO:0031594,GO:0032088,GO:0043306,GO:0045202,GO:0050729,GO:0050850,GO:0070257	G protein-coupled adenosine receptor activity|G protein-coupled adenosine receptor signaling pathway|histamine secretion by mast cell|positive regulation of leukocyte migration|plasma membrane|integral component of plasma membrane|negative regulation of cell population proliferation|positive regulation of phosphatidylinositol 3-kinase signaling|negative regulation of cell migration|neuromuscular …	mmu04022,mmu04071,mmu04080	cGMP-PKG signaling pathway|Sphingolipid signaling pathway|Neuroactive ligand-receptor interaction
Adra2b	16.8633	0.463322	2.50536	2.2358	1.16079	0.0122326	0.0824153	Up	0.0516656	0.152217	0.154867	0.169459	0.308314	0.470008	0.192208	0.234194	11552	adrenergic receptor, alpha 2b	GO:0000165,GO:0000187,GO:0001525,GO:0003056,GO:0004930,GO:0004935,GO:0004938,GO:0005515,GO:0005829,GO:0005887,GO:0007186,GO:0007565,GO:0009986,GO:0032148,GO:0035624,GO:0043231,GO:0043410,GO:0045666,GO:0045777,GO:0051379,GO:0070474,GO:0071875,GO:0071880	MAPK cascade|activation of MAPK activity|angiogenesis|regulation of vascular associated smooth muscle contraction|G protein-coupled receptor activity|adrenergic receptor activity|alpha2-adrenergic receptor activity|protein binding|cytosol|integral component of plasma membrane|G protein-coupled receptor signaling pathway|female pregnancy|cell surface|activation of protein kinase B activity|recepto…	mmu04022,mmu04080	cGMP-PKG signaling pathway|Neuroactive ligand-receptor interaction
Agbl2	64.4532	0.270173	2.32817	1.5465	0.629008	0.0199032	0.115473	Up	0.32761	0.523969	0.336688	0.670698	0.865789	0.564689	0.622161	0.875378	271813	ATP/GTP binding protein-like 2	GO:0004180,GO:0004181,GO:0005737,GO:0005814,GO:0005829,GO:0005856,GO:0006508,GO:0008233,GO:0008237,GO:0008270,GO:0016787,GO:0035610,GO:0036064,GO:0042995,GO:0046872	carboxypeptidase activity|metallocarboxypeptidase activity|cytoplasm|centriole|cytosol|cytoskeleton|proteolysis|peptidase activity|metallopeptidase activity|zinc ion binding|hydrolase activity|protein side chain deglutamylation|ciliary basal body|cell projection|metal ion binding
Ager	14.6786	0.475007	2.2767	2.11616	1.08145	0.0228043	0.126828	Up	0.376142	0.153915	0.344508	0.284703	0.59233	0.990522	0.559734	0.358949	11596	advanced glycosylation end product-specific receptor	GO:0001540,GO:0001650,GO:0001666,GO:0001774,GO:0001914,GO:0001933,GO:0001934,GO:0001937,GO:0005515,GO:0005576,GO:0005615,GO:0005634,GO:0005737,GO:0005829,GO:0005886,GO:0006954,GO:0007162,GO:0007259,GO:0007611,GO:0008201,GO:0009897,GO:0009925,GO:0009986,GO:0010255,GO:0010508,GO:0010596,GO:0010628,GO:0010718,GO:0010763,GO:0014002,GO:0014911,GO:0016020,GO:0016021,GO:0016324,GO:0023056,GO:0023057,GO:…	amyloid-beta binding|fibrillar center|response to hypoxia|microglial cell activation|regulation of T cell mediated cytotoxicity|negative regulation of protein phosphorylation|positive regulation of protein phosphorylation|negative regulation of endothelial cell proliferation|protein binding|extracellular region|extracellular space|nucleus|cytoplasm|cytosol|plasma membrane|inflammatory response|ne…	mmu04613,mmu04933,mmu05010,mmu05022,mmu05415,mmu05417	Neutrophil extracellular trap formation|AGE-RAGE signaling pathway in diabetic complications|Alzheimer disease|Pathways of neurodegeneration - multiple diseases|Diabetic cardiomyopathy|Lipid and atherosclerosis
Agpat2	56.2745	0.258353	2.96253	1.69982	0.765378	0.00305124	0.0302327	Up	1.55933	1.6617	0.961334	1.23886	2.47481	2.16038	3.06099	1.70968	67512	1-acylglycerol-3-phosphate O-acyltransferase 2 (lysophosphatidic acid acyltransferase, beta)	GO:0001819,GO:0003841,GO:0005783,GO:0006629,GO:0006654,GO:0008654,GO:0016020,GO:0016021,GO:0016740,GO:0016746	positive regulation of cytokine production|1-acylglycerol-3-phosphate O-acyltransferase activity|endoplasmic reticulum|lipid metabolic process|phosphatidic acid biosynthetic process|phospholipid biosynthetic process|membrane|integral component of membrane|transferase activity|acyltransferase activity	mmu00561,mmu00564,mmu04072,mmu04975	Glycerolipid metabolism|Glycerophospholipid metabolism|Phospholipase D signaling pathway|Fat digestion and absorption
Ahnak2	31.1478	0.357488	3.94312	2.65667	1.40962	8.04297e-05	0.00158306	Up	0.104651	0.0714955	0.0545549	0.0734711	0.153864	0.274497	0.266323	0.130262	100041194	AHNAK nucleoprotein 2	GO:0001778,GO:0005634,GO:0005737,GO:0005829,GO:0005886,GO:0030018,GO:0030315,GO:0030659,GO:0043034,GO:0043484	plasma membrane repair|nucleus|cytoplasm|cytosol|plasma membrane|Z disc|T-tubule|cytoplasmic vesicle membrane|costamere|regulation of RNA splicing	mmu05132	Salmonella infection
Aif1	151.963	0.228272	4.84356	2.15196	1.10565	1.27534e-06	4.29797e-05	Up	4.38147	5.00338	5.95584	3.90764	15.0494	7.61072	11.726	7.82759	11629	allograft inflammatory factor 1	GO:0001726,GO:0001774,GO:0001891,GO:0001934,GO:0003779,GO:0005509,GO:0005515,GO:0005634,GO:0005737,GO:0005829,GO:0005856,GO:0005884,GO:0005886,GO:0006911,GO:0008284,GO:0010629,GO:0014739,GO:0016020,GO:0016601,GO:0030027,GO:0030041,GO:0030046,GO:0030335,GO:0032587,GO:0032722,GO:0032755,GO:0034599,GO:0042102,GO:0042995,GO:0043066,GO:0043204,GO:0045429,GO:0046872,GO:0048471,GO:0048661,GO:0048662,GO:…	ruffle|microglial cell activation|phagocytic cup|positive regulation of protein phosphorylation|actin binding|calcium ion binding|protein binding|nucleus|cytoplasm|cytosol|cytoskeleton|actin filament|plasma membrane|phagocytosis, engulfment|positive regulation of cell population proliferation|negative regulation of gene expression|positive regulation of muscle hyperplasia|membrane|Rac protein sig…
Aim2	76.9708	0.20309	3.83535	1.71585	0.778923	0.000125386	0.0023101	Up	0.427877	0.433336	0.267199	0.357597	0.671584	0.556978	0.676516	0.695418	383619	absent in melanoma 2	GO:0002218,GO:0002230,GO:0002376,GO:0003677,GO:0003690,GO:0005515,GO:0005634,GO:0005654,GO:0005737,GO:0005739,GO:0005829,GO:0006915,GO:0006954,GO:0032088,GO:0032611,GO:0032731,GO:0033209,GO:0035458,GO:0035690,GO:0042802,GO:0044546,GO:0045087,GO:0051092,GO:0070269,GO:0097169,GO:1904270,GO:2001056	activation of innate immune response|positive regulation of defense response to virus by host|immune system process|DNA binding|double-stranded DNA binding|protein binding|nucleus|nucleoplasm|cytoplasm|mitochondrion|cytosol|apoptotic process|inflammatory response|negative regulation of NF-kappaB transcription factor activity|interleukin-1 beta production|positive regulation of interleukin-1 beta …	mmu04621,mmu04623	NOD-like receptor signaling pathway|Cytosolic DNA-sensing pathway
Ajuba	45.962	0.267684	2.33698	1.54282	0.625573	0.0194401	0.113722	Up	0.506855	0.439206	0.38727	0.782327	0.874777	0.956445	0.754248	0.739757	16475	ajuba LIM protein	GO:0000122,GO:0000932,GO:0001666,GO:0003682,GO:0003714,GO:0005515,GO:0005634,GO:0005654,GO:0005667,GO:0005737,GO:0005794,GO:0005829,GO:0005856,GO:0005886,GO:0005911,GO:0005912,GO:0005925,GO:0006355,GO:0007010,GO:0007049,GO:0007155,GO:0016020,GO:0016339,GO:0030027,GO:0030032,GO:0030054,GO:0030334,GO:0031047,GO:0031328,GO:0031334,GO:0033673,GO:0033674,GO:0034613,GO:0035195,GO:0035313,GO:0035331,GO:…	negative regulation of transcription by RNA polymerase II|P-body|response to hypoxia|chromatin binding|transcription corepressor activity|protein binding|nucleus|nucleoplasm|transcription regulator complex|cytoplasm|Golgi apparatus|cytosol|cytoskeleton|plasma membrane|cell-cell junction|adherens junction|focal adhesion|regulation of transcription, DNA-templated|cytoskeleton organization|cell cycl…	mmu04390,mmu04392	Hippo signaling pathway|Hippo signaling pathway - multiple species
Akna	177.11	0.152602	4.11266	1.54499	0.627601	3.91128e-05	0.00086971	Up	0.993051	0.975243	0.962377	1.14536	1.89365	1.80177	1.37775	1.34667	100182	AT-hook transcription factor	GO:0001650,GO:0001837,GO:0003677,GO:0005515,GO:0005634,GO:0005654,GO:0005737,GO:0005813,GO:0005814,GO:0005829,GO:0005856,GO:0005874,GO:0007399,GO:0021849,GO:0043231,GO:0045944,GO:0050727,GO:0060232,GO:0060234	fibrillar center|epithelial to mesenchymal transition|DNA binding|protein binding|nucleus|nucleoplasm|cytoplasm|centrosome|centriole|cytosol|cytoskeleton|microtubule|nervous system development|neuroblast division in subventricular zone|intracellular membrane-bounded organelle|positive regulation of transcription by RNA polymerase II|regulation of inflammatory response|delamination|neuroblast dela…
Akr1b8	21.1313	0.381695	2.66811	2.02568	1.0184	0.00762796	0.058993	Up	0.589402	0.771777	0.471126	0.317242	0.977013	0.940676	1.52028	1.01243	14187	aldo-keto reductase family 1, member B8	GO:0001523,GO:0001758,GO:0004032,GO:0005737,GO:0005739,GO:0005829,GO:0008106,GO:0016488,GO:0016491,GO:0044597,GO:0044598,GO:0045550,GO:0047718,GO:0052650,GO:0110095	retinoid metabolic process|retinal dehydrogenase activity|alditol:NADP+ 1-oxidoreductase activity|cytoplasm|mitochondrion|cytosol|alcohol dehydrogenase (NADP+) activity|farnesol catabolic process|oxidoreductase activity|daunorubicin metabolic process|doxorubicin metabolic process|geranylgeranyl reductase activity|indanol dehydrogenase activity|NADP-retinol dehydrogenase activity|cellular detoxifi…	mmu00040,mmu00051,mmu00052,mmu00561,mmu00790	Pentose and glucuronate interconversions|Fructose and mannose metabolism|Galactose metabolism|Glycerolipid metabolism|Folate biosynthesis
Aldh1a3	20.6648	0.358488	-2.64213	0.518649	-0.947169	0.00823876	0.0620876	Down	0.368511	0.392061	0.536961	0.340911	0.229071	0.220551	0.16756	0.249097	56847	aldehyde dehydrogenase family 1, subfamily A3	GO:0001758,GO:0002072,GO:0002138,GO:0004028,GO:0004029,GO:0004030,GO:0005737,GO:0006081,GO:0007626,GO:0016491,GO:0016620,GO:0021768,GO:0031076,GO:0042472,GO:0042573,GO:0042574,GO:0042803,GO:0043065,GO:0043584,GO:0048048,GO:0048386,GO:0050885,GO:0051289,GO:0060013,GO:0060166,GO:0060324,GO:0070324,GO:0070384,GO:0070403	retinal dehydrogenase activity|optic cup morphogenesis involved in camera-type eye development|retinoic acid biosynthetic process|3-chloroallyl aldehyde dehydrogenase activity|aldehyde dehydrogenase (NAD+) activity|aldehyde dehydrogenase [NAD(P)+] activity|cytoplasm|cellular aldehyde metabolic process|locomotory behavior|oxidoreductase activity|oxidoreductase activity, acting on the aldehyde or o…	mmu00830	Retinol metabolism
Aldh1l2	136.953	0.15569	7.00828	2.13039	1.09112	2.41267e-12	2.00561e-10	Up	0.390596	0.544812	0.526015	0.479886	1.15981	0.986575	1.10633	0.966969	216188	aldehyde dehydrogenase 1 family, member L2	GO:0003824,GO:0004029,GO:0005654,GO:0005737,GO:0005739,GO:0006730,GO:0009058,GO:0009258,GO:0016155,GO:0016491,GO:0016620,GO:0016742	catalytic activity|aldehyde dehydrogenase (NAD+) activity|nucleoplasm|cytoplasm|mitochondrion|one-carbon metabolic process|biosynthetic process|10-formyltetrahydrofolate catabolic process|formyltetrahydrofolate dehydrogenase activity|oxidoreductase activity|oxidoreductase activity, acting on the aldehyde or oxo group of donors, NAD or NADP as acceptor|hydroxymethyl-, formyl- and related transfera…	mmu00670	One carbon pool by folate
Alox12e	6.60551	0.901386	-2.80589	0.173236	-2.52919	0.00501774	0.0438383	Down	0.107583	0.0211309	0.32248	0.49944	0.0428002	0.0412084	0.0426918	0.0410664	11685	arachidonate lipoxygenase, epidermal	GO:0004052,GO:0005506,GO:0005737,GO:0005829,GO:0005886,GO:0006629,GO:0006631,GO:0016165,GO:0016491,GO:0016702,GO:0019369,GO:0019372,GO:0034440,GO:0043651,GO:0046872,GO:0050473,GO:0051122,GO:0051213	arachidonate 12(S)-lipoxygenase activity|iron ion binding|cytoplasm|cytosol|plasma membrane|lipid metabolic process|fatty acid metabolic process|linoleate 13S-lipoxygenase activity|oxidoreductase activity|oxidoreductase activity, acting on single donors with incorporation of molecular oxygen, incorporation of two atoms of oxygen|arachidonic acid metabolic process|lipoxygenase pathway|lipid oxidat…	mmu00590,mmu01523,mmu04726,mmu04750	Arachidonic acid metabolism|Antifolate resistance|Serotonergic synapse|Inflammatory mediator regulation of TRP channels
Alox5	26.6846	0.335341	4.13544	2.61495	1.38678	3.54276e-05	0.000800951	Up	0.268748	0.230937	0.25174	0.220368	0.885402	0.611207	0.533229	0.561014	11689	arachidonate 5-lipoxygenase	GO:0001937,GO:0002232,GO:0002523,GO:0002526,GO:0002540,GO:0004051,GO:0005506,GO:0005515,GO:0005634,GO:0005635,GO:0005641,GO:0005654,GO:0005737,GO:0005829,GO:0006691,GO:0006954,GO:0006959,GO:0016020,GO:0016363,GO:0016491,GO:0016525,GO:0016702,GO:0016787,GO:0019233,GO:0019369,GO:0019370,GO:0019372,GO:0030425,GO:0030501,GO:0031965,GO:0034440,GO:0036336,GO:0042383,GO:0042593,GO:0043651,GO:0045598,GO:…	negative regulation of endothelial cell proliferation|leukocyte chemotaxis involved in inflammatory response|leukocyte migration involved in inflammatory response|acute inflammatory response|leukotriene production involved in inflammatory response|arachidonate 5-lipoxygenase activity|iron ion binding|protein binding|nucleus|nuclear envelope|nuclear envelope lumen|nucleoplasm|cytoplasm|cytosol|leu…	mmu00590,mmu04664,mmu04726,mmu04913,mmu05145	Arachidonic acid metabolism|Fc epsilon RI signaling pathway|Serotonergic synapse|Ovarian steroidogenesis|Toxoplasmosis
Amhr2	8.14565	0.585544	2.12766	2.37157	1.24584	0.033365	0.162368	Up	0.116617	0.114526	0.163127	0.0470762	0.255167	0.312679	0.323935	0.178058	110542	anti-Mullerian hormone type 2 receptor	GO:0000166,GO:0004672,GO:0004674,GO:0004675,GO:0005024,GO:0005026,GO:0005524,GO:0005886,GO:0005887,GO:0006468,GO:0007178,GO:0007179,GO:0007548,GO:0016020,GO:0016021,GO:0016301,GO:0016310,GO:0016740,GO:0017002,GO:0032924,GO:0042562,GO:0043235,GO:0046872,GO:0048179,GO:0048185,GO:0071363,GO:1902613,GO:1990262,GO:1990272	nucleotide binding|protein kinase activity|protein serine/threonine kinase activity|transmembrane receptor protein serine/threonine kinase activity|transforming growth factor beta-activated receptor activity|transforming growth factor beta receptor activity, type II|ATP binding|plasma membrane|integral component of plasma membrane|protein phosphorylation|transmembrane receptor protein serine/thre…	mmu04060,mmu04350	Cytokine-cytokine receptor interaction|TGF-beta signaling pathway
Amn	81.1608	0.213076	-3.98625	0.555025	-0.849374	6.7127e-05	0.00137556	Down	3.93819	3.9619	2.62326	2.585	1.6559	1.71696	2.03287	2.01658	93835	amnionless	GO:0005102,GO:0005615,GO:0005768,GO:0005886,GO:0005905,GO:0006898,GO:0007275,GO:0007588,GO:0008104,GO:0015031,GO:0015889,GO:0016020,GO:0016021,GO:0016324,GO:0030139,GO:0031526,GO:0032991,GO:0043001,GO:0045177	signaling receptor binding|extracellular space|endosome|plasma membrane|clathrin-coated pit|receptor-mediated endocytosis|multicellular organism development|excretion|protein localization|protein transport|cobalamin transport|membrane|integral component of membrane|apical plasma membrane|endocytic vesicle|brush border membrane|protein-containing complex|Golgi to plasma membrane protein transport|…
Ang	56.3091	0.245345	4.28808	2.07349	1.05206	1.80223e-05	0.000450141	Up	1.92501	1.36759	1.47324	1.11604	3.82916	3.01999	3.12871	2.46239	11727	angiogenin, ribonuclease, RNase A family, 5	GO:0001525,GO:0001666,GO:0001878,GO:0001938,GO:0003676,GO:0003677,GO:0003723,GO:0003779,GO:0004518,GO:0004519,GO:0004540,GO:0005102,GO:0005507,GO:0005576,GO:0005604,GO:0005615,GO:0005634,GO:0005694,GO:0005730,GO:0006651,GO:0007202,GO:0007275,GO:0007417,GO:0008201,GO:0009303,GO:0009725,GO:0015629,GO:0016477,GO:0016787,GO:0017148,GO:0019731,GO:0019732,GO:0030154,GO:0030426,GO:0031410,GO:0032148,GO:…	angiogenesis|response to hypoxia|response to yeast|positive regulation of endothelial cell proliferation|nucleic acid binding|DNA binding|RNA binding|actin binding|nuclease activity|endonuclease activity|ribonuclease activity|signaling receptor binding|copper ion binding|extracellular region|basement membrane|extracellular space|nucleus|chromosome|nucleolus|diacylglycerol biosynthetic process|act…	mmu05014	Amyotrophic lateral sclerosis
Ankef1	19.1621	0.368965	2.05852	1.69293	0.759521	0.0395403	0.182502	Up	0.210955	0.320176	0.34491	0.193543	0.476846	0.459111	0.399536	0.512432	319196	ankyrin repeat and EF-hand domain containing 1
Anxa3	363.3	0.143298	7.1676	2.03793	1.0271	7.63216e-13	6.91158e-11	Up	6.20611	5.19103	5.75294	4.97726	13.8705	9.76175	12.9458	9.39033	11745	annexin A3	GO:0004859,GO:0005509,GO:0005544,GO:0005737,GO:0005886,GO:0006909,GO:0010595,GO:0016020,GO:0019834,GO:0030424,GO:0030425,GO:0030670,GO:0042581,GO:0042742,GO:0043025,GO:0043312,GO:0045766,GO:0048306,GO:0051054,GO:0051091,GO:0062023	phospholipase inhibitor activity|calcium ion binding|calcium-dependent phospholipid binding|cytoplasm|plasma membrane|phagocytosis|positive regulation of endothelial cell migration|membrane|phospholipase A2 inhibitor activity|axon|dendrite|phagocytic vesicle membrane|specific granule|defense response to bacterium|neuronal cell body|neutrophil degranulation|positive regulation of angiogenesis|calc…
Anxa4	137.14	0.161345	4.79245	1.7091	0.773238	1.6476e-06	5.33084e-05	Up	1.97024	1.93491	2.10238	1.58298	3.44351	3.20554	3.87126	2.71988	11746	annexin A4	GO:0001822,GO:0005509,GO:0005544,GO:0005634,GO:0005737,GO:0005886,GO:0006357,GO:0007219,GO:0009986,GO:0012506,GO:0016324,GO:0031965,GO:0032088,GO:0032717,GO:0042802,GO:0048306,GO:0048471,GO:0051059,GO:0062023	kidney development|calcium ion binding|calcium-dependent phospholipid binding|nucleus|cytoplasm|plasma membrane|regulation of transcription by RNA polymerase II|Notch signaling pathway|cell surface|vesicle membrane|apical plasma membrane|nuclear membrane|negative regulation of NF-kappaB transcription factor activity|negative regulation of interleukin-8 production|identical protein binding|calcium…
Ap1g2	62.8644	0.213886	2.7673	1.50722	0.591887	0.0056523	0.0477456	Up	1.18508	0.763164	0.815269	1.05874	1.60374	1.37666	1.40695	1.48316	11766	adaptor protein complex AP-1, gamma 2 subunit	GO:0005515,GO:0005768,GO:0005794,GO:0005798,GO:0005802,GO:0006886,GO:0006896,GO:0006898,GO:0015031,GO:0016020,GO:0016192,GO:0030117,GO:0030121,GO:0030133,GO:0031410,GO:0035615,GO:0140312	protein binding|endosome|Golgi apparatus|Golgi-associated vesicle|trans-Golgi network|intracellular protein transport|Golgi to vacuole transport|receptor-mediated endocytosis|protein transport|membrane|vesicle-mediated transport|membrane coat|AP-1 adaptor complex|transport vesicle|cytoplasmic vesicle|clathrin adaptor activity|cargo adaptor activity	mmu04142,mmu05170	Lysosome|Human immunodeficiency virus 1 infection
Ap1m2	8.54056	0.606214	-2.91116	0.29427	-1.76479	0.00360084	0.034066	Down	0.344092	0.318044	0.121342	0.265551	0.0603931	0.0969116	0.0602401	0.0965776	11768	adaptor protein complex AP-1, mu 2 subunit	GO:0005794,GO:0005802,GO:0006886,GO:0015031,GO:0016020,GO:0016192,GO:0030131,GO:0030136,GO:0031410,GO:0035615,GO:0043231	Golgi apparatus|trans-Golgi network|intracellular protein transport|protein transport|membrane|vesicle-mediated transport|clathrin adaptor complex|clathrin-coated vesicle|cytoplasmic vesicle|clathrin adaptor activity|intracellular membrane-bounded organelle	mmu04142,mmu05170	Lysosome|Human immunodeficiency virus 1 infection
Apbb1ip	246.887	0.14677	8.28438	2.32285	1.2159	1.18722e-16	1.56463e-14	Up	2.40686	2.2112	2.18763	2.24096	6.81078	4.47574	5.28386	4.84559	54519	amyloid beta (A4) precursor protein-binding, family B, member 1 interacting protein	GO:0002291,GO:0005515,GO:0005737,GO:0005829,GO:0005856,GO:0005886,GO:0007165,GO:0016020,GO:0030054,GO:0042101,GO:0042995,GO:0045785	T cell activation via T cell receptor contact with antigen bound to MHC molecule on antigen presenting cell|protein binding|cytoplasm|cytosol|cytoskeleton|plasma membrane|signal transduction|membrane|cell junction|T cell receptor complex|cell projection|positive regulation of cell adhesion	mmu04015,mmu04611	Rap1 signaling pathway|Platelet activation
Apobec1	78.5092	0.238506	5.69852	2.5653	1.35913	1.20851e-08	6.06499e-07	Up	0.394076	0.504285	0.596584	0.566426	1.84093	1.33792	1.22023	0.991439	11810	apolipoprotein B mRNA editing enzyme, catalytic polypeptide 1	GO:0003723,GO:0003729,GO:0003824,GO:0004126,GO:0004131,GO:0005515,GO:0005634,GO:0005737,GO:0006397,GO:0006641,GO:0006970,GO:0008047,GO:0008270,GO:0010332,GO:0016554,GO:0016556,GO:0016787,GO:0019904,GO:0035925,GO:0042127,GO:0042157,GO:0042158,GO:0042493,GO:0042953,GO:0043021,GO:0045471,GO:0046872,GO:0048255,GO:0051592,GO:0051607,GO:0070383,GO:0080111,GO:0090209,GO:0090310,GO:0090366	RNA binding|mRNA binding|catalytic activity|cytidine deaminase activity|cytosine deaminase activity|protein binding|nucleus|cytoplasm|mRNA processing|triglyceride metabolic process|response to osmotic stress|enzyme activator activity|zinc ion binding|response to gamma radiation|cytidine to uridine editing|mRNA modification|hydrolase activity|protein domain specific binding|mRNA 3'-UTR AU-rich reg…
Apobec3	99.2944	0.194475	4.34598	1.79649	0.845183	1.38654e-05	0.000358466	Up	0.560462	0.399048	0.601991	0.388865	0.968525	0.945921	0.931322	0.728724	80287	apolipoprotein B mRNA editing enzyme, catalytic polypeptide 3	GO:0000932,GO:0002244,GO:0002376,GO:0003723,GO:0003824,GO:0004126,GO:0005515,GO:0005634,GO:0005654,GO:0005737,GO:0008270,GO:0010529,GO:0016554,GO:0016787,GO:0045071,GO:0045087,GO:0045869,GO:0046872,GO:0047844,GO:0050688,GO:0051607,GO:0070383,GO:0080111,GO:1903900	P-body|hematopoietic progenitor cell differentiation|immune system process|RNA binding|catalytic activity|cytidine deaminase activity|protein binding|nucleus|nucleoplasm|cytoplasm|zinc ion binding|negative regulation of transposition|cytidine to uridine editing|hydrolase activity|negative regulation of viral genome replication|innate immune response|negative regulation of single stranded viral RN…	mmu05170	Human immunodeficiency virus 1 infection
Apobr	37.852	0.354929	4.26616	2.85637	1.51418	1.98867e-05	0.000487689	Up	0.364789	0.124009	0.350465	0.240712	0.920986	0.470237	0.988249	0.763176	171504	apolipoprotein B receptor	GO:0005886,GO:0006629,GO:0006641,GO:0006869,GO:0008202,GO:0008203,GO:0016020,GO:0030228,GO:0030229,GO:0034361,GO:0034362,GO:0042627	plasma membrane|lipid metabolic process|triglyceride metabolic process|lipid transport|steroid metabolic process|cholesterol metabolic process|membrane|lipoprotein particle receptor activity|very-low-density lipoprotein particle receptor activity|very-low-density lipoprotein particle|low-density lipoprotein particle|chylomicron
Apoc1	30.2706	0.311734	3.14411	1.97264	0.980126	0.00166592	0.0189223	Up	1.79097	1.38857	2.35457	1.99772	4.21879	4.69374	2.99243	3.23831	11812	apolipoprotein C-I	GO:0004859,GO:0005504,GO:0005576,GO:0006641,GO:0006869,GO:0008203,GO:0010916,GO:0032375,GO:0034361,GO:0034364,GO:0034447,GO:0042157,GO:0050995,GO:0051005	phospholipase inhibitor activity|fatty acid binding|extracellular region|triglyceride metabolic process|lipid transport|cholesterol metabolic process|negative regulation of very-low-density lipoprotein particle clearance|negative regulation of cholesterol transport|very-low-density lipoprotein particle|high-density lipoprotein particle|very-low-density lipoprotein particle clearance|lipoprotein m…	mmu04979	Cholesterol metabolism
Apoc4	1.44585	1.6046	2.46346	15.4856	3.95286	0.0137605	0.0895455	Up	0	0	0	0	0.200533	0.38615	0.100013	0.481024	11425	apolipoprotein C-IV	GO:0005576,GO:0006869,GO:0010890,GO:0034361,GO:0034364,GO:0070328	extracellular region|lipid transport|positive regulation of sequestering of triglyceride|very-low-density lipoprotein particle|high-density lipoprotein particle|triglyceride homeostasis
Arg2	38.3584	0.262329	-3.56492	0.522977	-0.93518	0.000363969	0.00562971	Down	1.69525	1.882	2.02523	1.67366	1.17291	1.02342	0.914017	0.773711	11847	arginase type II	GO:0000050,GO:0001657,GO:0002250,GO:0002376,GO:0002829,GO:0004053,GO:0005737,GO:0005739,GO:0006525,GO:0006941,GO:0010963,GO:0016787,GO:0016813,GO:0019547,GO:0030145,GO:0032651,GO:0032696,GO:0032700,GO:0032720,GO:0045087,GO:0045988,GO:0046872,GO:0050998,GO:0051001,GO:0071641,GO:0071644,GO:0071650,GO:1900425,GO:1903426,GO:1905403,GO:2000562,GO:2000774	urea cycle|ureteric bud development|adaptive immune response|immune system process|negative regulation of type 2 immune response|arginase activity|cytoplasm|mitochondrion|arginine metabolic process|striated muscle contraction|regulation of L-arginine import|hydrolase activity|hydrolase activity, acting on carbon-nitrogen (but not peptide) bonds, in linear amidines|arginine catabolic process to or…	mmu00220,mmu00330,mmu05146	Arginine biosynthesis|Arginine and proline metabolism|Amoebiasis
Arhgap25	117.759	0.177368	4.49733	1.73831	0.797682	6.88106e-06	0.000191653	Up	1.16808	1.03492	1.15442	0.922569	2.33614	1.51977	1.86418	1.8659	232201	Rho GTPase activating protein 25	GO:0001891,GO:0005096,GO:0006911,GO:0007015,GO:0007165,GO:0051058,GO:0090630	phagocytic cup|GTPase activator activity|phagocytosis, engulfment|actin filament organization|signal transduction|negative regulation of small GTPase mediated signal transduction|activation of GTPase activity
Arhgap30	121.962	0.214165	4.61873	1.98504	0.989172	3.86102e-06	0.00011505	Up	0.930856	0.879883	0.953328	0.962911	2.54598	1.22565	2.08934	1.67668	226652	Rho GTPase activating protein 30	GO:0005096,GO:0007165,GO:0007264,GO:0031410,GO:0043231	GTPase activator activity|signal transduction|small GTPase mediated signal transduction|cytoplasmic vesicle|intracellular membrane-bounded organelle
Arhgap45	243.484	0.141821	7.83233	2.15963	1.11079	4.78921e-15	5.42889e-13	Up	1.87715	1.93863	2.04498	1.45443	4.56505	3.69945	4.38529	3.46712	70719	Rho GTPase activating protein 45	GO:0005096,GO:0005737,GO:0005886,GO:0007165,GO:0016020,GO:0035556,GO:0042995,GO:0046872,GO:0090630	GTPase activator activity|cytoplasm|plasma membrane|signal transduction|membrane|intracellular signal transduction|cell projection|metal ion binding|activation of GTPase activity
Arhgap9	35.1881	0.317284	4.83534	2.89623	1.53417	1.3292e-06	4.4243e-05	Up	0.388192	0.344923	0.350927	0.223866	1.01118	0.654951	1.26536	0.934939	216445	Rho GTPase activating protein 9	GO:0005096,GO:0005547,GO:0005737,GO:0043087	GTPase activator activity|phosphatidylinositol-3,4,5-trisphosphate binding|cytoplasm|regulation of GTPase activity
Arhgdib	310.385	0.119	6.00646	1.64122	0.714767	1.89615e-09	1.07471e-07	Up	8.05841	7.44655	7.06897	6.65976	13.5051	10.5117	13.4395	11.4745	11857	Rho, GDP dissociation inhibitor (GDI) beta	GO:0003924,GO:0005094,GO:0005096,GO:0005737,GO:0005829,GO:0007266,GO:0016020,GO:0031267,GO:0035023,GO:1901164,GO:2000249	GTPase activity|Rho GDP-dissociation inhibitor activity|GTPase activator activity|cytoplasm|cytosol|Rho protein signal transduction|membrane|small GTPase binding|regulation of Rho protein signal transduction|negative regulation of trophoblast cell migration|regulation of actin cytoskeleton reorganization	mmu04722,mmu04962	Neurotrophin signaling pathway|Vasopressin-regulated water reabsorption
Arl11	43.9678	0.3458	7.71009	6.34733	2.66615	1.25728e-14	1.38643e-12	Up	0.210357	0.189369	0.14012	0.283057	1.56912	1.00718	1.80862	0.936793	219144	ADP-ribosylation factor-like 11	GO:0000166,GO:0002244,GO:0005525,GO:0005737,GO:0005886,GO:0006886,GO:0016192	nucleotide binding|hematopoietic progenitor cell differentiation|GTP binding|cytoplasm|plasma membrane|intracellular protein transport|vesicle-mediated transport
Arpc1b	564.412	0.11361	8.69143	1.98265	0.987432	3.57896e-18	5.74405e-16	Up	12.3229	13.0278	12.649	11.9607	28.3298	24.0521	28.4251	20.2099	11867	actin related protein 2/3 complex, subunit 1B	GO:0003779,GO:0005200,GO:0005634,GO:0005737,GO:0005856,GO:0005885,GO:0015629,GO:0030833,GO:0034314,GO:0036284,GO:0044877,GO:0051015	actin binding|structural constituent of cytoskeleton|nucleus|cytoplasm|cytoskeleton|Arp2/3 protein complex|actin cytoskeleton|regulation of actin filament polymerization|Arp2/3 complex-mediated actin nucleation|tubulobulbar complex|protein-containing complex binding|actin filament binding	mmu04144,mmu04530,mmu04666,mmu04810,mmu05100,mmu05132,mmu05135	Endocytosis|Tight junction|Fc gamma R-mediated phagocytosis|Regulation of actin cytoskeleton|Bacterial invasion of epithelial cells|Salmonella infection|Yersinia infection
Asb10	39.0866	0.401382	9.57794	14.3643	3.84441	9.89995e-22	2.29255e-19	Up	0.0985302	0.135469	0.0787581	0.0795498	1.64634	1.15109	1.66172	1.29757	117590	ankyrin repeat and SOCS box-containing 10	GO:0005634,GO:0005737,GO:0035556	nucleus|cytoplasm|intracellular signal transduction
Asf1b	16.1622	0.486297	1.99163	1.95684	0.968524	0.0464115	0.20236	Up	0.0979756	0.416948	0.55473	0.329592	0.487224	0.938206	0.874782	0.498652	66929	anti-silencing function 1B histone chaperone	GO:0000785,GO:0001835,GO:0005634,GO:0005654,GO:0006325,GO:0006333,GO:0006334,GO:0006335,GO:0006336,GO:0032991,GO:0042393	chromatin|blastocyst hatching|nucleus|nucleoplasm|chromatin organization|chromatin assembly or disassembly|nucleosome assembly|DNA replication-dependent nucleosome assembly|DNA replication-independent nucleosome assembly|protein-containing complex|histone binding
Asmt	3.16306	1.38468	-2.12793	0.129723	-2.9465	0.0333427	0.162368	Down	0.613849	0.0861202	0	0.2655	0	0.0839737	0.0434983	0	107626	acetylserotonin O-methyltransferase	GO:0008168,GO:0008171,GO:0008757,GO:0016740,GO:0017096,GO:0019438,GO:0030187,GO:0032259,GO:2000019	methyltransferase activity|O-methyltransferase activity|S-adenosylmethionine-dependent methyltransferase activity|transferase activity|acetylserotonin O-methyltransferase activity|aromatic compound biosynthetic process|melatonin biosynthetic process|methylation|negative regulation of male gonad development	mmu00380	Tryptophan metabolism
Aspg	129.563	0.195952	8.82702	3.31652	1.72967	1.07498e-18	1.83426e-16	Up	1.04288	0.73336	0.591754	0.66267	2.79154	2.20689	3.01438	2.23614	104816	asparaginase	GO:0003847,GO:0004067,GO:0004622,GO:0006520,GO:0006528,GO:0006629,GO:0006644,GO:0016042,GO:0016740,GO:0016746,GO:0016747,GO:0016787,GO:0102545	1-alkyl-2-acetylglycerophosphocholine esterase activity|asparaginase activity|lysophospholipase activity|cellular amino acid metabolic process|asparagine metabolic process|lipid metabolic process|phospholipid metabolic process|lipid catabolic process|transferase activity|acyltransferase activity|acyltransferase activity, transferring groups other than amino-acyl groups|hydrolase activity|phosphat…
Atf3	49.175	0.283341	5.56355	2.98221	1.57638	2.64334e-08	1.22076e-06	Up	0.607528	0.596634	0.686195	0.666436	2.57457	1.97294	2.01775	1.20993	11910	activating transcription factor 3	GO:0000122,GO:0000976,GO:0000977,GO:0000978,GO:0000981,GO:0001227,GO:0001228,GO:0003677,GO:0003700,GO:0005634,GO:0005654,GO:0005730,GO:0006094,GO:0006355,GO:0006357,GO:0008284,GO:0010628,GO:0030968,GO:0034198,GO:0035914,GO:0042802,GO:0042803,GO:0045892,GO:0045944,GO:0046982,GO:0070373,GO:1903984,GO:1990440,GO:1990622,GO:1990837	negative regulation of transcription by RNA polymerase II|transcription cis-regulatory region binding|RNA polymerase II transcription regulatory region sequence-specific DNA binding|RNA polymerase II cis-regulatory region sequence-specific DNA binding|DNA-binding transcription factor activity, RNA polymerase II-specific|DNA-binding transcription repressor activity, RNA polymerase II-specific|DNA-…			TF_bZIP
Atp2a1	13.6456	0.828305	2.67152	4.63586	2.21284	0.00755074	0.0586476	Up	0.136625	0.0149083	0.0303356	0.107242	0.0905896	0.814057	0.421681	0.0434599	11937	ATPase, Ca++ transporting, cardiac muscle, fast twitch 1	GO:0000166,GO:0005338,GO:0005388,GO:0005509,GO:0005515,GO:0005524,GO:0005783,GO:0005789,GO:0006811,GO:0006816,GO:0006874,GO:0006937,GO:0006942,GO:0008553,GO:0008637,GO:0016020,GO:0016021,GO:0016529,GO:0016887,GO:0030899,GO:0031448,GO:0031673,GO:0031674,GO:0032470,GO:0032471,GO:0033017,GO:0034976,GO:0042803,GO:0043231,GO:0043434,GO:0045988,GO:0046872,GO:0051561,GO:0051659,GO:0070059,GO:0070296,GO:…	nucleotide binding|nucleotide-sugar transmembrane transporter activity|P-type calcium transporter activity|calcium ion binding|protein binding|ATP binding|endoplasmic reticulum|endoplasmic reticulum membrane|ion transport|calcium ion transport|cellular calcium ion homeostasis|regulation of muscle contraction|regulation of striated muscle contraction|P-type proton-exporting transporter activity|ap…	mmu04020,mmu04022,mmu04024,mmu04260,mmu04261,mmu04919,mmu04972,mmu05010,mmu05017,mmu05022,mmu05410,mmu05412,mmu05414,mmu05415	Calcium signaling pathway|cGMP-PKG signaling pathway|cAMP signaling pathway|Cardiac muscle contraction|Adrenergic signaling in cardiomyocytes|Thyroid hormone signaling pathway|Pancreatic secretion|Alzheimer disease|Spinocerebellar ataxia|Pathways of neurodegeneration - multiple diseases|Hypertrophic cardiomyopathy|Arrhythmogenic right ventricular cardiomyopathy|Dilated cardiomyopathy|Diabetic car…
Atp6v0d2	10.5477	1.11975	5.42604	67.4526	6.0758	5.76176e-08	2.5107e-06	Up	0.0128339	0	0	0	0.38293	0.221213	0.280104	0.183709	242341	ATPase, H+ transporting, lysosomal V0 subunit D2	GO:0005768,GO:0005769,GO:0006811,GO:0007034,GO:0007035,GO:0015078,GO:0016020,GO:0016324,GO:0016471,GO:0033179,GO:0033181,GO:0046961,GO:1902600	endosome|early endosome|ion transport|vacuolar transport|vacuolar acidification|proton transmembrane transporter activity|membrane|apical plasma membrane|vacuolar proton-transporting V-type ATPase complex|proton-transporting V-type ATPase, V0 domain|plasma membrane proton-transporting V-type ATPase complex|proton-transporting ATPase activity, rotational mechanism|proton transmembrane transport	mmu00190,mmu04142,mmu04145,mmu04721,mmu04966,mmu05152,mmu05165,mmu05203,mmu05323	Oxidative phosphorylation|Lysosome|Phagosome|Synaptic vesicle cycle|Collecting duct acid secretion|Tuberculosis|Human papillomavirus infection|Viral carcinogenesis|Rheumatoid arthritis
Aurkb	7.80514	0.644834	1.96327	2.40491	1.26598	0.0496149	0.212038	Up	0.102545	0.100706	0.230533	0.0258722	0.407957	0.196392	0.27976	0.244644	20877	aurora kinase B	GO:0000122,GO:0000166,GO:0000775,GO:0000776,GO:0000779,GO:0002903,GO:0004672,GO:0004674,GO:0005515,GO:0005524,GO:0005634,GO:0005654,GO:0005694,GO:0005737,GO:0005819,GO:0005856,GO:0005876,GO:0006468,GO:0007049,GO:0007051,GO:0007052,GO:0007094,GO:0010369,GO:0016301,GO:0016310,GO:0016740,GO:0019900,GO:0030496,GO:0031616,GO:0032091,GO:0032133,GO:0032212,GO:0032465,GO:0032467,GO:0034501,GO:0034644,GO:…	negative regulation of transcription by RNA polymerase II|nucleotide binding|chromosome, centromeric region|kinetochore|condensed chromosome, centromeric region|negative regulation of B cell apoptotic process|protein kinase activity|protein serine/threonine kinase activity|protein binding|ATP binding|nucleus|nucleoplasm|chromosome|cytoplasm|spindle|cytoskeleton|spindle microtubule|protein phospho…
Axl	1377.15	0.105568	6.87347	1.65361	0.725621	6.26582e-12	5.02817e-10	Up	10.6693	8.84348	10.0932	9.55389	19.9121	14.51	16.9793	14.5885	26362	AXL receptor tyrosine kinase	GO:0000166,GO:0001618,GO:0001764,GO:0001779,GO:0001786,GO:0001818,GO:0001961,GO:0001974,GO:0002376,GO:0004672,GO:0004713,GO:0004714,GO:0005515,GO:0005524,GO:0005615,GO:0005886,GO:0005887,GO:0006468,GO:0006909,GO:0006954,GO:0007167,GO:0007169,GO:0007275,GO:0007283,GO:0007399,GO:0009986,GO:0015629,GO:0016020,GO:0016021,GO:0016301,GO:0016310,GO:0016477,GO:0016740,GO:0021885,GO:0030154,GO:0030168,GO:…	nucleotide binding|virus receptor activity|neuron migration|natural killer cell differentiation|phosphatidylserine binding|negative regulation of cytokine production|positive regulation of cytokine-mediated signaling pathway|blood vessel remodeling|immune system process|protein kinase activity|protein tyrosine kinase activity|transmembrane receptor protein tyrosine kinase activity|protein binding…	mmu01521	EGFR tyrosine kinase inhibitor resistance
B2m	4223.17	0.173033	8.64568	2.82058	1.49599	5.34848e-18	8.17914e-16	Up	139.134	123.549	140.781	124.199	457.878	369.103	425.924	264.039	12010	beta-2 microglobulin	GO:0001916,GO:0002237,GO:0002376,GO:0002474,GO:0002481,GO:0002726,GO:0003254,GO:0005515,GO:0005576,GO:0005615,GO:0005794,GO:0005829,GO:0005886,GO:0006826,GO:0006955,GO:0006968,GO:0007275,GO:0007611,GO:0009897,GO:0010977,GO:0019731,GO:0019885,GO:0030670,GO:0032092,GO:0033077,GO:0034756,GO:0042026,GO:0042612,GO:0042802,GO:0042803,GO:0042824,GO:0045087,GO:0045646,GO:0048260,GO:0050680,GO:0050768,GO:…	positive regulation of T cell mediated cytotoxicity|response to molecule of bacterial origin|immune system process|antigen processing and presentation of peptide antigen via MHC class I|antigen processing and presentation of exogenous protein antigen via MHC class Ib, TAP-dependent|positive regulation of T cell cytokine production|regulation of membrane depolarization|protein binding|extracellula…	mmu04612,mmu05163,mmu05166,mmu05168,mmu05169,mmu05170	Antigen processing and presentation|Human cytomegalovirus infection|Human T-cell leukemia virus 1 infection|Herpes simplex virus 1 infection|Epstein-Barr virus infection|Human immunodeficiency virus 1 infection
B430306N03Rik	9.99542	0.746201	4.20888	8.81937	3.14068	2.56634e-05	0.000606419	Up	0.0240539	0.0354339	0.0120169	0.0242753	0.382777	0.207304	0.202835	0.0688632	320148	RIKEN cDNA B430306N03 gene	GO:0009986,GO:0038023	cell surface|signaling receptor activity
B4galt1	232.108	0.128746	4.56516	1.5029	0.587744	4.99118e-06	0.000145778	Up	2.36676	2.5418	2.19883	2.96124	4.3362	3.51224	3.65241	3.9228	14595	UDP-Gal:betaGlcNAc beta 1,4- galactosyltransferase, polypeptide 1	GO:0000138,GO:0002064,GO:0002526,GO:0003831,GO:0003945,GO:0004461,GO:0005515,GO:0005576,GO:0005794,GO:0005886,GO:0005975,GO:0005989,GO:0006012,GO:0006486,GO:0006487,GO:0007155,GO:0007160,GO:0007339,GO:0007341,GO:0008092,GO:0008285,GO:0008378,GO:0009101,GO:0009312,GO:0009897,GO:0009986,GO:0016020,GO:0016021,GO:0016323,GO:0016740,GO:0016757,GO:0030057,GO:0030145,GO:0030198,GO:0030879,GO:0031526,GO:…	Golgi trans cisterna|epithelial cell development|acute inflammatory response|beta-N-acetylglucosaminylglycopeptide beta-1,4-galactosyltransferase activity|N-acetyllactosamine synthase activity|lactose synthase activity|protein binding|extracellular region|Golgi apparatus|plasma membrane|carbohydrate metabolic process|lactose biosynthetic process|galactose metabolic process|protein glycosylation|p…	mmu00052,mmu00510,mmu00513,mmu00514,mmu00515,mmu00533,mmu00601	Galactose metabolism|N-Glycan biosynthesis|Various types of N-glycan biosynthesis|Other types of O-glycan biosynthesis|Mannose type O-glycan biosynthesis|Glycosaminoglycan biosynthesis - keratan sulfate|Glycosphingolipid biosynthesis - lacto and neolacto series
Baiap2l2	86.9846	0.24669	7.52534	3.62108	1.85642	5.25852e-14	5.39498e-12	Up	0.656696	0.523998	0.410091	0.42802	2.5173	1.29699	1.8323	1.8017	207495	BAI1-associated protein 2-like 2	GO:0005543,GO:0005654,GO:0005829,GO:0005886,GO:0007009,GO:0008289,GO:0012506,GO:0016020,GO:0030054,GO:0030838,GO:0031410,GO:0042802,GO:0044291,GO:0051017,GO:0051764,GO:0061024,GO:0071439,GO:2000251	phospholipid binding|nucleoplasm|cytosol|plasma membrane|plasma membrane organization|lipid binding|vesicle membrane|membrane|cell junction|positive regulation of actin filament polymerization|cytoplasmic vesicle|identical protein binding|cell-cell contact zone|actin filament bundle assembly|actin crosslink formation|membrane organization|clathrin complex|positive regulation of actin cytoskeleton…
Baz1a	33.0015	0.288309	2.9145	1.79039	0.840276	0.00356263	0.0337918	Up	0.202899	0.182655	0.22807	0.170639	0.403598	0.388588	0.259997	0.379181	217578	bromodomain adjacent to zinc finger domain 1A	GO:0000228,GO:0005515,GO:0005634,GO:0006261,GO:0006338,GO:0008623,GO:0046872	nuclear chromosome|protein binding|nucleus|DNA-dependent DNA replication|chromatin remodeling|CHRAC|metal ion binding
BC028528	55.0995	0.242328	3.05838	1.67149	0.741133	0.00222534	0.0235462	Up	0.660756	0.8373	0.958358	0.989502	1.69594	1.24506	1.75508	1.17974	229600	cDNA sequence BC028528	GO:0005576	extracellular region
BC035044	25.9433	0.338388	2.12627	1.64662	0.719505	0.0334804	0.162685	Up	0.379862	0.37305	0.359568	0.423712	0.934566	0.650925	0.535519	0.457893	232406	cDNA sequence BC035044
BC147527	5.0543	1.03033	2.41848	5.62495	2.49184	0.0155857	0.0979798	Up	0.0286771	0.0281629	0	0.0289411	0.156869	0.164766	0.170697	0	625360	cDNA sequence BC147527
Bcl2a1a	8.51764	0.660597	3.31707	4.56701	2.19125	0.000909652	0.0117494	Up	0.196813	0.128856	0.0655493	0.397249	1.43547	0.753865	0.781003	0.688661	12044	B cell leukemia/lymphoma 2 related protein A1a	GO:0001782,GO:0002903,GO:0005515,GO:0005737,GO:0005741,GO:0006915,GO:0008630,GO:0042803,GO:0042981,GO:0043066,GO:0044877,GO:0046982,GO:0051400,GO:0097192	B cell homeostasis|negative regulation of B cell apoptotic process|protein binding|cytoplasm|mitochondrial outer membrane|apoptotic process|intrinsic apoptotic signaling pathway in response to DNA damage|protein homodimerization activity|regulation of apoptotic process|negative regulation of apoptotic process|protein-containing complex binding|protein heterodimerization activity|BH domain binding…	mmu04064,mmu04210,mmu05202,mmu05221	NF-kappa B signaling pathway|Apoptosis|Transcriptional misregulation in cancer|Acute myeloid leukemia
Bcl2a1b	68.6931	0.2954	8.26399	5.43088	2.44118	1.40886e-16	1.84174e-14	Up	2.46068	1.2754	1.22931	0.758795	9.85735	8.24712	7.59467	6.00096	12045	B cell leukemia/lymphoma 2 related protein A1b	GO:0005741,GO:0008630,GO:0042803,GO:0044877,GO:0046982,GO:0051400,GO:0097192	mitochondrial outer membrane|intrinsic apoptotic signaling pathway in response to DNA damage|protein homodimerization activity|protein-containing complex binding|protein heterodimerization activity|BH domain binding|extrinsic apoptotic signaling pathway in absence of ligand	mmu04064,mmu04210,mmu05202,mmu05221	NF-kappa B signaling pathway|Apoptosis|Transcriptional misregulation in cancer|Acute myeloid leukemia
Bcl2a1d	5.76042	1.05079	3.632	14.0886	3.81645	0.000281233	0.00456793	Up	0	0.0644279	0.0655493	0.0662082	0.587239	0.816687	1.1715	0.250422	12047	B cell leukemia/lymphoma 2 related protein A1d	GO:0005741,GO:0008630,GO:0030217,GO:0042803,GO:0043027,GO:0043154,GO:0044877,GO:0046982,GO:0050852,GO:0051400,GO:0097192	mitochondrial outer membrane|intrinsic apoptotic signaling pathway in response to DNA damage|T cell differentiation|protein homodimerization activity|cysteine-type endopeptidase inhibitor activity involved in apoptotic process|negative regulation of cysteine-type endopeptidase activity involved in apoptotic process|protein-containing complex binding|protein heterodimerization activity|T cell rece…	mmu04064,mmu04210,mmu05202,mmu05221	NF-kappa B signaling pathway|Apoptosis|Transcriptional misregulation in cancer|Acute myeloid leukemia
Bcl3	31.3571	0.395768	2.66341	2.07641	1.05409	0.00773533	0.0595377	Up	0.426875	0.391272	1.13738	0.315923	1.50012	0.9538	1.32692	1.03199	12051	B cell leukemia/lymphoma 3	GO:0002268,GO:0002315,GO:0002455,GO:0002467,GO:0003713,GO:0005515,GO:0005634,GO:0005654,GO:0005737,GO:0005829,GO:0005886,GO:0006351,GO:0006974,GO:0007249,GO:0008134,GO:0009615,GO:0010225,GO:0019730,GO:0030198,GO:0030330,GO:0030496,GO:0032717,GO:0032720,GO:0032729,GO:0032733,GO:0032991,GO:0032996,GO:0033257,GO:0042088,GO:0042742,GO:0042771,GO:0042832,GO:0042981,GO:0043066,GO:0043231,GO:0045064,GO:…	follicular dendritic cell differentiation|marginal zone B cell differentiation|humoral immune response mediated by circulating immunoglobulin|germinal center formation|transcription coactivator activity|protein binding|nucleus|nucleoplasm|cytoplasm|cytosol|plasma membrane|transcription, DNA-templated|cellular response to DNA damage stimulus|I-kappaB kinase/NF-kappaB signaling|transcription factor…	mmu04625,mmu04668	C-type lectin receptor signaling pathway|TNF signaling pathway
Bglap3	7.55263	0.635786	-2.5832	0.320331	-1.64236	0.00978872	0.0704909	Down	0.503445	0.629259	0.503023	0.415702	0.136559	0.175307	0.317831	0.0436758	12095	bone gamma-carboxyglutamate protein 3	GO:0001649,GO:0005509,GO:0005576,GO:0005615,GO:0005737,GO:0005791,GO:0005794,GO:0008147,GO:0030425,GO:0030500,GO:0031214,GO:0031982,GO:0032571,GO:0042995,GO:0043204,GO:0046848,GO:0046872,GO:0060348,GO:1900076	osteoblast differentiation|calcium ion binding|extracellular region|extracellular space|cytoplasm|rough endoplasmic reticulum|Golgi apparatus|structural constituent of bone|dendrite|regulation of bone mineralization|biomineral tissue development|vesicle|response to vitamin K|cell projection|perikaryon|hydroxyapatite binding|metal ion binding|bone development|regulation of cellular response to ins…	mmu04928	Parathyroid hormone synthesis, secretion and action
Bhmt	16.038	0.506729	2.28204	2.22897	1.15638	0.0224868	0.125737	Up	0.403446	0.123816	0.0755827	0.381712	0.652047	0.651942	0.350213	0.577507	12116	betaine-homocysteine methyltransferase	GO:0005829,GO:0006479,GO:0006577,GO:0008168,GO:0008270,GO:0009086,GO:0032991,GO:0044877,GO:0047150,GO:0070062,GO:0071267	cytosol|protein methylation|amino-acid betaine metabolic process|methyltransferase activity|zinc ion binding|methionine biosynthetic process|protein-containing complex|protein-containing complex binding|betaine-homocysteine S-methyltransferase activity|extracellular exosome|L-methionine salvage	mmu00260,mmu00270	Glycine, serine and threonine metabolism|Cysteine and methionine metabolism
Bin2	192.395	0.171472	5.23588	1.86323	0.897808	1.642e-07	6.50777e-06	Up	3.07976	2.78169	2.98733	2.99468	6.93103	4.30533	6.62356	4.63373	668218	bridging integrator 2	GO:0001891,GO:0002102,GO:0005543,GO:0005886,GO:0006911,GO:0060326,GO:0071800,GO:0097320	phagocytic cup|podosome|phospholipid binding|plasma membrane|phagocytosis, engulfment|cell chemotaxis|podosome assembly|plasma membrane tubulation
Blnk	121.698	0.178829	5.2855	1.92546	0.9452	1.25364e-07	5.09312e-06	Up	1.84516	2.53115	2.92637	2.2464	5.35984	4.31911	5.05571	4.02473	17060	B cell linker	GO:0005515,GO:0005737,GO:0005829,GO:0005886,GO:0007169,GO:0010628,GO:0016020,GO:0019899,GO:0019901,GO:0035556,GO:0035591,GO:0036464,GO:0042113,GO:0042169,GO:0043274,GO:0050853,GO:1990782	protein binding|cytoplasm|cytosol|plasma membrane|transmembrane receptor protein tyrosine kinase signaling pathway|positive regulation of gene expression|membrane|enzyme binding|protein kinase binding|intracellular signal transduction|signaling adaptor activity|cytoplasmic ribonucleoprotein granule|B cell activation|SH2 domain binding|phospholipase binding|B cell receptor signaling pathway|protei…	mmu04064,mmu04380,mmu04662,mmu05169,mmu05340	NF-kappa B signaling pathway|Osteoclast differentiation|B cell receptor signaling pathway|Epstein-Barr virus infection|Primary immunodeficiency
Bmf	109.435	0.176706	4.2382	1.68053	0.748915	2.25315e-05	0.00054029	Up	0.973469	0.68024	0.7669	0.576234	1.29403	1.23694	1.35575	1.25054	171543	BCL2 modifying factor	GO:0001669,GO:0005515,GO:0005737,GO:0006915,GO:0009267,GO:0010507,GO:0015629,GO:0016459,GO:0031334,GO:0034644,GO:0043065,GO:0043276,GO:0090200,GO:1904093,GO:2001234,GO:2001235	acrosomal vesicle|protein binding|cytoplasm|apoptotic process|cellular response to starvation|negative regulation of autophagy|actin cytoskeleton|myosin complex|positive regulation of protein-containing complex assembly|cellular response to UV|positive regulation of apoptotic process|anoikis|positive regulation of release of cytochrome c from mitochondria|negative regulation of autophagic cell de…	mmu05206	MicroRNAs in cancer
Bmp3	104.548	0.209949	-5.3497	0.459087	-1.12316	8.81018e-08	3.69026e-06	Down	1.31621	1.01268	0.871156	1.51447	0.600343	0.465624	0.490702	0.648026	110075	bone morphogenetic protein 3	GO:0001503,GO:0001649,GO:0005125,GO:0005576,GO:0005615,GO:0007275,GO:0008083,GO:0010862,GO:0030154,GO:0031982,GO:0045944,GO:0051216,GO:0060395,GO:0070700	ossification|osteoblast differentiation|cytokine activity|extracellular region|extracellular space|multicellular organism development|growth factor activity|positive regulation of pathway-restricted SMAD protein phosphorylation|cell differentiation|vesicle|positive regulation of transcription by RNA polymerase II|cartilage development|SMAD protein signal transduction|BMP receptor binding	mmu04060	Cytokine-cytokine receptor interaction
Bspry	10.1052	0.507599	2.05479	2.06052	1.04301	0.0398991	0.183526	Up	0.116111	0.256566	0.145017	0.23436	0.317575	0.416951	0.403163	0.443215	192120	B-box and SPRY domain containing	GO:0005499,GO:0005737,GO:0006811,GO:0006816,GO:0008270,GO:0016020,GO:0016567,GO:0031252,GO:0046872,GO:0048471,GO:0061630,GO:1990830	vitamin D binding|cytoplasm|ion transport|calcium ion transport|zinc ion binding|membrane|protein ubiquitination|cell leading edge|metal ion binding|perinuclear region of cytoplasm|ubiquitin protein ligase activity|cellular response to leukemia inhibitory factor
Bst2	234.24	0.211366	8.04621	3.25058	1.7007	8.53976e-16	1.0384e-13	Up	6.85078	6.53752	4.71403	9.84897	27.6403	20.6091	27.8268	16.4674	69550	bone marrow stromal cell antigen 2	GO:0002376,GO:0005737,GO:0005768,GO:0005794,GO:0005886,GO:0008191,GO:0009615,GO:0009986,GO:0016020,GO:0016021,GO:0016324,GO:0031225,GO:0032956,GO:0034341,GO:0035455,GO:0035456,GO:0045071,GO:0045087,GO:0051607,GO:1901253	immune system process|cytoplasm|endosome|Golgi apparatus|plasma membrane|metalloendopeptidase inhibitor activity|response to virus|cell surface|membrane|integral component of membrane|apical plasma membrane|anchored component of membrane|regulation of actin cytoskeleton organization|response to interferon-gamma|response to interferon-alpha|response to interferon-beta|negative regulation of viral …	mmu05168,mmu05170	Herpes simplex virus 1 infection|Human immunodeficiency virus 1 infection
Btaf1	778.075	0.120483	-5.40599	0.636693	-0.651331	6.44502e-08	2.77119e-06	Down	5.42977	5.80654	7.47372	5.94697	3.97955	4.38252	3.20182	4.44947	107182	B-TFIID TATA-box binding protein associated factor 1	GO:0003677,GO:0003712,GO:0005634,GO:0005654,GO:0008094,GO:0035562,GO:0043231,GO:0045892	DNA binding|transcription coregulator activity|nucleus|nucleoplasm|ATPase, acting on DNA|negative regulation of chromatin binding|intracellular membrane-bounded organelle|negative regulation of transcription, DNA-templated
Btk	49.9417	0.309882	5.37148	3.17009	1.66453	7.80937e-08	3.29661e-06	Up	0.575835	0.24741	0.539393	0.326889	1.71814	0.999438	1.62453	1.1162	12229	Bruton agammaglobulinemia tyrosine kinase	GO:0000166,GO:0001805,GO:0001812,GO:0001818,GO:0002250,GO:0002344,GO:0002376,GO:0002553,GO:0004672,GO:0004713,GO:0004715,GO:0005515,GO:0005524,GO:0005547,GO:0005634,GO:0005737,GO:0005829,GO:0005886,GO:0006468,GO:0006915,GO:0007249,GO:0008289,GO:0010033,GO:0016004,GO:0016020,GO:0016301,GO:0016310,GO:0016740,GO:0018108,GO:0030889,GO:0031410,GO:0034614,GO:0035556,GO:0042802,GO:0043274,GO:0045087,GO:…	nucleotide binding|positive regulation of type III hypersensitivity|positive regulation of type I hypersensitivity|negative regulation of cytokine production|adaptive immune response|B cell affinity maturation|immune system process|histamine secretion by mast cell|protein kinase activity|protein tyrosine kinase activity|non-membrane spanning protein tyrosine kinase activity|protein binding|ATP bi…	mmu04064,mmu04380,mmu04611,mmu04662,mmu04664,mmu05169,mmu05340	NF-kappa B signaling pathway|Osteoclast differentiation|Platelet activation|B cell receptor signaling pathway|Fc epsilon RI signaling pathway|Epstein-Barr virus infection|Primary immunodeficiency
C1qa	2530.28	0.192866	10.3464	3.98747	1.99547	4.34395e-25	1.15435e-22	Up	49.8078	42.4212	51.4539	48.3668	245.77	165.363	225.612	143.423	12259	complement component 1, q subcomponent, alpha polypeptide	GO:0001774,GO:0002376,GO:0005515,GO:0005576,GO:0005581,GO:0005615,GO:0006958,GO:0007568,GO:0016322,GO:0045087,GO:0045202,GO:0048143,GO:0050808,GO:0098794,GO:0098883,GO:0150062,GO:0150064,GO:1901216	microglial cell activation|immune system process|protein binding|extracellular region|collagen trimer|extracellular space|complement activation, classical pathway|aging|neuron remodeling|innate immune response|synapse|astrocyte activation|synapse organization|postsynapse|synapse pruning|complement-mediated synapse pruning|vertebrate eye-specific patterning|positive regulation of neuron death	mmu04610,mmu05020,mmu05133,mmu05142,mmu05150,mmu05171,mmu05322	Complement and coagulation cascades|Prion disease|Pertussis|Chagas disease|Staphylococcus aureus infection|Coronavirus disease - COVID-19|Systemic lupus erythematosus
C1qb	2744.62	0.184146	10.829	3.98372	1.99412	2.50946e-27	8.47466e-25	Up	51.9372	47.5219	54.4931	50.3626	265.43	178.374	230.83	154.558	12260	complement component 1, q subcomponent, beta polypeptide	GO:0002376,GO:0005576,GO:0005581,GO:0005602,GO:0005615,GO:0006958,GO:0042802,GO:0045087,GO:0045202,GO:0048839,GO:0098794,GO:0098883	immune system process|extracellular region|collagen trimer|complement component C1 complex|extracellular space|complement activation, classical pathway|identical protein binding|innate immune response|synapse|inner ear development|postsynapse|synapse pruning	mmu04610,mmu05020,mmu05133,mmu05142,mmu05150,mmu05171,mmu05322	Complement and coagulation cascades|Prion disease|Pertussis|Chagas disease|Staphylococcus aureus infection|Coronavirus disease - COVID-19|Systemic lupus erythematosus
C1qc	2486.99	0.179683	10.9594	3.91555	1.96922	5.98853e-28	2.20623e-25	Up	46.5893	43.24	47.1548	47.7228	235.897	155.011	204.686	141.108	12262	complement component 1, q subcomponent, C chain	GO:0002376,GO:0005576,GO:0005581,GO:0005615,GO:0006958,GO:0030853,GO:0045087,GO:0045202,GO:0045650,GO:0098794,GO:0098883	immune system process|extracellular region|collagen trimer|extracellular space|complement activation, classical pathway|negative regulation of granulocyte differentiation|innate immune response|synapse|negative regulation of macrophage differentiation|postsynapse|synapse pruning	mmu04610,mmu05020,mmu05133,mmu05142,mmu05150,mmu05171,mmu05322	Complement and coagulation cascades|Prion disease|Pertussis|Chagas disease|Staphylococcus aureus infection|Coronavirus disease - COVID-19|Systemic lupus erythematosus
C3	164.981	0.130654	7.52557	1.97691	0.983245	5.24923e-14	5.39498e-12	Up	0.992681	1.23091	1.08202	1.05242	2.11422	2.31404	2.23818	2.12426	12266	complement component 3	GO:0001798,GO:0001934,GO:0001970,GO:0002376,GO:0004866,GO:0005515,GO:0005576,GO:0005615,GO:0006629,GO:0006631,GO:0006954,GO:0006956,GO:0006957,GO:0006958,GO:0007596,GO:0008289,GO:0009617,GO:0009986,GO:0010575,GO:0010828,GO:0010866,GO:0010884,GO:0016322,GO:0031715,GO:0032991,GO:0035846,GO:0035886,GO:0045087,GO:0045745,GO:0045766,GO:0048260,GO:0048639,GO:0050766,GO:0060041,GO:0060100,GO:0070374,GO:…	positive regulation of type IIa hypersensitivity|positive regulation of protein phosphorylation|positive regulation of activation of membrane attack complex|immune system process|endopeptidase inhibitor activity|protein binding|extracellular region|extracellular space|lipid metabolic process|fatty acid metabolic process|inflammatory response|complement activation|complement activation, alternativ…	mmu04080,mmu04145,mmu04610,mmu04613,mmu05133,mmu05134,mmu05140,mmu05142,mmu05150,mmu05152,mmu05167,mmu05168,mmu05171,mmu05203,mmu05322	Neuroactive ligand-receptor interaction|Phagosome|Complement and coagulation cascades|Neutrophil extracellular trap formation|Pertussis|Legionellosis|Leishmaniasis|Chagas disease|Staphylococcus aureus infection|Tuberculosis|Kaposi sarcoma-associated herpesvirus infection|Herpes simplex virus 1 infection|Coronavirus disease - COVID-19|Viral carcinogenesis|Systemic lupus erythematosus
C3ar1	182.748	0.192384	13.1068	5.7419	2.52153	3.01168e-39	2.56944e-36	Up	0.777424	0.572613	0.558305	0.674249	4.78424	3.14066	4.13343	3.0487	12267	complement component 3a receptor 1	GO:0001850,GO:0002430,GO:0002462,GO:0004875,GO:0004876,GO:0004930,GO:0005886,GO:0006935,GO:0006954,GO:0007165,GO:0007186,GO:0007200,GO:0007204,GO:0008217,GO:0010575,GO:0010759,GO:0016020,GO:0016021,GO:0030335,GO:0045766,GO:0048661,GO:0051482,GO:0072126,GO:0090023,GO:2000573	complement component C3a binding|complement receptor mediated signaling pathway|tolerance induction to nonself antigen|complement receptor activity|complement component C3a receptor activity|G protein-coupled receptor activity|plasma membrane|chemotaxis|inflammatory response|signal transduction|G protein-coupled receptor signaling pathway|phospholipase C-activating G protein-coupled receptor sign…	mmu04080,mmu04610,mmu05150,mmu05171	Neuroactive ligand-receptor interaction|Complement and coagulation cascades|Staphylococcus aureus infection|Coronavirus disease - COVID-19
C4b	2763.59	0.0961161	25.0753	5.31525	2.41014	9.25599e-139	7.50198e-135	Up	8.43966	8.07292	8.79467	7.42021	48.5425	39.0024	50.5104	39.2957	12268	complement component 4B (Chido blood group)	GO:0001848,GO:0001849,GO:0005576,GO:0005615,GO:0006956,GO:0016064,GO:0030246,GO:0030424,GO:0030425,GO:0043025,GO:0045202,GO:0106139	complement binding|complement component C1q complex binding|extracellular region|extracellular space|complement activation|immunoglobulin mediated immune response|carbohydrate binding|axon|dendrite|neuronal cell body|synapse|symbiont cell surface	mmu04610,mmu05133,mmu05150,mmu05171,mmu05322	Complement and coagulation cascades|Pertussis|Staphylococcus aureus infection|Coronavirus disease - COVID-19|Systemic lupus erythematosus
C5ar1	31.3038	0.337866	2.805	1.92882	0.947716	0.0050316	0.0438383	Up	0.487667	0.359192	0.629375	0.225572	0.990258	0.661563	0.745852	0.950143	12273	complement component 5a receptor 1	GO:0001774,GO:0001856,GO:0002430,GO:0004875,GO:0004878,GO:0004930,GO:0005886,GO:0006915,GO:0006935,GO:0006954,GO:0007165,GO:0007200,GO:0007204,GO:0009986,GO:0010575,GO:0010759,GO:0016020,GO:0016021,GO:0016323,GO:0021534,GO:0030593,GO:0031410,GO:0032494,GO:0038178,GO:0042789,GO:0043524,GO:0045177,GO:0045766,GO:0048143,GO:0050679,GO:0050830,GO:0050890,GO:0070374,GO:0090023,GO:0097242,GO:0099172,GO:…	microglial cell activation|complement component C5a binding|complement receptor mediated signaling pathway|complement receptor activity|complement component C5a receptor activity|G protein-coupled receptor activity|plasma membrane|apoptotic process|chemotaxis|inflammatory response|signal transduction|phospholipase C-activating G protein-coupled receptor signaling pathway|positive regulation of cy…	mmu04080,mmu04610,mmu04613,mmu05150,mmu05171	Neuroactive ligand-receptor interaction|Complement and coagulation cascades|Neutrophil extracellular trap formation|Staphylococcus aureus infection|Coronavirus disease - COVID-19
C5ar2	22.4613	0.339485	2.08353	1.63278	0.707328	0.0372026	0.17546	Up	0.200811	0.138047	0.180579	0.151995	0.339529	0.249984	0.298826	0.229959	319430	complement component 5a receptor 2	GO:0002430,GO:0004875,GO:0004878,GO:0004930,GO:0005886,GO:0006935,GO:0006954,GO:0007165,GO:0007186,GO:0007200,GO:0007204,GO:0009925,GO:0016020,GO:0016021,GO:0032677,GO:0032715,GO:0032720,GO:0045177,GO:0050679,GO:0070374,GO:0090024	complement receptor mediated signaling pathway|complement receptor activity|complement component C5a receptor activity|G protein-coupled receptor activity|plasma membrane|chemotaxis|inflammatory response|signal transduction|G protein-coupled receptor signaling pathway|phospholipase C-activating G protein-coupled receptor signaling pathway|positive regulation of cytosolic calcium ion concentration…
Cacna1s	24.8386	0.380492	2.29251	1.83055	0.872281	0.0218765	0.123539	Up	0.078848	0.147125	0.149686	0.167105	0.243104	0.36997	0.258133	0.142963	12292	calcium channel, voltage-dependent, L type, alpha 1S subunit	GO:0001501,GO:0002074,GO:0005216,GO:0005244,GO:0005245,GO:0005262,GO:0005516,GO:0005737,GO:0005886,GO:0005891,GO:0006811,GO:0006816,GO:0006936,GO:0006941,GO:0007029,GO:0007519,GO:0007520,GO:0007528,GO:0008331,GO:0016020,GO:0016021,GO:0016529,GO:0030315,GO:0031674,GO:0034765,GO:0042383,GO:0043501,GO:0044327,GO:0046872,GO:0048741,GO:0055001,GO:0055085,GO:0070509,GO:0070588	skeletal system development|extraocular skeletal muscle development|ion channel activity|voltage-gated ion channel activity|voltage-gated calcium channel activity|calcium channel activity|calmodulin binding|cytoplasm|plasma membrane|voltage-gated calcium channel complex|ion transport|calcium ion transport|muscle contraction|striated muscle contraction|endoplasmic reticulum organization|skeletal m…	mmu04010,mmu04020,mmu04022,mmu04024,mmu04260,mmu04261,mmu04270,mmu04723,mmu04725,mmu04726,mmu04727,mmu04911,mmu04912,mmu04921,mmu04924,mmu04925,mmu04927,mmu04929,mmu04934,mmu04935,mmu05010,mmu05020,mmu05022,mmu05410,mmu05412,mmu05414	MAPK signaling pathway|Calcium signaling pathway|cGMP-PKG signaling pathway|cAMP signaling pathway|Cardiac muscle contraction|Adrenergic signaling in cardiomyocytes|Vascular smooth muscle contraction|Retrograde endocannabinoid signaling|Cholinergic synapse|Serotonergic synapse|GABAergic synapse|Insulin secretion|GnRH signaling pathway|Oxytocin signaling pathway|Renin secretion|Aldosterone synthes…
Capg	167.346	0.17547	10.5371	3.60236	1.84894	5.82653e-26	1.65698e-23	Up	2.24749	2.12928	1.50587	1.65443	8.36268	6.00076	7.26603	6.05578	12332	capping protein (actin filament), gelsolin-like	GO:0003779,GO:0005546,GO:0005615,GO:0005634,GO:0005654,GO:0005730,GO:0005737,GO:0005814,GO:0007417,GO:0008154,GO:0015629,GO:0019904,GO:0030031,GO:0042995,GO:0044877,GO:0045335,GO:0051014,GO:0051015,GO:0051016,GO:0051693,GO:0071346,GO:0072686,GO:0090543	actin binding|phosphatidylinositol-4,5-bisphosphate binding|extracellular space|nucleus|nucleoplasm|nucleolus|cytoplasm|centriole|central nervous system development|actin polymerization or depolymerization|actin cytoskeleton|protein domain specific binding|cell projection assembly|cell projection|protein-containing complex binding|phagocytic vesicle|actin filament severing|actin filament binding|…
Capn3	342.083	0.14858	5.28853	1.72401	0.78577	1.23305e-07	5.02203e-06	Up	3.68302	3.52876	3.9492	3.58094	8.54714	5.10386	6.40155	5.8435	12335	calpain 3	GO:0003824,GO:0004198,GO:0005102,GO:0005509,GO:0005515,GO:0005634,GO:0005730,GO:0005737,GO:0005829,GO:0005886,GO:0006508,GO:0008233,GO:0008234,GO:0008307,GO:0012501,GO:0014718,GO:0014850,GO:0016787,GO:0019899,GO:0030016,GO:0030018,GO:0030163,GO:0030239,GO:0030315,GO:0031402,GO:0031432,GO:0031648,GO:0032991,GO:0033234,GO:0042802,GO:0043066,GO:0043122,GO:0045214,GO:0045661,GO:0045862,GO:0045892,GO:…	catalytic activity|calcium-dependent cysteine-type endopeptidase activity|signaling receptor binding|calcium ion binding|protein binding|nucleus|nucleolus|cytoplasm|cytosol|plasma membrane|proteolysis|peptidase activity|cysteine-type peptidase activity|structural constituent of muscle|programmed cell death|positive regulation of satellite cell activation involved in skeletal muscle regeneration|r…
Capn6	49.3592	0.303611	2.28795	1.61849	0.694646	0.0221406	0.124358	Up	0.499582	0.375183	0.381713	0.919389	0.891452	1.09749	0.699694	0.897405	12338	calpain 6	GO:0001578,GO:0004198,GO:0005515,GO:0005737,GO:0005856,GO:0005874,GO:0005876,GO:0006508,GO:0008017,GO:0048471,GO:0051493	microtubule bundle formation|calcium-dependent cysteine-type endopeptidase activity|protein binding|cytoplasm|cytoskeleton|microtubule|spindle microtubule|proteolysis|microtubule binding|perinuclear region of cytoplasm|regulation of cytoskeleton organization
Car14	399.816	0.168877	3.78524	1.55751	0.639238	0.000153561	0.00275053	Up	7.66374	9.55975	5.37356	10.3938	14.4421	14.008	10.7241	13.1899	23831	carbonic anhydrase 14	GO:0004089,GO:0005886,GO:0006730,GO:0006885,GO:0008270,GO:0015670,GO:0016020,GO:0016021,GO:0016829,GO:0016836,GO:0046872	carbonate dehydratase activity|plasma membrane|one-carbon metabolic process|regulation of pH|zinc ion binding|carbon dioxide transport|membrane|integral component of membrane|lyase activity|hydro-lyase activity|metal ion binding	mmu00910	Nitrogen metabolism
Car9	27.9098	0.300914	2.95251	1.85119	0.888454	0.00315198	0.0308909	Up	0.450795	0.466012	0.355592	0.550723	0.802314	0.908793	0.800282	0.928303	230099	carbonic anhydrase 9	GO:0002009,GO:0004089,GO:0005886,GO:0006730,GO:0008270,GO:0016020,GO:0016021,GO:0016323,GO:0016829,GO:0016836,GO:0042995,GO:0046872,GO:0046903	morphogenesis of an epithelium|carbonate dehydratase activity|plasma membrane|one-carbon metabolic process|zinc ion binding|membrane|integral component of membrane|basolateral plasma membrane|lyase activity|hydro-lyase activity|cell projection|metal ion binding|secretion	mmu00910	Nitrogen metabolism
Card11	14.1658	0.519217	4.75939	5.54489	2.47116	1.94176e-06	6.19605e-05	Up	0.0253993	0.0623597	0.0761341	0.0512663	0.404187	0.255383	0.340169	0.218145	108723	caspase recruitment domain family, member 11	GO:0001772,GO:0002377,GO:0005515,GO:0005737,GO:0005886,GO:0007165,GO:0007249,GO:0016020,GO:0030183,GO:0030890,GO:0031295,GO:0032449,GO:0032623,GO:0032743,GO:0038202,GO:0042100,GO:0042102,GO:0042110,GO:0042981,GO:0043123,GO:0043621,GO:0045061,GO:0045121,GO:0045577,GO:0045580,GO:0046649,GO:0048872,GO:0050700,GO:0050776,GO:0050862,GO:0050870,GO:0051092,GO:0051260	immunological synapse|immunoglobulin production|protein binding|cytoplasm|plasma membrane|signal transduction|I-kappaB kinase/NF-kappaB signaling|membrane|B cell differentiation|positive regulation of B cell proliferation|T cell costimulation|CBM complex|interleukin-2 production|positive regulation of interleukin-2 production|TORC1 signaling|B cell proliferation|positive regulation of T cell prol…	mmu04064,mmu04660,mmu04662	NF-kappa B signaling pathway|T cell receptor signaling pathway|B cell receptor signaling pathway
Card9	44.6557	0.253267	3.15374	1.73958	0.79874	0.00161192	0.0184658	Up	0.923099	0.699336	0.869621	0.878362	1.73127	1.18702	1.72688	1.33394	332579	caspase recruitment domain family, member 9	GO:0001819,GO:0002376,GO:0002446,GO:0005515,GO:0005737,GO:0005829,GO:0007249,GO:0009620,GO:0016064,GO:0019904,GO:0032449,GO:0032494,GO:0032495,GO:0032663,GO:0032675,GO:0032680,GO:0032722,GO:0032725,GO:0032740,GO:0032755,GO:0032760,GO:0032874,GO:0032991,GO:0042493,GO:0042802,GO:0042803,GO:0042981,GO:0043123,GO:0043280,GO:0043330,GO:0043621,GO:0045087,GO:0045089,GO:0046330,GO:0048874,GO:0050700,GO:…	positive regulation of cytokine production|immune system process|neutrophil mediated immunity|protein binding|cytoplasm|cytosol|I-kappaB kinase/NF-kappaB signaling|response to fungus|immunoglobulin mediated immune response|protein domain specific binding|CBM complex|response to peptidoglycan|response to muramyl dipeptide|regulation of interleukin-2 production|regulation of interleukin-6 productio…	mmu04621,mmu04625,mmu05152,mmu05168	NOD-like receptor signaling pathway|C-type lectin receptor signaling pathway|Tuberculosis|Herpes simplex virus 1 infection
Casp4	17.8437	0.437761	3.37774	2.78687	1.47864	0.000730839	0.00983145	Up	0.328894	0.358885	0.255592	0.405682	1.45383	0.734873	1.05136	0.592847	12363	caspase 4, apoptosis-related cysteine peptidase	GO:0002376,GO:0004197,GO:0005515,GO:0005576,GO:0005737,GO:0005739,GO:0005783,GO:0005829,GO:0005886,GO:0006508,GO:0006915,GO:0006919,GO:0006954,GO:0007015,GO:0008233,GO:0008234,GO:0012501,GO:0016020,GO:0016540,GO:0016787,GO:0032731,GO:0032991,GO:0035234,GO:0042981,GO:0043005,GO:0043025,GO:0045087,GO:0050700,GO:0050727,GO:0061702,GO:0070059,GO:0070269,GO:0072557,GO:0072559,GO:0097110,GO:0097153,GO:…	immune system process|cysteine-type endopeptidase activity|protein binding|extracellular region|cytoplasm|mitochondrion|endoplasmic reticulum|cytosol|plasma membrane|proteolysis|apoptotic process|activation of cysteine-type endopeptidase activity involved in apoptotic process|inflammatory response|actin filament organization|peptidase activity|cysteine-type peptidase activity|programmed cell deat…	mmu04613,mmu04621,mmu05132	Neutrophil extracellular trap formation|NOD-like receptor signaling pathway|Salmonella infection
Casp8	80.0591	0.193314	3.40537	1.57823	0.658307	0.000660744	0.00911545	Up	0.879548	0.982334	1.05113	1.28796	1.83533	1.45329	1.62537	1.84327	12370	caspase 8	GO:0001525,GO:0001817,GO:0001841,GO:0004175,GO:0004197,GO:0005123,GO:0005164,GO:0005515,GO:0005634,GO:0005654,GO:0005737,GO:0005739,GO:0005829,GO:0005886,GO:0006508,GO:0006915,GO:0006919,GO:0007507,GO:0008233,GO:0008234,GO:0008625,GO:0016485,GO:0016787,GO:0030225,GO:0030690,GO:0031264,GO:0031265,GO:0031625,GO:0032731,GO:0032991,GO:0034612,GO:0035877,GO:0036462,GO:0042802,GO:0042981,GO:0043005,GO:…	angiogenesis|regulation of cytokine production|neural tube formation|endopeptidase activity|cysteine-type endopeptidase activity|death receptor binding|tumor necrosis factor receptor binding|protein binding|nucleus|nucleoplasm|cytoplasm|mitochondrion|cytosol|plasma membrane|proteolysis|apoptotic process|activation of cysteine-type endopeptidase activity involved in apoptotic process|heart develop…	mmu01524,mmu04115,mmu04210,mmu04215,mmu04217,mmu04620,mmu04621,mmu04622,mmu04625,mmu04657,mmu04668,mmu04932,mmu05010,mmu05016,mmu05022,mmu05132,mmu05134,mmu05142,mmu05145,mmu05152,mmu05160,mmu05161,mmu05162,mmu05163,mmu05164,mmu05165,mmu05167,mmu05168,mmu05169,mmu05170,mmu05200,mmu05203,mmu05416,mmu05417	Platinum drug resistance|p53 signaling pathway|Apoptosis|Apoptosis - multiple species|Necroptosis|Toll-like receptor signaling pathway|NOD-like receptor signaling pathway|RIG-I-like receptor signaling pathway|C-type lectin receptor signaling pathway|IL-17 signaling pathway|TNF signaling pathway|Non-alcoholic fatty liver disease|Alzheimer disease|Huntington disease|Pathways of neurodegeneration - …
Catip	103.556	0.206258	3.4797	1.64458	0.717716	0.00050197	0.00729115	Up	1.79368	1.78381	1.13429	2.26847	2.70981	3.54393	2.52275	2.92504	241112	ciliogenesis associated TTC17 interacting protein	GO:0005634,GO:0005737,GO:0005856,GO:0005886,GO:0016020,GO:0030030,GO:0030041,GO:0044782	nucleus|cytoplasm|cytoskeleton|plasma membrane|membrane|cell projection organization|actin filament polymerization|cilium organization
Catsperg1	16.7996	0.417522	2.75805	2.22152	1.15155	0.00581474	0.0486362	Up	0.125569	0.069366	0.0784149	0.0475219	0.163916	0.165335	0.233573	0.164765	320225	cation channel sperm associated auxiliary subunit gamma 1	GO:0016020,GO:0016021,GO:0031514,GO:0036128,GO:0097228	membrane|integral component of membrane|motile cilium|CatSper complex|sperm principal piece
Cbln3	21.9089	0.496767	2.19423	2.12877	1.09002	0.0282188	0.146225	Up	0.0995107	0.162877	0.231997	0.111585	0.681803	0.169405	0.21938	0.242681	56410	cerebellin 3 precursor protein	GO:0005515,GO:0005576,GO:0005615,GO:0005783,GO:0005794,GO:0030054,GO:0045202	protein binding|extracellular region|extracellular space|endoplasmic reticulum|Golgi apparatus|cell junction|synapse
Cbln4	273.824	0.193202	-4.19085	0.570507	-0.809683	2.77911e-05	0.000651677	Down	7.4255	4.1592	6.61769	7.32439	3.06173	4.0198	2.92441	4.84275	228942	cerebellin 4 precursor protein	GO:0005515,GO:0005576,GO:0005615,GO:0009306,GO:0030054,GO:0045202,GO:0098982,GO:1904862	protein binding|extracellular region|extracellular space|protein secretion|cell junction|synapse|GABA-ergic synapse|inhibitory synapse assembly
Ccdc113	70.5013	0.268286	2.44457	1.57554	0.655844	0.0145025	0.0932292	Up	1.24989	1.43705	1.24884	2.61509	3.12295	3.06519	2.02629	2.29824	244608	coiled-coil domain containing 113	GO:0005737,GO:0005856,GO:0005930,GO:0030030,GO:0032991,GO:0034451,GO:0036064,GO:0060271	cytoplasm|cytoskeleton|axoneme|cell projection organization|protein-containing complex|centriolar satellite|ciliary basal body|cilium assembly
Ccdc122	53.6587	0.265359	2.3525	1.54142	0.624257	0.0186479	0.110686	Up	1.17512	1.37922	0.801846	1.38841	2.366	1.61931	2.13254	1.34021	108811	coiled-coil domain containing 122
Ccdc146	62.9305	0.288494	2.05906	1.50945	0.594027	0.039488	0.182313	Up	0.363091	0.482432	0.394797	0.862196	0.892187	1.03285	0.646257	0.662416	75172	coiled-coil domain containing 146	GO:0005814,GO:0005856	centriole|cytoskeleton
Ccdc33	44.6976	0.29883	2.11592	1.55003	0.632299	0.0343519	0.165727	Up	0.434474	0.646907	0.308078	0.537484	0.989694	0.791834	0.486642	0.775731	382077	coiled-coil domain containing 33	GO:0005777,GO:0007283	peroxisome|spermatogenesis
Ccdc88b	119.756	0.160952	3.78208	1.52492	0.608734	0.000155523	0.00277953	Up	1.0698	1.05062	0.859316	0.920878	1.67946	1.56678	1.57116	1.25111	78317	coiled-coil domain containing 88B	GO:0001819,GO:0005737,GO:0005783,GO:0005794,GO:0005813,GO:0005856,GO:0008017,GO:0016020,GO:0030705,GO:0031122,GO:0042102,GO:0042832,GO:0050870,GO:0051959	positive regulation of cytokine production|cytoplasm|endoplasmic reticulum|Golgi apparatus|centrosome|cytoskeleton|microtubule binding|membrane|cytoskeleton-dependent intracellular transport|cytoplasmic microtubule organization|positive regulation of T cell proliferation|defense response to protozoan|positive regulation of T cell activation|dynein light intermediate chain binding
Cckar	10.1786	0.623796	2.24502	2.63981	1.40044	0.0247668	0.133868	Up	0.017829	0.105056	0.142512	0.125952	0.106394	0.426821	0.318374	0.204168	12425	cholecystokinin A receptor	GO:0001659,GO:0001696,GO:0001764,GO:0002023,GO:0004930,GO:0004951,GO:0005737,GO:0005764,GO:0005768,GO:0005783,GO:0005886,GO:0005887,GO:0007165,GO:0007186,GO:0007204,GO:0007409,GO:0007631,GO:0009408,GO:0016020,GO:0016021,GO:0017046,GO:0030073,GO:0030157,GO:0030900,GO:0031532,GO:0038188,GO:0042594,GO:0042755,GO:0043195,GO:0043266,GO:0046883,GO:0051924,GO:0090274	temperature homeostasis|gastric acid secretion|neuron migration|reduction of food intake in response to dietary excess|G protein-coupled receptor activity|cholecystokinin receptor activity|cytoplasm|lysosome|endosome|endoplasmic reticulum|plasma membrane|integral component of plasma membrane|signal transduction|G protein-coupled receptor signaling pathway|positive regulation of cytosolic calcium …	mmu04020,mmu04080,mmu04911,mmu04972	Calcium signaling pathway|Neuroactive ligand-receptor interaction|Insulin secretion|Pancreatic secretion
Ccl12	35.9792	0.544707	4.08077	4.66806	2.22282	4.48863e-05	0.000974039	Up	1.55884	1.72224	1.26549	0.294972	12.6938	4.29159	4.05947	1.95245	20293	chemokine (C-C motif) ligand 12	GO:0000165,GO:0001525,GO:0002548,GO:0002687,GO:0005125,GO:0005576,GO:0005615,GO:0006935,GO:0006954,GO:0006955,GO:0007010,GO:0007186,GO:0008009,GO:0008360,GO:0019221,GO:0030593,GO:0031663,GO:0031727,GO:0034351,GO:0043491,GO:0043524,GO:0043547,GO:0043615,GO:0048020,GO:0048245,GO:0048246,GO:0048247,GO:0070098,GO:0070374,GO:0070664,GO:0071346,GO:0071347,GO:0071356,GO:0071407,GO:0090280,GO:1905563,GO:…	MAPK cascade|angiogenesis|monocyte chemotaxis|positive regulation of leukocyte migration|cytokine activity|extracellular region|extracellular space|chemotaxis|inflammatory response|immune response|cytoskeleton organization|G protein-coupled receptor signaling pathway|chemokine activity|regulation of cell shape|cytokine-mediated signaling pathway|neutrophil chemotaxis|lipopolysaccharide-mediated s…	mmu04060,mmu04061,mmu04062,mmu04621,mmu04657,mmu04668,mmu04933,mmu05135,mmu05142,mmu05144,mmu05163,mmu05164,mmu05168,mmu05171,mmu05323,mmu05417,mmu05418	Cytokine-cytokine receptor interaction|Viral protein interaction with cytokine and cytokine receptor|Chemokine signaling pathway|NOD-like receptor signaling pathway|IL-17 signaling pathway|TNF signaling pathway|AGE-RAGE signaling pathway in diabetic complications|Yersinia infection|Chagas disease|Malaria|Human cytomegalovirus infection|Influenza A|Herpes simplex virus 1 infection|Coronavirus dise…
Ccl3	83.4937	0.361655	13.223	27.5154	4.78217	6.46371e-40	6.16334e-37	Up	0.330513	0.194752	0.726519	0.266844	13.1489	9.87467	11.1482	8.38978	20302	chemokine (C-C motif) ligand 3	GO:0002548,GO:0005125,GO:0005515,GO:0005576,GO:0005615,GO:0006935,GO:0006954,GO:0006955,GO:0007186,GO:0007204,GO:0008009,GO:0008360,GO:0030593,GO:0030595,GO:0032731,GO:0032760,GO:0043525,GO:0043547,GO:0043615,GO:0045672,GO:0045944,GO:0048020,GO:0048246,GO:0048247,GO:0050729,GO:0070098,GO:0070374,GO:0071346,GO:0071347,GO:0071356	monocyte chemotaxis|cytokine activity|protein binding|extracellular region|extracellular space|chemotaxis|inflammatory response|immune response|G protein-coupled receptor signaling pathway|positive regulation of cytosolic calcium ion concentration|chemokine activity|regulation of cell shape|neutrophil chemotaxis|leukocyte chemotaxis|positive regulation of interleukin-1 beta production|positive re…	mmu04060,mmu04061,mmu04062,mmu04620,mmu05142,mmu05163,mmu05323,mmu05417	Cytokine-cytokine receptor interaction|Viral protein interaction with cytokine and cytokine receptor|Chemokine signaling pathway|Toll-like receptor signaling pathway|Chagas disease|Human cytomegalovirus infection|Rheumatoid arthritis|Lipid and atherosclerosis
Ccl4	23.2477	0.532991	6.95861	13.0762	3.70888	3.43642e-12	2.79921e-10	Up	0.237368	0.466224	0.0790564	0.239553	4.40686	2.27302	2.59033	4.37935	20303	chemokine (C-C motif) ligand 4	GO:0002548,GO:0005125,GO:0005515,GO:0005576,GO:0005615,GO:0006935,GO:0006954,GO:0006955,GO:0007186,GO:0008009,GO:0009636,GO:0030593,GO:0030595,GO:0031726,GO:0031730,GO:0032760,GO:0035690,GO:0042802,GO:0043117,GO:0043547,GO:0043922,GO:0048020,GO:0048245,GO:0048247,GO:0050850,GO:0051928,GO:0070098,GO:0070374,GO:0071346,GO:0071347,GO:0071356,GO:2000503	monocyte chemotaxis|cytokine activity|protein binding|extracellular region|extracellular space|chemotaxis|inflammatory response|immune response|G protein-coupled receptor signaling pathway|chemokine activity|response to toxic substance|neutrophil chemotaxis|leukocyte chemotaxis|CCR1 chemokine receptor binding|CCR5 chemokine receptor binding|positive regulation of tumor necrosis factor production|…	mmu04060,mmu04061,mmu04062,mmu04064,mmu04620,mmu04623,mmu05163	Cytokine-cytokine receptor interaction|Viral protein interaction with cytokine and cytokine receptor|Chemokine signaling pathway|NF-kappa B signaling pathway|Toll-like receptor signaling pathway|Cytosolic DNA-sensing pathway|Human cytomegalovirus infection
Ccl5	22.1972	0.427624	2.18332	1.91009	0.933642	0.029012	0.148871	Up	2.65031	1.54239	0.686543	0.990634	3.70986	2.06793	3.31094	2.34182	20304	chemokine (C-C motif) ligand 5	GO:0000165,GO:0002230,GO:0002548,GO:0004435,GO:0004672,GO:0005125,GO:0005576,GO:0005615,GO:0005737,GO:0006816,GO:0006874,GO:0006887,GO:0006935,GO:0006954,GO:0006955,GO:0007159,GO:0007186,GO:0007267,GO:0008009,GO:0008201,GO:0009636,GO:0010628,GO:0010759,GO:0010820,GO:0014068,GO:0014911,GO:0016004,GO:0030298,GO:0030335,GO:0030593,GO:0031269,GO:0031328,GO:0031584,GO:0031622,GO:0031663,GO:0031726,GO:…	MAPK cascade|positive regulation of defense response to virus by host|monocyte chemotaxis|phosphatidylinositol phospholipase C activity|protein kinase activity|cytokine activity|extracellular region|extracellular space|cytoplasm|calcium ion transport|cellular calcium ion homeostasis|exocytosis|chemotaxis|inflammatory response|immune response|leukocyte cell-cell adhesion|G protein-coupled receptor…	mmu04060,mmu04061,mmu04062,mmu04620,mmu04621,mmu04623,mmu04668,mmu05020,mmu05142,mmu05163,mmu05164,mmu05168,mmu05323,mmu05417	Cytokine-cytokine receptor interaction|Viral protein interaction with cytokine and cytokine receptor|Chemokine signaling pathway|Toll-like receptor signaling pathway|NOD-like receptor signaling pathway|Cytosolic DNA-sensing pathway|TNF signaling pathway|Prion disease|Chagas disease|Human cytomegalovirus infection|Influenza A|Herpes simplex virus 1 infection|Rheumatoid arthritis|Lipid and atherosc…
Ccl6	284.146	0.212971	16.1704	10.8817	3.44384	8.15356e-59	2.20282e-55	Up	2.36376	1.49997	1.70775	1.24781	25.9328	15.0437	19.3372	15.2695	20305	chemokine (C-C motif) ligand 6	GO:0002548,GO:0005125,GO:0005576,GO:0005615,GO:0006935,GO:0006954,GO:0006955,GO:0007186,GO:0008009,GO:0030593,GO:0043547,GO:0048020,GO:0048247,GO:0060326,GO:0070098,GO:0070374,GO:0071346,GO:0071347,GO:0071356	monocyte chemotaxis|cytokine activity|extracellular region|extracellular space|chemotaxis|inflammatory response|immune response|G protein-coupled receptor signaling pathway|chemokine activity|neutrophil chemotaxis|positive regulation of GTPase activity|CCR chemokine receptor binding|lymphocyte chemotaxis|cell chemotaxis|chemokine-mediated signaling pathway|positive regulation of ERK1 and ERK2 cas…	mmu04060,mmu04061,mmu04062	Cytokine-cytokine receptor interaction|Viral protein interaction with cytokine and cytokine receptor|Chemokine signaling pathway
Ccl9	63.9761	0.282821	3.15167	1.85492	0.891357	0.00162341	0.0185712	Up	0.954839	0.630828	0.780577	0.683301	1.93386	0.797974	1.73951	1.29224	20308	chemokine (C-C motif) ligand 9	GO:0002548,GO:0005125,GO:0005576,GO:0005615,GO:0006935,GO:0006954,GO:0006955,GO:0007186,GO:0008009,GO:0030593,GO:0043547,GO:0045662,GO:0048020,GO:0048247,GO:0070098,GO:0070374,GO:0071346,GO:0071347,GO:0071356	monocyte chemotaxis|cytokine activity|extracellular region|extracellular space|chemotaxis|inflammatory response|immune response|G protein-coupled receptor signaling pathway|chemokine activity|neutrophil chemotaxis|positive regulation of GTPase activity|negative regulation of myoblast differentiation|CCR chemokine receptor binding|lymphocyte chemotaxis|chemokine-mediated signaling pathway|positive…	mmu04060,mmu04061,mmu04062	Cytokine-cytokine receptor interaction|Viral protein interaction with cytokine and cytokine receptor|Chemokine signaling pathway
Ccn2	247.32	0.199002	-5.69245	0.456026	-1.13281	1.25231e-08	6.2654e-07	Down	7.4322	7.74711	5.66719	8.11471	2.68011	2.2891	4.87236	3.6292	14219	cellular communication network factor 2	GO:0001502,GO:0001503,GO:0001525,GO:0001894,GO:0001934,GO:0001968,GO:0005178,GO:0005520,GO:0005576,GO:0005615,GO:0005801,GO:0005829,GO:0005938,GO:0007155,GO:0007160,GO:0007165,GO:0007229,GO:0008022,GO:0008083,GO:0008201,GO:0008284,GO:0008543,GO:0010628,GO:0010629,GO:0010942,GO:0016477,GO:0030154,GO:0030324,GO:0031012,GO:0032330,GO:0032967,GO:0035556,GO:0035988,GO:0043280,GO:0045597,GO:0046330,GO:…	cartilage condensation|ossification|angiogenesis|tissue homeostasis|positive regulation of protein phosphorylation|fibronectin binding|integrin binding|insulin-like growth factor binding|extracellular region|extracellular space|cis-Golgi network|cytosol|cell cortex|cell adhesion|cell-matrix adhesion|signal transduction|integrin-mediated signaling pathway|protein C-terminus binding|growth factor a…	mmu04371,mmu04390	Apelin signaling pathway|Hippo signaling pathway
Ccno	53.7745	0.245247	2.38976	1.50117	0.586083	0.0168593	0.103189	Up	1.36398	1.06615	0.750952	1.517	1.7165	1.62601	1.87785	1.96573	218630	cyclin O	GO:0000079,GO:0000278,GO:0000307,GO:0005634,GO:0005730,GO:0005737,GO:0007049,GO:0016538,GO:0030030,GO:0044772,GO:0051301,GO:0060271,GO:0097124,GO:1903251	regulation of cyclin-dependent protein serine/threonine kinase activity|mitotic cell cycle|cyclin-dependent protein kinase holoenzyme complex|nucleus|nucleolus|cytoplasm|cell cycle|cyclin-dependent protein serine/threonine kinase regulator activity|cell projection organization|mitotic cell cycle phase transition|cell division|cilium assembly|cyclin A2-CDK2 complex|multi-ciliated epithelial cell d…
Ccr1	9.83305	0.563001	-2.49067	0.378339	-1.40225	0.0127504	0.0848805	Down	0.258246	0.253615	0.239599	0.279239	0.201808	0.0883193	0.0731989	0.035206	12768	chemokine (C-C motif) receptor 1	GO:0004435,GO:0004930,GO:0004950,GO:0005515,GO:0005737,GO:0005886,GO:0006816,GO:0006874,GO:0006887,GO:0006935,GO:0006954,GO:0006955,GO:0007165,GO:0007186,GO:0007204,GO:0007267,GO:0009897,GO:0010629,GO:0016020,GO:0016021,GO:0016493,GO:0019722,GO:0019957,GO:0030099,GO:0030335,GO:0030502,GO:0030595,GO:0035717,GO:0043025,GO:0045672,GO:0045824,GO:0051928,GO:0060326,GO:0070098,GO:0070374,GO:0071791,GO:…	phosphatidylinositol phospholipase C activity|G protein-coupled receptor activity|chemokine receptor activity|protein binding|cytoplasm|plasma membrane|calcium ion transport|cellular calcium ion homeostasis|exocytosis|chemotaxis|inflammatory response|immune response|signal transduction|G protein-coupled receptor signaling pathway|positive regulation of cytosolic calcium ion concentration|cell-cel…	mmu04060,mmu04061,mmu04062,mmu05163,mmu05167	Cytokine-cytokine receptor interaction|Viral protein interaction with cytokine and cytokine receptor|Chemokine signaling pathway|Human cytomegalovirus infection|Kaposi sarcoma-associated herpesvirus infection
Ccr2	12.6218	0.518279	-2.39978	0.422273	-1.24375	0.0164051	0.101383	Down	0.187885	0.260493	0.143556	0.178461	0.0219843	0.148167	0.0877147	0.0738282	12772	chemokine (C-C motif) receptor 2	GO:0001525,GO:0001974,GO:0002246,GO:0002548,GO:0002724,GO:0002827,GO:0002829,GO:0004930,GO:0004950,GO:0005515,GO:0005737,GO:0005886,GO:0005887,GO:0006935,GO:0006954,GO:0006955,GO:0006959,GO:0006968,GO:0007165,GO:0007204,GO:0009897,GO:0010574,GO:0010820,GO:0016020,GO:0016021,GO:0016493,GO:0016525,GO:0019221,GO:0019233,GO:0019722,GO:0019725,GO:0019955,GO:0019957,GO:0030097,GO:0030334,GO:0032729,GO:…	angiogenesis|blood vessel remodeling|wound healing involved in inflammatory response|monocyte chemotaxis|regulation of T cell cytokine production|positive regulation of T-helper 1 type immune response|negative regulation of type 2 immune response|G protein-coupled receptor activity|chemokine receptor activity|protein binding|cytoplasm|plasma membrane|integral component of plasma membrane|chemotax…	mmu04060,mmu04061,mmu04062	Cytokine-cytokine receptor interaction|Viral protein interaction with cytokine and cytokine receptor|Chemokine signaling pathway
Ccr5	159.136	0.154865	4.38218	1.60064	0.678647	1.17496e-05	0.000309189	Up	2.04968	1.71249	1.94098	1.63632	3.62075	3.09061	2.62523	2.64205	12774	chemokine (C-C motif) receptor 5	GO:0003779,GO:0004930,GO:0004950,GO:0005737,GO:0005768,GO:0005886,GO:0006816,GO:0006935,GO:0006952,GO:0006954,GO:0006955,GO:0007165,GO:0007186,GO:0007204,GO:0007267,GO:0009897,GO:0009986,GO:0010628,GO:0014808,GO:0016020,GO:0016021,GO:0016493,GO:0019722,GO:0019901,GO:0019957,GO:0022409,GO:0030336,GO:0030517,GO:0031622,GO:0032731,GO:0032755,GO:0032760,GO:0042802,GO:0045666,GO:0050729,GO:0060139,GO:…	actin binding|G protein-coupled receptor activity|chemokine receptor activity|cytoplasm|endosome|plasma membrane|calcium ion transport|chemotaxis|defense response|inflammatory response|immune response|signal transduction|G protein-coupled receptor signaling pathway|positive regulation of cytosolic calcium ion concentration|cell-cell signaling|external side of plasma membrane|cell surface|positive…	mmu04060,mmu04061,mmu04062,mmu04144,mmu05145,mmu05163,mmu05167,mmu05170,mmu05203	Cytokine-cytokine receptor interaction|Viral protein interaction with cytokine and cytokine receptor|Chemokine signaling pathway|Endocytosis|Toxoplasmosis|Human cytomegalovirus infection|Kaposi sarcoma-associated herpesvirus infection|Human immunodeficiency virus 1 infection|Viral carcinogenesis
Cd101	14.7141	0.462368	3.12936	2.72625	1.44692	0.00175186	0.0196388	Up	0.0901139	0.0663735	0.123803	0.0682076	0.31369	0.140225	0.245846	0.268734	630146	CD101 antigen	GO:0002763,GO:0016020,GO:0016021	positive regulation of myeloid leukocyte differentiation|membrane|integral component of membrane
Cd14	126.738	0.198469	10.4489	4.20987	2.07377	1.48292e-25	4.07427e-23	Up	1.25758	1.08065	1.57066	2.09411	6.72286	5.47932	7.36083	6.1805	12475	CD14 antigen	GO:0001530,GO:0001819,GO:0002237,GO:0002376,GO:0005576,GO:0005615,GO:0005794,GO:0005886,GO:0006898,GO:0006954,GO:0009617,GO:0009897,GO:0009986,GO:0016020,GO:0031225,GO:0031362,GO:0031663,GO:0032481,GO:0032729,GO:0032757,GO:0032760,GO:0034142,GO:0034612,GO:0045087,GO:0045121,GO:0045807,GO:0046696,GO:0070891,GO:0071219,GO:0071222,GO:0071223,GO:0071723,GO:0071726,GO:0071727,GO:1901224	lipopolysaccharide binding|positive regulation of cytokine production|response to molecule of bacterial origin|immune system process|extracellular region|extracellular space|Golgi apparatus|plasma membrane|receptor-mediated endocytosis|inflammatory response|response to bacterium|external side of plasma membrane|cell surface|membrane|anchored component of membrane|anchored component of external si…	mmu04010,mmu04064,mmu04145,mmu04620,mmu04640,mmu05132,mmu05133,mmu05134,mmu05146,mmu05152,mmu05202,mmu05221,mmu05417	MAPK signaling pathway|NF-kappa B signaling pathway|Phagosome|Toll-like receptor signaling pathway|Hematopoietic cell lineage|Salmonella infection|Pertussis|Legionellosis|Amoebiasis|Tuberculosis|Transcriptional misregulation in cancer|Acute myeloid leukemia|Lipid and atherosclerosis
Cd180	200.311	0.226506	10.8261	5.47245	2.45219	2.58859e-27	8.56347e-25	Up	1.45245	0.987508	1.47356	1.51092	10.9343	5.64899	8.00263	5.62952	17079	CD180 antigen	GO:0002224,GO:0002322,GO:0002376,GO:0004888,GO:0005515,GO:0005615,GO:0005886,GO:0006954,GO:0006955,GO:0016020,GO:0016021,GO:0031012,GO:0031666,GO:0045087,GO:0071222	toll-like receptor signaling pathway|B cell proliferation involved in immune response|immune system process|transmembrane signaling receptor activity|protein binding|extracellular space|plasma membrane|inflammatory response|immune response|membrane|integral component of membrane|extracellular matrix|positive regulation of lipopolysaccharide-mediated signaling pathway|innate immune response|cellul…
Cd200r4	13.9671	1.13272	5.07822	53.8989	5.75218	3.80993e-07	1.43292e-05	Up	0.0142292	0.013974	0	0	0.509474	0.4769	0.451719	0.122209	239849	CD200 receptor 4	GO:0005515,GO:0009897,GO:0016020,GO:0016021,GO:0038023,GO:0150077	protein binding|external side of plasma membrane|membrane|integral component of membrane|signaling receptor activity|regulation of neuroinflammatory response	mmu05167	Kaposi sarcoma-associated herpesvirus infection
Cd22	36.3703	0.40181	8.57759	10.9023	3.44656	9.68793e-18	1.44075e-15	Up	0.0457177	0.0673468	0.0799389	0.0807424	0.920766	0.55818	0.963789	0.599884	12483	CD22 antigen	GO:0002638,GO:0005515,GO:0005769,GO:0005886,GO:0005887,GO:0007155,GO:0007166,GO:0009897,GO:0009986,GO:0015026,GO:0016020,GO:0016021,GO:0019903,GO:0030100,GO:0030246,GO:0030888,GO:0032809,GO:0033691,GO:0042113,GO:0042609,GO:0050776,GO:0050849,GO:0050859,GO:0055037	negative regulation of immunoglobulin production|protein binding|early endosome|plasma membrane|integral component of plasma membrane|cell adhesion|cell surface receptor signaling pathway|external side of plasma membrane|cell surface|coreceptor activity|membrane|integral component of membrane|protein phosphatase binding|regulation of endocytosis|carbohydrate binding|regulation of B cell prolifera…	mmu04514,mmu04640,mmu04662	Cell adhesion molecules|Hematopoietic cell lineage|B cell receptor signaling pathway
Cd274	114.119	0.207619	6.38004	2.50467	1.32462	1.77036e-10	1.17133e-08	Up	0.867798	0.814638	0.867071	0.708357	2.79237	2.23635	1.64586	1.64408	60533	CD274 antigen	GO:0002250,GO:0002376,GO:0002845,GO:0005515,GO:0005654,GO:0005768,GO:0005886,GO:0006955,GO:0007165,GO:0007166,GO:0009897,GO:0009986,GO:0015629,GO:0016020,GO:0016021,GO:0030335,GO:0031295,GO:0031901,GO:0032689,GO:0032693,GO:0032733,GO:0034097,GO:0042102,GO:0042130,GO:0046007,GO:0055038,GO:0070062,GO:0071222,GO:1901998,GO:1903556,GO:1905404,GO:2000562,GO:2001186	adaptive immune response|immune system process|positive regulation of tolerance induction to tumor cell|protein binding|nucleoplasm|endosome|plasma membrane|immune response|signal transduction|cell surface receptor signaling pathway|external side of plasma membrane|cell surface|actin cytoskeleton|membrane|integral component of membrane|positive regulation of cell migration|T cell costimulation|ea…	mmu04514,mmu05235	Cell adhesion molecules|PD-L1 expression and PD-1 checkpoint pathway in cancer
Cd28	6.88218	0.709173	2.78121	3.9241	1.97236	0.00541559	0.0461792	Up	0.0688175	0.0337917	0	0.0231503	0.125482	0.0988485	0.136543	0.142289	12487	CD28 antigen	GO:0001772,GO:0002020,GO:0002863,GO:0005886,GO:0006955,GO:0009897,GO:0009986,GO:0010628,GO:0010629,GO:0014068,GO:0016020,GO:0016021,GO:0019901,GO:0031295,GO:0032733,GO:0032743,GO:0032753,GO:0042102,GO:0042110,GO:0042129,GO:0042802,GO:0045060,GO:0045066,GO:0045121,GO:0045589,GO:0045840,GO:0045944,GO:0046641,GO:0048304,GO:0050852,GO:0051897,GO:0097190,GO:0098636	immunological synapse|protease binding|positive regulation of inflammatory response to antigenic stimulus|plasma membrane|immune response|external side of plasma membrane|cell surface|positive regulation of gene expression|negative regulation of gene expression|positive regulation of phosphatidylinositol 3-kinase signaling|membrane|integral component of membrane|protein kinase binding|T cell cost…	mmu04514,mmu04660,mmu04672,mmu04940,mmu05162,mmu05235,mmu05320,mmu05322,mmu05323,mmu05330,mmu05332,mmu05416	Cell adhesion molecules|T cell receptor signaling pathway|Intestinal immune network for IgA production|Type I diabetes mellitus|Measles|PD-L1 expression and PD-1 checkpoint pathway in cancer|Autoimmune thyroid disease|Systemic lupus erythematosus|Rheumatoid arthritis|Allograft rejection|Graft-versus-host disease|Viral myocarditis
Cd300a	37.8574	0.310541	2.48276	1.70645	0.771	0.0130368	0.0861952	Up	0.617478	0.73635	0.506789	0.556395	1.62306	0.929172	0.853232	0.799702	217303	CD300A molecule	GO:0001786,GO:0002376,GO:0002552,GO:0004888,GO:0005515,GO:0005886,GO:0006898,GO:0008429,GO:0014063,GO:0016020,GO:0016021,GO:0019902,GO:0030889,GO:0032516,GO:0033007,GO:0034125,GO:0038023,GO:0043305,GO:0043407,GO:0048147,GO:0050856,GO:0050859,GO:0051134,GO:0060101,GO:1902564,GO:1902567,GO:1902569,GO:2000417	phosphatidylserine binding|immune system process|serotonin secretion by mast cell|transmembrane signaling receptor activity|protein binding|plasma membrane|receptor-mediated endocytosis|phosphatidylethanolamine binding|negative regulation of serotonin secretion|membrane|integral component of membrane|phosphatase binding|negative regulation of B cell proliferation|positive regulation of phosphopro…
Cd300c2	151.574	0.205502	8.15595	3.19554	1.67606	3.46443e-16	4.38737e-14	Up	3.02598	3.37695	3.89382	2.68367	12.7223	8.12219	13.1904	8.26921	140497	CD300C molecule 2	GO:0001819,GO:0002376,GO:0004888,GO:0005515,GO:0005886,GO:0016020,GO:0016021	positive regulation of cytokine production|immune system process|transmembrane signaling receptor activity|protein binding|plasma membrane|membrane|integral component of membrane
Cd300lb	4.71426	0.928801	1.99503	3.61248	1.85299	0.0460391	0.201429	Up	0.0728581	0	0	0.0735288	0.199274	0.0697682	0.180699	0.0869097	217304	CD300 molecule like family member B	GO:0002376,GO:0002446,GO:0004888,GO:0005515,GO:0005886,GO:0016020,GO:0016021,GO:0033005,GO:0042802,GO:0071222	immune system process|neutrophil mediated immunity|transmembrane signaling receptor activity|protein binding|plasma membrane|membrane|integral component of membrane|positive regulation of mast cell activation|identical protein binding|cellular response to lipopolysaccharide
Cd300lf	8.39084	1.19593	4.17734	31.9071	4.99581	2.94936e-05	0.000684944	Up	0	0	0.0275778	0.027855	0.741187	0.105722	0.547638	0.39509	246746	CD300 molecule like family member F	GO:0001618,GO:0001786,GO:0002376,GO:0004888,GO:0005136,GO:0005515,GO:0005886,GO:0008289,GO:0016020,GO:0016021,GO:0030316,GO:0033004,GO:0034125,GO:0035666,GO:0035772,GO:0042802,GO:0097001,GO:1902216,GO:2000426,GO:2000427	virus receptor activity|phosphatidylserine binding|immune system process|transmembrane signaling receptor activity|interleukin-4 receptor binding|protein binding|plasma membrane|lipid binding|membrane|integral component of membrane|osteoclast differentiation|negative regulation of mast cell activation|negative regulation of MyD88-dependent toll-like receptor signaling pathway|TRIF-dependent toll-…
Cd33	150.489	0.184672	5.54082	2.03247	1.02324	3.01057e-08	1.37083e-06	Up	1.83232	1.64374	1.53152	1.84918	4.83633	2.85124	3.12867	3.37943	12489	CD33 antigen	GO:0005886,GO:0007155,GO:0009897,GO:0016020,GO:0016021,GO:0030246,GO:0033691	plasma membrane|cell adhesion|external side of plasma membrane|membrane|integral component of membrane|carbohydrate binding|sialic acid binding	mmu04640	Hematopoietic cell lineage
Cd37	179.337	0.177424	9.28127	3.13122	1.64672	1.67476e-20	3.52571e-18	Up	2.2369	1.96142	2.58092	2.28437	9.16398	5.9161	7.84627	5.99736	12493	CD37 antigen	GO:0001772,GO:0002639,GO:0002920,GO:0005887,GO:0008285,GO:0016020,GO:0016021,GO:0030886,GO:0042832,GO:0050688	immunological synapse|positive regulation of immunoglobulin production|regulation of humoral immune response|integral component of plasma membrane|negative regulation of cell population proliferation|membrane|integral component of membrane|negative regulation of myeloid dendritic cell activation|defense response to protozoan|regulation of defense response to virus	mmu04640	Hematopoietic cell lineage
Cd3d	3.43333	1.059	2.02053	4.40683	2.13974	0.0433283	0.19416	Up	0.138151	0.0339184	0	0	0.206103	0.297657	0.171318	0.0988771	12500	CD3 antigen, delta polypeptide	GO:0002250,GO:0002376,GO:0004888,GO:0005515,GO:0007166,GO:0009897,GO:0016020,GO:0016021,GO:0042101,GO:0042105,GO:0042110,GO:0042802,GO:0045059,GO:0065003	adaptive immune response|immune system process|transmembrane signaling receptor activity|protein binding|cell surface receptor signaling pathway|external side of plasma membrane|membrane|integral component of membrane|T cell receptor complex|alpha-beta T cell receptor complex|T cell activation|identical protein binding|positive thymic T cell selection|protein-containing complex assembly	mmu04640,mmu04658,mmu04659,mmu04660,mmu05142,mmu05162,mmu05166,mmu05169,mmu05170,mmu05235,mmu05340	Hematopoietic cell lineage|Th1 and Th2 cell differentiation|Th17 cell differentiation|T cell receptor signaling pathway|Chagas disease|Measles|Human T-cell leukemia virus 1 infection|Epstein-Barr virus infection|Human immunodeficiency virus 1 infection|PD-L1 expression and PD-1 checkpoint pathway in cancer|Primary immunodeficiency
Cd3e	4.18378	0.890503	2.11872	3.69795	1.88673	0.034114	0.165022	Up	0.142583	0.0350066	0.0712317	0	0.283621	0.307206	0.212177	0.136066	12501	CD3 antigen, epsilon polypeptide	GO:0001772,GO:0001954,GO:0002250,GO:0002376,GO:0002669,GO:0004888,GO:0005515,GO:0005783,GO:0005886,GO:0005911,GO:0007166,GO:0007584,GO:0009897,GO:0010628,GO:0010629,GO:0016020,GO:0016021,GO:0016358,GO:0017124,GO:0021549,GO:0031295,GO:0032729,GO:0032743,GO:0032753,GO:0033634,GO:0042101,GO:0042102,GO:0042105,GO:0042802,GO:0043197,GO:0044297,GO:0045059,GO:0045060,GO:0045879,GO:0046641,GO:0046649,GO:…	immunological synapse|positive regulation of cell-matrix adhesion|adaptive immune response|immune system process|positive regulation of T cell anergy|transmembrane signaling receptor activity|protein binding|endoplasmic reticulum|plasma membrane|cell-cell junction|cell surface receptor signaling pathway|response to nutrient|external side of plasma membrane|positive regulation of gene expression|n…	mmu04640,mmu04658,mmu04659,mmu04660,mmu05142,mmu05162,mmu05166,mmu05169,mmu05170,mmu05235,mmu05340	Hematopoietic cell lineage|Th1 and Th2 cell differentiation|Th17 cell differentiation|T cell receptor signaling pathway|Chagas disease|Measles|Human T-cell leukemia virus 1 infection|Epstein-Barr virus infection|Human immunodeficiency virus 1 infection|PD-L1 expression and PD-1 checkpoint pathway in cancer|Primary immunodeficiency
Cd3g	7.63147	0.598456	2.43532	2.74619	1.45743	0.0148787	0.0948425	Up	0.204188	0.100263	0.255021	0.257584	0.507703	0.733231	0.557059	0.487136	12502	CD3 antigen, gamma polypeptide	GO:0002250,GO:0002376,GO:0004888,GO:0005515,GO:0005829,GO:0005886,GO:0007163,GO:0007166,GO:0009897,GO:0015031,GO:0016020,GO:0016021,GO:0042105,GO:0042802,GO:0045059,GO:0070228	adaptive immune response|immune system process|transmembrane signaling receptor activity|protein binding|cytosol|plasma membrane|establishment or maintenance of cell polarity|cell surface receptor signaling pathway|external side of plasma membrane|protein transport|membrane|integral component of membrane|alpha-beta T cell receptor complex|identical protein binding|positive thymic T cell selection…	mmu04640,mmu04658,mmu04659,mmu04660,mmu05142,mmu05162,mmu05166,mmu05169,mmu05170,mmu05235	Hematopoietic cell lineage|Th1 and Th2 cell differentiation|Th17 cell differentiation|T cell receptor signaling pathway|Chagas disease|Measles|Human T-cell leukemia virus 1 infection|Epstein-Barr virus infection|Human immunodeficiency virus 1 infection|PD-L1 expression and PD-1 checkpoint pathway in cancer
Cd48	64.3248	0.276547	8.64084	5.24013	2.3896	5.5799e-18	8.40187e-16	Up	0.71489	0.702071	0.714291	0.618404	4.53696	2.67309	4.59302	2.89128	12506	CD48 antigen	GO:0002819,GO:0003823,GO:0005515,GO:0005886,GO:0007165,GO:0009897,GO:0016020,GO:0031225,GO:0032991,GO:0038023,GO:0042110,GO:0045121,GO:0045576,GO:0046658	regulation of adaptive immune response|antigen binding|protein binding|plasma membrane|signal transduction|external side of plasma membrane|membrane|anchored component of membrane|protein-containing complex|signaling receptor activity|T cell activation|membrane raft|mast cell activation|anchored component of plasma membrane	mmu04650	Natural killer cell mediated cytotoxicity
Cd5	6.16382	1.05839	3.70129	15.11	3.91743	0.000214504	0.00364485	Up	0.0248081	0	0.0495746	0	0.320757	0.142536	0.516835	0.165719	12507	CD5 antigen	GO:0005044,GO:0005515,GO:0005886,GO:0009897,GO:0016020,GO:0016021,GO:0031295,GO:0044214,GO:0097190	scavenger receptor activity|protein binding|plasma membrane|external side of plasma membrane|membrane|integral component of membrane|T cell costimulation|spanning component of plasma membrane|apoptotic signaling pathway	mmu04640	Hematopoietic cell lineage
Cd52	182.369	0.227293	13.8207	8.82352	3.14135	1.91131e-43	2.21302e-40	Up	3.84131	4.18026	4.25302	2.82892	38.6179	32.3103	43.3609	21.6971	23833	CD52 antigen	GO:0005886,GO:0007204,GO:0009617,GO:0016020,GO:0031225,GO:0097225	plasma membrane|positive regulation of cytosolic calcium ion concentration|response to bacterium|membrane|anchored component of membrane|sperm midpiece
Cd53	337.119	0.16852	8.92668	2.83691	1.50432	4.38975e-19	7.90644e-17	Up	3.22421	3.45924	3.48221	2.67082	12.1967	7.08513	10.0396	7.7899	12508	CD53 antigen	GO:0001772,GO:0005886,GO:0005887,GO:0005911,GO:0009986,GO:0016020,GO:0016021,GO:0030054,GO:0042802,GO:0045661,GO:0098609,GO:1901741	immunological synapse|plasma membrane|integral component of plasma membrane|cell-cell junction|cell surface|membrane|integral component of membrane|cell junction|identical protein binding|regulation of myoblast differentiation|cell-cell adhesion|positive regulation of myoblast fusion
Cd63	1738.98	0.0887066	8.31312	1.6672	0.737428	9.32164e-17	1.24879e-14	Up	47.6719	47.7032	45.5659	51.3358	96.3976	72.6514	78.2506	79.3613	12512	CD63 antigen	GO:0002092,GO:0005515,GO:0005576,GO:0005615,GO:0005654,GO:0005737,GO:0005764,GO:0005765,GO:0005768,GO:0005770,GO:0005886,GO:0005887,GO:0007160,GO:0009986,GO:0010008,GO:0010633,GO:0015031,GO:0016020,GO:0016021,GO:0016477,GO:0030855,GO:0031226,GO:0031902,GO:0031904,GO:0032585,GO:0032991,GO:0034613,GO:0035646,GO:0043231,GO:0043473,GO:0044877,GO:0045785,GO:0045807,GO:0048757,GO:0050931,GO:0070062,GO:…	positive regulation of receptor internalization|protein binding|extracellular region|extracellular space|nucleoplasm|cytoplasm|lysosome|lysosomal membrane|endosome|late endosome|plasma membrane|integral component of plasma membrane|cell-matrix adhesion|cell surface|endosome membrane|negative regulation of epithelial cell migration|protein transport|membrane|integral component of membrane|cell mig…	mmu04142,mmu05205	Lysosome|Proteoglycans in cancer
Cd68	787.245	0.144643	19.3412	6.95269	2.79757	2.41811e-83	9.79941e-80	Up	8.87799	7.27937	8.03371	8.32578	72.0135	47.1993	64.8932	46.1974	12514	CD68 antigen	GO:0002437,GO:0002605,GO:0005764,GO:0005765,GO:0005768,GO:0005886,GO:0007568,GO:0016020,GO:0016021,GO:0031669,GO:0031902,GO:0035425,GO:0071222,GO:0071310,GO:0072594,GO:0140052	inflammatory response to antigenic stimulus|negative regulation of dendritic cell antigen processing and presentation|lysosome|lysosomal membrane|endosome|plasma membrane|aging|membrane|integral component of membrane|cellular response to nutrient levels|late endosome membrane|autocrine signaling|cellular response to lipopolysaccharide|cellular response to organic substance|establishment of protei…	mmu04142	Lysosome
Cd69	2.55365	1.35583	3.51872	27.2993	4.77079	0.000433631	0.00645669	Up	0	0	0	0	0.128666	0.103234	0.0641699	0.144029	12515	CD69 antigen	GO:0005509,GO:0009897,GO:0009986,GO:0016020,GO:0016021,GO:0030246,GO:0032991,GO:0035690,GO:0042802	calcium ion binding|external side of plasma membrane|cell surface|membrane|integral component of membrane|carbohydrate binding|protein-containing complex|cellular response to drug|identical protein binding
Cd72	29.5464	0.414199	6.77778	6.99997	2.80735	1.2204e-11	9.42033e-10	Up	0.378912	0.169144	0.206506	0.243346	2.22689	1.58331	2.25543	1.05191	12517	CD72 antigen	GO:0004888,GO:0005887,GO:0016020,GO:0016021,GO:0030246	transmembrane signaling receptor activity|integral component of plasma membrane|membrane|integral component of membrane|carbohydrate binding	mmu04662	B cell receptor signaling pathway
Cd74	781.883	0.409765	7.09922	7.51103	2.90901	1.25466e-12	1.11137e-10	Up	9.77991	5.21907	4.86742	6.74135	58.2146	71.4225	52.0262	22.1172	16149	CD74 antigen (invariant polypeptide of major histocompatibility complex, class II antigen-associated)	GO:0000187,GO:0001516,GO:0001540,GO:0001934,GO:0001961,GO:0002250,GO:0002286,GO:0002376,GO:0002606,GO:0002792,GO:0002821,GO:0002830,GO:0002906,GO:0004896,GO:0005515,GO:0005615,GO:0005634,GO:0005737,GO:0005764,GO:0005768,GO:0005770,GO:0005771,GO:0005773,GO:0005783,GO:0005794,GO:0005886,GO:0005887,GO:0006886,GO:0006952,GO:0006955,GO:0008283,GO:0009897,GO:0009986,GO:0010628,GO:0016020,GO:0016021,GO:…	activation of MAPK activity|prostaglandin biosynthetic process|amyloid-beta binding|positive regulation of protein phosphorylation|positive regulation of cytokine-mediated signaling pathway|adaptive immune response|T cell activation involved in immune response|immune system process|positive regulation of dendritic cell antigen processing and presentation|negative regulation of peptide secretion|p…	mmu04612,mmu05152,mmu05168	Antigen processing and presentation|Tuberculosis|Herpes simplex virus 1 infection
Cd83	466.529	0.0988427	6.37328	1.54751	0.629952	1.85028e-10	1.21923e-08	Up	8.58931	9.08415	8.97331	8.4955	15.1871	14.5051	14.0805	11.6996	12522	CD83 antigen	GO:0009897,GO:0014070,GO:0016020,GO:0016021,GO:0032713,GO:0032733,GO:0032743,GO:0043372	external side of plasma membrane|response to organic cyclic compound|membrane|integral component of membrane|negative regulation of interleukin-4 production|positive regulation of interleukin-10 production|positive regulation of interleukin-2 production|positive regulation of CD4-positive, alpha-beta T cell differentiation
Cd84	154.54	0.212395	11.4898	5.42782	2.44037	1.4851e-30	7.08043e-28	Up	0.644704	0.456694	0.570243	0.319986	3.4268	2.18607	2.96726	2.44077	12523	CD84 antigen	GO:0002250,GO:0002376,GO:0005886,GO:0006914,GO:0007155,GO:0016020,GO:0016021,GO:0031664,GO:0032685,GO:0032693,GO:0032701,GO:0032715,GO:0032760,GO:0033004,GO:0042802,GO:0043030,GO:0043231,GO:0043305,GO:0043410,GO:0045087,GO:0051092,GO:0071639,GO:2001256	adaptive immune response|immune system process|plasma membrane|autophagy|cell adhesion|membrane|integral component of membrane|regulation of lipopolysaccharide-mediated signaling pathway|negative regulation of granulocyte macrophage colony-stimulating factor production|negative regulation of interleukin-10 production|negative regulation of interleukin-18 production|negative regulation of interleu…
Cd86	100.717	0.210395	7.29527	2.89766	1.53489	2.98069e-13	2.84217e-11	Up	1.07025	0.833601	0.829674	1.00562	3.34018	2.31478	3.2585	2.13071	12524	CD86 antigen	GO:0002224,GO:0002250,GO:0002376,GO:0002639,GO:0002668,GO:0005102,GO:0005515,GO:0005886,GO:0006955,GO:0007166,GO:0007202,GO:0009897,GO:0009986,GO:0016020,GO:0016021,GO:0023035,GO:0031295,GO:0034138,GO:0034451,GO:0042102,GO:0042104,GO:0042113,GO:0042130,GO:0043231,GO:0051607,GO:0070062,GO:0071222,GO:1901224,GO:1990051	toll-like receptor signaling pathway|adaptive immune response|immune system process|positive regulation of immunoglobulin production|negative regulation of T cell anergy|signaling receptor binding|protein binding|plasma membrane|immune response|cell surface receptor signaling pathway|activation of phospholipase C activity|external side of plasma membrane|cell surface|membrane|integral component o…	mmu04514,mmu04620,mmu04672,mmu04940,mmu05167,mmu05202,mmu05320,mmu05322,mmu05323,mmu05330,mmu05332,mmu05416	Cell adhesion molecules|Toll-like receptor signaling pathway|Intestinal immune network for IgA production|Type I diabetes mellitus|Kaposi sarcoma-associated herpesvirus infection|Transcriptional misregulation in cancer|Autoimmune thyroid disease|Systemic lupus erythematosus|Rheumatoid arthritis|Allograft rejection|Graft-versus-host disease|Viral myocarditis
Cd8a	12.8841	0.558518	2.12092	2.27296	1.18457	0.0339288	0.164495	Up	0.183524	0.114694	0.200041	0.0168376	0.199123	0.431365	0.215171	0.350271	12525	CD8 antigen, alpha chain	GO:0002250,GO:0002376,GO:0002456,GO:0005515,GO:0005886,GO:0007166,GO:0009897,GO:0009986,GO:0016020,GO:0016021,GO:0019901,GO:0023024,GO:0042110,GO:0042802,GO:0044853,GO:0045065,GO:0050850,GO:0051607	adaptive immune response|immune system process|T cell mediated immunity|protein binding|plasma membrane|cell surface receptor signaling pathway|external side of plasma membrane|cell surface|membrane|integral component of membrane|protein kinase binding|MHC class I protein complex binding|T cell activation|identical protein binding|plasma membrane raft|cytotoxic T cell differentiation|positive reg…	mmu04514,mmu04612,mmu04640,mmu04660,mmu05135,mmu05340	Cell adhesion molecules|Antigen processing and presentation|Hematopoietic cell lineage|T cell receptor signaling pathway|Yersinia infection|Primary immunodeficiency
Cd9	1732.66	0.0916723	11.7064	2.10403	1.07316	1.18143e-31	6.17775e-29	Up	45.9824	48.0284	51.4798	45.4811	119.019	89.9446	105.864	94.7554	12527	CD9 antigen	GO:0005178,GO:0005515,GO:0005576,GO:0005886,GO:0005887,GO:0007155,GO:0007338,GO:0007342,GO:0008285,GO:0008347,GO:0009897,GO:0009986,GO:0014905,GO:0016020,GO:0016021,GO:0016324,GO:0030913,GO:0031623,GO:0032991,GO:0035036,GO:0051271,GO:0070062,GO:0071404,GO:0090331,GO:1905521	integrin binding|protein binding|extracellular region|plasma membrane|integral component of plasma membrane|cell adhesion|single fertilization|fusion of sperm to egg plasma membrane involved in single fertilization|negative regulation of cell population proliferation|glial cell migration|external side of plasma membrane|cell surface|myoblast fusion involved in skeletal muscle regeneration|membran…	mmu04640	Hematopoietic cell lineage
Cdca3	16.6028	0.439618	2.10024	1.89645	0.923305	0.0357075	0.170341	Up	0.243115	0.21488	0.267202	0.368029	0.797931	0.605291	0.31354	0.394403	14793	cell division cycle associated 3	GO:0005737,GO:0005912,GO:0007049,GO:0051301	cytoplasm|adherens junction|cell cycle|cell division
Cdiptos	5.55757	0.713978	2.20175	2.97317	1.572	0.0276831	0.144337	Up	0.107303	0.140506	0.0357378	0.108291	0.391314	0.274007	0.319355	0.204797	381922	CDIP transferase, opposite strand
Cdk1	12.9605	0.501018	4.05461	4.0881	2.03143	5.02189e-05	0.0010669	Up	0.060038	0.0589614	0.0599876	0.0605907	0.334391	0.195472	0.285895	0.18334	12534	cyclin-dependent kinase 1	GO:0000086,GO:0000166,GO:0000307,GO:0003682,GO:0004672,GO:0004674,GO:0004693,GO:0005515,GO:0005524,GO:0005634,GO:0005654,GO:0005737,GO:0005739,GO:0005759,GO:0005813,GO:0005829,GO:0005856,GO:0005876,GO:0006468,GO:0006915,GO:0007049,GO:0007095,GO:0007569,GO:0008283,GO:0008353,GO:0010243,GO:0010628,GO:0010629,GO:0010971,GO:0016301,GO:0016310,GO:0016740,GO:0018105,GO:0018107,GO:0030261,GO:0030332,GO:…	G2/M transition of mitotic cell cycle|nucleotide binding|cyclin-dependent protein kinase holoenzyme complex|chromatin binding|protein kinase activity|protein serine/threonine kinase activity|cyclin-dependent protein serine/threonine kinase activity|protein binding|ATP binding|nucleus|nucleoplasm|cytoplasm|mitochondrion|mitochondrial matrix|centrosome|cytosol|cytoskeleton|spindle microtubule|prote…	mmu04110,mmu04114,mmu04115,mmu04218,mmu04540,mmu04914,mmu05170,mmu05203	Cell cycle|Oocyte meiosis|p53 signaling pathway|Cellular senescence|Gap junction|Progesterone-mediated oocyte maturation|Human immunodeficiency virus 1 infection|Viral carcinogenesis
Cdk6	73.0668	0.217446	3.10911	1.59778	0.676065	0.0018765	0.0206785	Up	0.276302	0.178072	0.306265	0.191706	0.403619	0.434083	0.36405	0.35019	12571	cyclin-dependent kinase 6	GO:0000122,GO:0000166,GO:0000307,GO:0001726,GO:0001954,GO:0002244,GO:0003323,GO:0004672,GO:0004674,GO:0004693,GO:0005515,GO:0005524,GO:0005634,GO:0005654,GO:0005737,GO:0005813,GO:0005829,GO:0005856,GO:0006468,GO:0007049,GO:0007219,GO:0008353,GO:0010468,GO:0010628,GO:0016301,GO:0016310,GO:0016592,GO:0016740,GO:0030097,GO:0030154,GO:0030332,GO:0033077,GO:0036275,GO:0042063,GO:0042127,GO:0042995,GO:…	negative regulation of transcription by RNA polymerase II|nucleotide binding|cyclin-dependent protein kinase holoenzyme complex|ruffle|positive regulation of cell-matrix adhesion|hematopoietic progenitor cell differentiation|type B pancreatic cell development|protein kinase activity|protein serine/threonine kinase activity|cyclin-dependent protein serine/threonine kinase activity|protein binding|…	mmu04110,mmu04115,mmu04151,mmu04218,mmu04934,mmu05160,mmu05162,mmu05163,mmu05164,mmu05165,mmu05167,mmu05169,mmu05200,mmu05203,mmu05206,mmu05212,mmu05214,mmu05218,mmu05220,mmu05222,mmu05223,mmu05224,mmu05225	Cell cycle|p53 signaling pathway|PI3K-Akt signaling pathway|Cellular senescence|Cushing syndrome|Hepatitis C|Measles|Human cytomegalovirus infection|Influenza A|Human papillomavirus infection|Kaposi sarcoma-associated herpesvirus infection|Epstein-Barr virus infection|Pathways in cancer|Viral carcinogenesis|MicroRNAs in cancer|Pancreatic cancer|Glioma|Melanoma|Chronic myeloid leukemia|Small cell …
Cdkn1c	289.659	0.365911	2.15178	1.72591	0.787359	0.0314148	0.156075	Up	5.46499	5.1855	2.58512	8.79251	11.8423	9.07598	7.72645	10.0525	12577	cyclin-dependent kinase inhibitor 1C (P57)	GO:0000122,GO:0001501,GO:0001822,GO:0001890,GO:0004860,GO:0004861,GO:0005515,GO:0005634,GO:0007049,GO:0007096,GO:0007346,GO:0007568,GO:0030099,GO:0030325,GO:0035264,GO:0042326,GO:0042551,GO:0043010,GO:0045736,GO:0045930,GO:0051726,GO:0055123,GO:0060065,GO:0060669,GO:0071514,GO:1902746	negative regulation of transcription by RNA polymerase II|skeletal system development|kidney development|placenta development|protein kinase inhibitor activity|cyclin-dependent protein serine/threonine kinase inhibitor activity|protein binding|nucleus|cell cycle|regulation of exit from mitosis|regulation of mitotic cell cycle|aging|myeloid cell differentiation|adrenal gland development|multicellu…	mmu04110	Cell cycle
Cdkn2a	2.96053	1.07824	2.10575	4.8249	2.2705	0.0352257	0.168837	Up	0.0459692	0.0902898	0.0459307	0	0.320041	0.220098	0.273626	0.087736	12578	cyclin dependent kinase inhibitor 2A	GO:0000079,GO:0000082,GO:0000209,GO:0000422,GO:0001652,GO:0001953,GO:0002039,GO:0003677,GO:0004861,GO:0005515,GO:0005634,GO:0005654,GO:0005730,GO:0005737,GO:0005739,GO:0006364,GO:0006469,GO:0006915,GO:0006919,GO:0007049,GO:0007568,GO:0007569,GO:0008134,GO:0008285,GO:0008544,GO:0008637,GO:0009303,GO:0010243,GO:0010389,GO:0010468,GO:0010628,GO:0014070,GO:0016604,GO:0019789,GO:0019901,GO:0030308,GO:…	regulation of cyclin-dependent protein serine/threonine kinase activity|G1/S transition of mitotic cell cycle|protein polyubiquitination|autophagy of mitochondrion|granular component|negative regulation of cell-matrix adhesion|p53 binding|DNA binding|cyclin-dependent protein serine/threonine kinase inhibitor activity|protein binding|nucleus|nucleoplasm|nucleolus|cytoplasm|mitochondrion|rRNA proce…	mmu01522,mmu01524,mmu04110,mmu04115,mmu04218,mmu04934,mmu05163,mmu05166,mmu05200,mmu05203,mmu05206,mmu05212,mmu05214,mmu05218,mmu05219,mmu05220,mmu05223,mmu05225	Endocrine resistance|Platinum drug resistance|Cell cycle|p53 signaling pathway|Cellular senescence|Cushing syndrome|Human cytomegalovirus infection|Human T-cell leukemia virus 1 infection|Pathways in cancer|Viral carcinogenesis|MicroRNAs in cancer|Pancreatic cancer|Glioma|Melanoma|Bladder cancer|Chronic myeloid leukemia|Non-small cell lung cancer|Hepatocellular carcinoma
Cdkn3	3.67578	1.01735	2.21627	4.77243	2.25472	0.026673	0.140699	Up	0	0.0575585	0	0.236596	0.291459	0.280619	0.348865	0.503374	72391	cyclin-dependent kinase inhibitor 3	GO:0004721,GO:0004722,GO:0004725,GO:0005515,GO:0005737,GO:0005829,GO:0006974,GO:0007049,GO:0016311,GO:0016787,GO:0016791,GO:0048471,GO:0051726,GO:0106306,GO:0106307	phosphoprotein phosphatase activity|protein serine/threonine phosphatase activity|protein tyrosine phosphatase activity|protein binding|cytoplasm|cytosol|cellular response to DNA damage stimulus|cell cycle|dephosphorylation|hydrolase activity|phosphatase activity|perinuclear region of cytoplasm|regulation of cell cycle|protein serine phosphatase activity|protein threonine phosphatase activity
Cebpa	529.072	0.12785	8.04596	2.04015	1.02868	8.55717e-16	1.0384e-13	Up	6.41867	6.61486	7.73949	6.25783	16.1173	12.0842	16.2141	11.8157	12606	CCAAT/enhancer binding protein (C/EBP), alpha	GO:0000050,GO:0000122,GO:0000976,GO:0000978,GO:0000981,GO:0001163,GO:0001228,GO:0001889,GO:0001892,GO:0003677,GO:0003682,GO:0003700,GO:0005515,GO:0005634,GO:0005654,GO:0005667,GO:0005730,GO:0006355,GO:0006357,GO:0006360,GO:0007005,GO:0007219,GO:0007275,GO:0008134,GO:0008203,GO:0008285,GO:0010628,GO:0016363,GO:0019221,GO:0019900,GO:0019904,GO:0030099,GO:0030225,GO:0030324,GO:0030851,GO:0032991,GO:…	urea cycle|negative regulation of transcription by RNA polymerase II|transcription cis-regulatory region binding|RNA polymerase II cis-regulatory region sequence-specific DNA binding|DNA-binding transcription factor activity, RNA polymerase II-specific|RNA polymerase I transcription regulatory region sequence-specific DNA binding|DNA-binding transcription activator activity, RNA polymerase II-spe…	mmu04932,mmu05200,mmu05202,mmu05221	Non-alcoholic fatty liver disease|Pathways in cancer|Transcriptional misregulation in cancer|Acute myeloid leukemia	C/EBP
Cela1	64.5729	0.229523	3.17618	1.6575	0.729006	0.00149228	0.0173902	Up	3.16348	1.99389	2.07577	1.76308	4.46122	3.48146	3.74731	3.51452	109901	chymotrypsin-like elastase family, member 1	GO:0000122,GO:0004252,GO:0005576,GO:0005615,GO:0006508,GO:0006954,GO:0008233,GO:0008236,GO:0009791,GO:0016055,GO:0016787,GO:0031017,GO:0035264,GO:0042127,GO:0045595,GO:0045766,GO:0045944,GO:0046872,GO:0048771,GO:0055123,GO:0060309,GO:0061113,GO:0062023	negative regulation of transcription by RNA polymerase II|serine-type endopeptidase activity|extracellular region|extracellular space|proteolysis|inflammatory response|peptidase activity|serine-type peptidase activity|post-embryonic development|Wnt signaling pathway|hydrolase activity|exocrine pancreas development|multicellular organism growth|regulation of cell population proliferation|regulatio…
Cfap126	144.657	0.215143	3.08049	1.58309	0.662746	0.00206662	0.0222555	Up	2.46141	2.82931	2.59908	4.40357	5.98108	5.59793	3.46857	4.77787	75472	cilia and flagella associated protein 126	GO:0005515,GO:0005737,GO:0005856,GO:0005886,GO:0005929,GO:0016020,GO:0016324,GO:0030030,GO:0036064,GO:0042995,GO:0044782	protein binding|cytoplasm|cytoskeleton|plasma membrane|cilium|membrane|apical plasma membrane|cell projection organization|ciliary basal body|cell projection|cilium organization
Cfap299	22.3498	0.339319	2.2655	1.70377	0.768728	0.0234818	0.129173	Up	0.714134	0.569829	0.802727	0.810796	1.021	1.45318	1.10698	1.44817	75784	cilia and flagella associated protein 299	GO:0005634,GO:0005737	nucleus|cytoplasm
Cfh	941.784	0.110988	6.15447	1.60556	0.683073	7.53287e-10	4.59052e-08	Up	9.2957	8.88228	6.65813	9.0915	13.2195	12.6706	16.2956	13.3576	12628	complement component factor h	GO:0001525,GO:0001780,GO:0001822,GO:0001851,GO:0001905,GO:0002021,GO:0002251,GO:0002376,GO:0002434,GO:0003406,GO:0005515,GO:0005576,GO:0005615,GO:0005634,GO:0005737,GO:0005886,GO:0006954,GO:0006955,GO:0006956,GO:0006957,GO:0007005,GO:0007601,GO:0008201,GO:0008340,GO:0009897,GO:0010467,GO:0016064,GO:0030424,GO:0030449,GO:0032042,GO:0032835,GO:0034097,GO:0035886,GO:0042802,GO:0043025,GO:0043395,GO:…	angiogenesis|neutrophil homeostasis|kidney development|complement component C3b binding|activation of membrane attack complex|response to dietary excess|organ or tissue specific immune response|immune system process|immune complex clearance|retinal pigment epithelium development|protein binding|extracellular region|extracellular space|nucleus|cytoplasm|plasma membrane|inflammatory response|immune…	mmu04610,mmu05150	Complement and coagulation cascades|Staphylococcus aureus infection
Cga	5.28561	0.979556	2.61864	5.918	2.56511	0.00882799	0.0653134	Up	0.0678195	0.0666034	0.271051	0	0.202356	0.519547	1.4129	0.323598	12640	glycoprotein hormones, alpha subunit	GO:0005179,GO:0005576,GO:0005615,GO:0006590,GO:0007186,GO:0008406,GO:0010469,GO:0010893,GO:0016913,GO:0016914,GO:0030878,GO:0032275,GO:0032870,GO:0046621,GO:0046884,GO:0048589	hormone activity|extracellular region|extracellular space|thyroid hormone generation|G protein-coupled receptor signaling pathway|gonad development|regulation of signaling receptor activity|positive regulation of steroid biosynthetic process|follicle-stimulating hormone activity|follicle-stimulating hormone complex|thyroid gland development|luteinizing hormone secretion|cellular response to hormo…	mmu04024,mmu04080,mmu04912,mmu04913,mmu04917,mmu04918,mmu04923,mmu04929,mmu05320	cAMP signaling pathway|Neuroactive ligand-receptor interaction|GnRH signaling pathway|Ovarian steroidogenesis|Prolactin signaling pathway|Thyroid hormone synthesis|Regulation of lipolysis in adipocytes|GnRH secretion|Autoimmune thyroid disease
Cgas	28.0992	0.348852	2.49961	1.83019	0.871993	0.012433	0.0832464	Up	0.357503	0.188085	0.14033	0.309252	0.571445	0.415701	0.367332	0.499559	214763	cyclic GMP-AMP synthase	GO:0000166,GO:0002218,GO:0002230,GO:0002376,GO:0002637,GO:0003677,GO:0003682,GO:0003690,GO:0005515,GO:0005524,GO:0005525,GO:0005546,GO:0005634,GO:0005737,GO:0005829,GO:0005886,GO:0006281,GO:0006974,GO:0008289,GO:0008340,GO:0010753,GO:0016020,GO:0016740,GO:0016779,GO:0032479,GO:0032481,GO:0035861,GO:0038001,GO:0043950,GO:0045087,GO:0046872,GO:0050776,GO:0050863,GO:0051607,GO:0061501,GO:0071360,GO:…	nucleotide binding|activation of innate immune response|positive regulation of defense response to virus by host|immune system process|regulation of immunoglobulin production|DNA binding|chromatin binding|double-stranded DNA binding|protein binding|ATP binding|GTP binding|phosphatidylinositol-4,5-bisphosphate binding|nucleus|cytoplasm|cytosol|plasma membrane|DNA repair|cellular response to DNA da…	mmu04623,mmu05163,mmu05168,mmu05170,mmu05171	Cytosolic DNA-sensing pathway|Human cytomegalovirus infection|Herpes simplex virus 1 infection|Human immunodeficiency virus 1 infection|Coronavirus disease - COVID-19
Ch25h	55.1676	0.295222	4.69126	2.61166	1.38496	2.71524e-06	8.41567e-05	Up	1.22333	0.976135	1.68067	0.694459	4.29648	2.48934	2.76858	2.62668	12642	cholesterol 25-hydroxylase	GO:0000254,GO:0001567,GO:0004497,GO:0005506,GO:0005783,GO:0005789,GO:0006629,GO:0006694,GO:0008202,GO:0008203,GO:0008395,GO:0008610,GO:0016020,GO:0016021,GO:0016126,GO:0016491,GO:0035754,GO:0046872	C-4 methylsterol oxidase activity|cholesterol 25-hydroxylase activity|monooxygenase activity|iron ion binding|endoplasmic reticulum|endoplasmic reticulum membrane|lipid metabolic process|steroid biosynthetic process|steroid metabolic process|cholesterol metabolic process|steroid hydroxylase activity|lipid biosynthetic process|membrane|integral component of membrane|sterol biosynthetic process|oxi…	mmu00120	Primary bile acid biosynthesis
Chrnb3	18.5619	0.738346	2.48082	3.55956	1.8317	0.0131082	0.0865163	Up	0.1238	0.0552636	0.0899608	0.0908651	0.111935	1.01306	0.122817	0.0644406	108043	cholinergic receptor, nicotinic, beta polypeptide 3	GO:0004888,GO:0005216,GO:0005230,GO:0005886,GO:0005887,GO:0005892,GO:0006811,GO:0007165,GO:0007268,GO:0007271,GO:0015464,GO:0016020,GO:0016021,GO:0022848,GO:0030054,GO:0030594,GO:0032991,GO:0034220,GO:0035094,GO:0042166,GO:0042391,GO:0043005,GO:0045202,GO:0045211,GO:0050877,GO:0098691,GO:2000300	transmembrane signaling receptor activity|ion channel activity|extracellular ligand-gated ion channel activity|plasma membrane|integral component of plasma membrane|acetylcholine-gated channel complex|ion transport|signal transduction|chemical synaptic transmission|synaptic transmission, cholinergic|acetylcholine receptor activity|membrane|integral component of membrane|acetylcholine-gated cation…	mmu04080	Neuroactive ligand-receptor interaction
Ciita	11.2225	0.59356	3.13889	3.63793	1.86312	0.00169589	0.0191039	Up	0.0053423	0.0262325	0.0266891	0.0431319	0.143461	0.112546	0.0635988	0.0560792	12265	class II transactivator	GO:0000122,GO:0000166,GO:0000976,GO:0005515,GO:0005524,GO:0005525,GO:0005634,GO:0005654,GO:0005829,GO:0006355,GO:0006954,GO:0008022,GO:0009986,GO:0016301,GO:0016310,GO:0016605,GO:0016740,GO:0016746,GO:0034341,GO:0044877,GO:0045345,GO:0045348,GO:0045892,GO:0045893,GO:0045944,GO:0046597,GO:0046677,GO:0106310,GO:0106311,GO:0140297	negative regulation of transcription by RNA polymerase II|nucleotide binding|transcription cis-regulatory region binding|protein binding|ATP binding|GTP binding|nucleus|nucleoplasm|cytosol|regulation of transcription, DNA-templated|inflammatory response|protein C-terminus binding|cell surface|kinase activity|phosphorylation|PML body|transferase activity|acyltransferase activity|response to interf…	mmu04612,mmu05145,mmu05152,mmu05164,mmu05340	Antigen processing and presentation|Toxoplasmosis|Tuberculosis|Influenza A|Primary immunodeficiency
Ckap2l	14.71	0.433554	2.64009	2.21088	1.14462	0.0082884	0.0622879	Up	0.080439	0.157993	0.144669	0.194831	0.400016	0.2773	0.287282	0.337754	70466	cytoskeleton associated protein 2-like	GO:0005737,GO:0005813,GO:0005829,GO:0005856,GO:0072686	cytoplasm|centrosome|cytosol|cytoskeleton|mitotic spindle
Clcf1	16.8082	0.449241	3.39581	2.87893	1.52553	0.000684267	0.00936821	Up	0.299547	0.0980585	0.299296	0.151152	0.81929	0.454169	0.594339	0.619352	56708	cardiotrophin-like cytokine factor 1	GO:0002639,GO:0002830,GO:0005102,GO:0005125,GO:0005127,GO:0005515,GO:0005576,GO:0005615,GO:0007166,GO:0007259,GO:0008284,GO:0030183,GO:0030890,GO:0042531,GO:0043524,GO:0048295,GO:0048711,GO:0050727,GO:0051466,GO:0051896,GO:0070372,GO:0097058,GO:0097059,GO:2000672	positive regulation of immunoglobulin production|positive regulation of type 2 immune response|signaling receptor binding|cytokine activity|ciliary neurotrophic factor receptor binding|protein binding|extracellular region|extracellular space|cell surface receptor signaling pathway|receptor signaling pathway via JAK-STAT|positive regulation of cell population proliferation|B cell differentiation|p…	mmu04060	Cytokine-cytokine receptor interaction
Cldn14	16.4341	0.39457	2.16722	1.80891	0.855121	0.0302178	0.1525	Up	0.238937	0.286798	0.344842	0.348308	0.501689	0.711834	0.579432	0.456031	56173	claudin 14	GO:0005198,GO:0005515,GO:0005886,GO:0005923,GO:0007155,GO:0016020,GO:0016021,GO:0030054,GO:0070830	structural molecule activity|protein binding|plasma membrane|bicellular tight junction|cell adhesion|membrane|integral component of membrane|cell junction|bicellular tight junction assembly	mmu04514,mmu04530,mmu04670,mmu05160	Cell adhesion molecules|Tight junction|Leukocyte transendothelial migration|Hepatitis C
Clec18a	50.7074	0.291125	2.29529	1.58911	0.668217	0.0217164	0.122956	Up	0.367292	0.541058	0.301451	0.807537	0.70451	0.829043	0.806833	0.92633	353287	C-type lectin domain family 18, member A	GO:0005576,GO:0005615,GO:0030246,GO:0030247	extracellular region|extracellular space|carbohydrate binding|polysaccharide binding
Clec1a	41.747	0.280538	3.24876	1.88087	0.911401	0.00115908	0.0142123	Up	0.511344	0.470789	0.415119	0.419292	0.98536	0.749789	0.602401	1.14368	243653	C-type lectin domain family 1, member a	GO:0016020,GO:0016021,GO:0030246	membrane|integral component of membrane|carbohydrate binding
Clec5a	80.9345	0.267905	5.03713	2.54819	1.34947	4.72557e-07	1.74094e-05	Up	0.64251	0.416184	0.696607	0.689813	2.05305	1.17816	2.03429	1.08278	23845	C-type lectin domain family 5, member a	GO:0001618,GO:0001819,GO:0002076,GO:0002376,GO:0005515,GO:0005829,GO:0005886,GO:0009986,GO:0016020,GO:0016021,GO:0030099,GO:0030246,GO:0033033,GO:0043066,GO:0045087	virus receptor activity|positive regulation of cytokine production|osteoblast development|immune system process|protein binding|cytosol|plasma membrane|cell surface|membrane|integral component of membrane|myeloid cell differentiation|carbohydrate binding|negative regulation of myeloid cell apoptotic process|negative regulation of apoptotic process|innate immune response
Clec7a	336.688	0.360407	15.8911	52.976	5.72727	7.30057e-57	1.6906e-53	Up	0.291466	0.21468	0.266953	0.416712	23.7707	12.3039	15.8311	12.1688	56644	C-type lectin domain family 7, member a	GO:0001872,GO:0006910,GO:0008284,GO:0009986,GO:0016046,GO:0030335,GO:0032491,GO:0038187,GO:0050766,GO:0051251,GO:0051712,GO:0071226,GO:0090303,GO:1900017	(1->3)-beta-D-glucan binding|phagocytosis, recognition|positive regulation of cell population proliferation|cell surface|detection of fungus|positive regulation of cell migration|detection of molecule of fungal origin|pattern recognition receptor activity|positive regulation of phagocytosis|positive regulation of lymphocyte activation|positive regulation of killing of cells of other organism|cell…	mmu04145,mmu04613,mmu04625,mmu05152	Phagosome|Neutrophil extracellular trap formation|C-type lectin receptor signaling pathway|Tuberculosis
Clic1	339.769	0.13207	5.77522	1.6967	0.762731	7.68527e-09	3.95486e-07	Up	13.2467	11.5932	10.4895	9.18529	21.4205	16.827	21.1875	17.586	114584	chloride intracellular channel 1	GO:0005244,GO:0005254,GO:0005634,GO:0005635,GO:0005737,GO:0005739,GO:0005886,GO:0006749,GO:0006811,GO:0006821,GO:0016020,GO:0016021,GO:0034707,GO:0034765,GO:0045669,GO:0048471,GO:0051726,GO:0051881,GO:0070062	voltage-gated ion channel activity|chloride channel activity|nucleus|nuclear envelope|cytoplasm|mitochondrion|plasma membrane|glutathione metabolic process|ion transport|chloride transport|membrane|integral component of membrane|chloride channel complex|regulation of ion transmembrane transport|positive regulation of osteoblast differentiation|perinuclear region of cytoplasm|regulation of cell cy…
Cmklr1	151.661	0.153173	7.43955	2.2031	1.13954	1.01026e-13	1.02352e-11	Up	1.3434	1.12282	1.58502	1.2548	3.31187	2.95604	3.06245	2.59126	14747	chemokine-like receptor 1	GO:0002430,GO:0004875,GO:0004930,GO:0005886,GO:0006935,GO:0006954,GO:0007165,GO:0007186,GO:0007200,GO:0007204,GO:0010759,GO:0016020,GO:0016021,GO:0032088,GO:0032695,GO:0045600,GO:0050848,GO:0120162	complement receptor mediated signaling pathway|complement receptor activity|G protein-coupled receptor activity|plasma membrane|chemotaxis|inflammatory response|signal transduction|G protein-coupled receptor signaling pathway|phospholipase C-activating G protein-coupled receptor signaling pathway|positive regulation of cytosolic calcium ion concentration|positive regulation of macrophage chemotax…
Cmtm7	77.3508	0.207111	3.11485	1.56387	0.64512	0.00184039	0.0203776	Up	2.34237	2.6161	2.98287	2.92015	5.07047	3.29857	4.9665	3.98848	102545	CKLF-like MARVEL transmembrane domain containing 7	GO:0002337,GO:0005125,GO:0005615,GO:0006935,GO:0016020,GO:0016021	B-1a B cell differentiation|cytokine activity|extracellular space|chemotaxis|membrane|integral component of membrane
[truncated: 799 more rows]

## Sheet: Hippo_AD-vs-WT
gene_id	BaseMean	lfcSE	stat	FoldChange	log2FoldChange	p-value	q-value	Regulation	Expression_Ctrl_PBS_H_M1	Expression_Ctrl_PBS_H_M2	Expression_Ctrl_PBS_H_M3	Expression_Ctrl_PBS_H_M4	Expression_AD_PBS_H_M1	Expression_AD_PBS_H_M2	Expression_AD_PBS_H_M3	Expression_AD_PBS_H_M4	gene_Dbxref	description	GO_id	GO_term	pathway	pathway_description	TF_family
[truncated: 974 more rows]

## Sheet: Hippo_Insulin-vs-WT
gene_id	BaseMean	lfcSE	stat	FoldChange	log2FoldChange	p-value	q-value	Regulation	Expression_Ctrl_PBS_H_M1	Expression_Ctrl_PBS_H_M2	Expression_Ctrl_PBS_H_M3	Expression_Ctrl_PBS_H_M4	Expression_AD_In_H_M1	Expression_AD_In_H_M2	Expression_AD_In_H_M3	Expression_AD_In_H_M4	gene_Dbxref	description	GO_id	GO_term	pathway	pathway_description	TF_family
[truncated: 806 more rows]

[truncated: 1 more sheets: Hippo_Insulin-vs-AD]
