# Supplementary material for: Insulin‐incubated palladium clusters alleviate Alzheimer's disease‐like phenotypes in a preclinical mouse model
Source: MedComm (2020). 2023 Jun 17;4(4):e272. doi: 10.1002/mco2.272 (PMC10276888; doi:10.1002/mco2.272)
Supplement: Supplementary file 2 — Supporting Information [file MCO2-4-e272-s001.xls]

## Sheet: PFC_Pd-vs-AD
gene_id	BaseMean_DESeq2_unpaired	BaseMean_control_AD_PBS_C_M	BaseMean_case_AD_Pd_C_M	FoldChange	log2FoldChange	p-value	q-value	Regulation	Expression_AD_Pd_C_M1	Expression_AD_Pd_C_M2	Expression_AD_Pd_C_M3	Expression_AD_Pd_C_M4	Expression_AD_PBS_C_M1	Expression_AD_PBS_C_M2	Expression_AD_PBS_C_M3	Expression_AD_PBS_C_M4	gene_Dbxref	description	GO_id	GO_term	pathway	pathway_description	TF_family
Foxa1	1.28917	2.57833	0	0.0706202	-3.82377	0.0425603	0.992296	Down	0	0	0	0	0.0215895	0.0762377	0.0103379	0	15375	forkhead box A1	GO:0000122,GO:0000976,GO:0000978,GO:0000981,GO:0001228,GO:0001650,GO:0003677,GO:0003682,GO:0003690,GO:0003700,GO:0005634,GO:0005654,GO:0005902,GO:0006325,GO:0006338,GO:0006355,GO:0006357,GO:0007219,GO:0007275,GO:0008134,GO:0009653,GO:0010468,GO:0010719,GO:0019904,GO:0021904,GO:0030154,GO:0030324,GO:0032355,GO:0033148,GO:0035239,GO:0042445,GO:0042593,GO:0043065,GO:0043565,GO:0045666,GO:0045880,GO:…	negative regulation of transcription by RNA polymerase II|transcription cis-regulatory region binding|RNA polymerase II cis-regulatory region sequence-specific DNA binding|DNA-binding transcription factor activity, RNA polymerase II-specific|DNA-binding transcription activator activity, RNA polymerase II-specific|fibrillar center|DNA binding|chromatin binding|double-stranded DNA binding|DNA-bindi…			Fork
Mpo	1.27725	2.5545	0	0.0712136	-3.8117	0.0271704	0.944756	Down	0	0	0	0	0.152551	0.0219875	0.0208708	0.0207889	17523	myeloperoxidase	GO:0001878,GO:0002149,GO:0002679,GO:0004601,GO:0005615,GO:0005654,GO:0005739,GO:0005764,GO:0006952,GO:0006979,GO:0008201,GO:0016491,GO:0019430,GO:0020037,GO:0030141,GO:0034374,GO:0042582,GO:0042742,GO:0042744,GO:0043231,GO:0046872,GO:0050830,GO:0050832	response to yeast|hypochlorous acid biosynthetic process|respiratory burst involved in defense response|peroxidase activity|extracellular space|nucleoplasm|mitochondrion|lysosome|defense response|response to oxidative stress|heparin binding|oxidoreductase activity|removal of superoxide radicals|heme binding|secretory granule|low-density lipoprotein particle remodeling|azurophil granule|defense re…	mmu00983,mmu04145,mmu04613,mmu05202,mmu05221	Drug metabolism - other enzymes|Phagosome|Neutrophil extracellular trap formation|Transcriptional misregulation in cancer|Acute myeloid leukemia
Strit1	1.92861	3.61359	0.24362	0.0830944	-3.58911	0.0319458	0.988155	Down	0	0.179672	0	0	0.573982	1.93035	0.183231	0	102637511	small transmembrane regulator of ion transport 1	GO:0005515,GO:0008047,GO:0016020,GO:0016021,GO:0016529,GO:0031449,GO:0033017,GO:0090280,GO:0106134,GO:1901894,GO:1901896,GO:1902082	protein binding|enzyme activator activity|membrane|integral component of membrane|sarcoplasmic reticulum|regulation of slow-twitch skeletal muscle fiber contraction|sarcoplasmic reticulum membrane|positive regulation of calcium ion import|positive regulation of cardiac muscle cell contraction|regulation of ATPase-coupled calcium transmembrane transporter activity|positive regulation of ATPase-cou…
Pitx2	3.08291	5.68308	0.482739	0.0866201	-3.52915	0.0328394	0.988155	Down	0	0	0	0.0324798	0.0698803	0.299643	0	0.0166651	18741	paired-like homeodomain transcription factor 2	GO:0000122,GO:0000976,GO:0000978,GO:0000981,GO:0001227,GO:0001228,GO:0001569,GO:0001570,GO:0001701,GO:0001764,GO:0002074,GO:0003171,GO:0003253,GO:0003350,GO:0003677,GO:0003682,GO:0003700,GO:0005515,GO:0005634,GO:0005654,GO:0005667,GO:0005737,GO:0006355,GO:0006357,GO:0007275,GO:0007368,GO:0007507,GO:0007519,GO:0007520,GO:0008134,GO:0009653,GO:0009887,GO:0016055,GO:0021763,GO:0021855,GO:0021983,GO:…	negative regulation of transcription by RNA polymerase II|transcription cis-regulatory region binding|RNA polymerase II cis-regulatory region sequence-specific DNA binding|DNA-binding transcription factor activity, RNA polymerase II-specific|DNA-binding transcription repressor activity, RNA polymerase II-specific|DNA-binding transcription activator activity, RNA polymerase II-specific|branching i…	mmu04350	TGF-beta signaling pathway	Homeobox
Abcc2	1.64199	3.04261	0.241369	0.0984861	-3.34394	0.0171684	0.880436	Down	0	0	0	0.00913692	0.0294871	0.0396672	0.0188262	0.0281285	12780	ATP-binding cassette, sub-family C (CFTR/MRP), member 2	GO:0005515,GO:0005887,GO:0006855,GO:0008559,GO:0009986,GO:0010629,GO:0015127,GO:0015431,GO:0015694,GO:0015711,GO:0015721,GO:0015722,GO:0015723,GO:0015732,GO:0016020,GO:0016324,GO:0016999,GO:0019904,GO:0030644,GO:0031526,GO:0042178,GO:0042493,GO:0042626,GO:0042910,GO:0043627,GO:0046581,GO:0046618,GO:0046691,GO:0050787,GO:0055085,GO:0070327,GO:0070633,GO:0071716,GO:1901086,GO:1990961,GO:1990962	protein binding|integral component of plasma membrane|drug transmembrane transport|ABC-type xenobiotic transporter activity|cell surface|negative regulation of gene expression|bilirubin transmembrane transporter activity|ABC-type glutathione S-conjugate transporter activity|mercury ion transport|organic anion transport|bile acid and bile salt transport|canalicular bile acid transport|bilirubin tr…	mmu01523,mmu01524,mmu02010,mmu04976	Antifolate resistance|Platinum drug resistance|ABC transporters|Bile secretion
Ffar2	1.50895	2.77654	0.241369	0.10777	-3.21397	0.0342638	0.988155	Down	0	0	0	0.0179401	0.0771964	0.0194714	0.0924122	0.0184099	233079	free fatty acid receptor 2	GO:0002232,GO:0002376,GO:0002385,GO:0002673,GO:0002720,GO:0002752,GO:0002879,GO:0004930,GO:0005886,GO:0006954,GO:0007165,GO:0007186,GO:0008289,GO:0016020,GO:0016021,GO:0019915,GO:0032722,GO:0032757,GO:0042593,GO:0042995,GO:0045444,GO:0071398,GO:0090276	leukocyte chemotaxis involved in inflammatory response|immune system process|mucosal immune response|regulation of acute inflammatory response|positive regulation of cytokine production involved in immune response|cell surface pattern recognition receptor signaling pathway|positive regulation of acute inflammatory response to non-antigenic stimulus|G protein-coupled receptor activity|plasma membr…	mmu04024	cAMP signaling pathway
Gm2446	6.77122	12.0825	1.45997	0.121674	-3.03891	0.0109564	0.790523	Down	0	0	0.0928707	0.0908595	0.814518	0.591688	0	0.124318	100039830				mmu03015,mmu04071,mmu04151,mmu04152,mmu04261,mmu04728,mmu05165	mRNA surveillance pathway|Sphingolipid signaling pathway|PI3K-Akt signaling pathway|AMPK signaling pathway|Adrenergic signaling in cardiomyocytes|Dopaminergic synapse|Human papillomavirus infection
Cacna1f	1.9027	3.30495	0.500439	0.149765	-2.73923	0.0420648	0.992296	Down	0.00906808	0.00844764	0	0	0.0269868	0.0453796	0.0258449	0.0171623	54652	calcium channel, voltage-dependent, alpha 1F subunit	GO:0001750,GO:0005216,GO:0005244,GO:0005245,GO:0005262,GO:0005886,GO:0005891,GO:0006811,GO:0006816,GO:0006874,GO:0007409,GO:0007601,GO:0008331,GO:0016020,GO:0016021,GO:0034765,GO:0043025,GO:0043204,GO:0046872,GO:0048813,GO:0050896,GO:0050908,GO:0055085,GO:0060041,GO:0070509,GO:1901386	photoreceptor outer segment|ion channel activity|voltage-gated ion channel activity|voltage-gated calcium channel activity|calcium channel activity|plasma membrane|voltage-gated calcium channel complex|ion transport|calcium ion transport|cellular calcium ion homeostasis|axonogenesis|visual perception|high voltage-gated calcium channel activity|membrane|integral component of membrane|regulation of…	mmu04010,mmu04020,mmu04022,mmu04024,mmu04260,mmu04261,mmu04270,mmu04723,mmu04725,mmu04726,mmu04727,mmu04911,mmu04912,mmu04921,mmu04924,mmu04925,mmu04927,mmu04929,mmu04934,mmu04935,mmu05010,mmu05020,mmu05022,mmu05410,mmu05412,mmu05414	MAPK signaling pathway|Calcium signaling pathway|cGMP-PKG signaling pathway|cAMP signaling pathway|Cardiac muscle contraction|Adrenergic signaling in cardiomyocytes|Vascular smooth muscle contraction|Retrograde endocannabinoid signaling|Cholinergic synapse|Serotonergic synapse|GABAergic synapse|Insulin secretion|GnRH signaling pathway|Oxytocin signaling pathway|Renin secretion|Aldosterone synthes…
Il5	3.66964	6.33674	1.00255	0.156474	-2.676	0.00531655	0.686581	Down	0.072923	0.0339668	0.0343674	0	0.217021	0.291944	0.207837	0.172518	16191	interleukin 5	GO:0002639,GO:0005125,GO:0005137,GO:0005576,GO:0005615,GO:0006955,GO:0008083,GO:0008284,GO:0019221,GO:0030890,GO:0045645,GO:0045893,GO:0046427,GO:0050731,GO:0051091,GO:0071803	positive regulation of immunoglobulin production|cytokine activity|interleukin-5 receptor binding|extracellular region|extracellular space|immune response|growth factor activity|positive regulation of cell population proliferation|cytokine-mediated signaling pathway|positive regulation of B cell proliferation|positive regulation of eosinophil differentiation|positive regulation of transcription, …	mmu04060,mmu04630,mmu04640,mmu04657,mmu04658,mmu04660,mmu04664,mmu04672,mmu05200,mmu05310,mmu05320,mmu05321,mmu05330	Cytokine-cytokine receptor interaction|JAK-STAT signaling pathway|Hematopoietic cell lineage|IL-17 signaling pathway|Th1 and Th2 cell differentiation|T cell receptor signaling pathway|Fc epsilon RI signaling pathway|Intestinal immune network for IgA production|Pathways in cancer|Asthma|Autoimmune thyroid disease|Inflammatory bowel disease|Allograft rejection
C1s2	2.51576	4.28579	0.745728	0.172942	-2.53164	0.0301309	0.977861	Down	0.0210112	0.0195736	0.0198045	0	0.0416867	0.126176	0.0399226	0.139181	317677	complement component 1, s subcomponent 2	GO:0002376,GO:0004252,GO:0005509,GO:0005576,GO:0005615,GO:0006508,GO:0006958,GO:0008233,GO:0008236,GO:0016787,GO:0042802,GO:0045087,GO:0046872	immune system process|serine-type endopeptidase activity|calcium ion binding|extracellular region|extracellular space|proteolysis|complement activation, classical pathway|peptidase activity|serine-type peptidase activity|hydrolase activity|identical protein binding|innate immune response|metal ion binding	mmu04610,mmu05133,mmu05150,mmu05171,mmu05322	Complement and coagulation cascades|Pertussis|Staphylococcus aureus infection|Coronavirus disease - COVID-19|Systemic lupus erythematosus
Myo7b	3.27652	5.55274	1.0003	0.178257	-2.48797	0.0114481	0.800968	Down	0.0169722	0	0.00799872	0.00782551	0.0505097	0.0424672	0.0322482	0.0562129	17922	myosin VIIB	GO:0000146,GO:0000166,GO:0003774,GO:0003779,GO:0005524,GO:0005737,GO:0005856,GO:0005902,GO:0005903,GO:0007015,GO:0007423,GO:0007605,GO:0015629,GO:0016459,GO:0030050,GO:0030154,GO:0031982,GO:0042995,GO:0051015,GO:0090651,GO:1904970	microfilament motor activity|nucleotide binding|motor activity|actin binding|ATP binding|cytoplasm|cytoskeleton|microvillus|brush border|actin filament organization|sensory organ development|sensory perception of sound|actin cytoskeleton|myosin complex|vesicle transport along actin filament|cell differentiation|vesicle|cell projection|actin filament binding|apical cytoplasm|brush border assembly
Sprr1a	3.88297	6.54364	1.2223	0.18767	-2.41373	0.0162716	0.871344	Down	0.0707999	0	0	0.261154	0.210702	0.566889	0.33631	0.669981	20753	small proline-rich protein 1A	GO:0001533,GO:0005737,GO:0018149,GO:0030216,GO:0030280,GO:0031424,GO:0071944	cornified envelope|cytoplasm|peptide cross-linking|keratinocyte differentiation|structural constituent of skin epidermis|keratinization|cell periphery
Tecrl	3.67577	6.0961	1.25545	0.203784	-2.29489	0.0143685	0.831474	Down	0.0707104	0.0219574	0	0.0217353	0.210436	0.141543	0.111962	0.0892178	243078	trans-2,3-enoyl-CoA reductase-like	GO:0005783,GO:0006629,GO:0016020,GO:0016021,GO:0016491,GO:0016627,GO:0042761	endoplasmic reticulum|lipid metabolic process|membrane|integral component of membrane|oxidoreductase activity|oxidoreductase activity, acting on the CH-CH group of donors|very long-chain fatty acid biosynthetic process
Slc30a2	3.89107	6.29294	1.4892	0.235473	-2.08637	0.0216588	0.898245	Down	0.0321171	0.0149598	0.0302725	0.0148085	0.127442	0.0642897	0.0305122	0.167159	230810	solute carrier family 30 (zinc transporter), member 2	GO:0005385,GO:0005515,GO:0005737,GO:0005770,GO:0005773,GO:0005886,GO:0006811,GO:0006812,GO:0006829,GO:0008324,GO:0010043,GO:0016020,GO:0016021,GO:0031410,GO:0042802,GO:0043231,GO:0055085,GO:0061088,GO:0061090,GO:0071577	zinc ion transmembrane transporter activity|protein binding|cytoplasm|late endosome|vacuole|plasma membrane|ion transport|cation transport|zinc ion transport|cation transmembrane transporter activity|response to zinc ion|membrane|integral component of membrane|cytoplasmic vesicle|identical protein binding|intracellular membrane-bounded organelle|transmembrane transport|regulation of sequestering …
Muc2	3.38327	5.30824	1.45831	0.277418	-1.84987	0.044443	0.994859	Down	0	0.00374479	0.00757792	0.0111207	0.0159508	0.0281631	0.0114569	0.0266278	17831	mucin 2	GO:0002064,GO:0005515,GO:0005576,GO:0006915,GO:0008285,GO:0030277,GO:0030336,GO:0031012,GO:0043065,GO:0062023,GO:0070701,GO:0070702,GO:0070703	epithelial cell development|protein binding|extracellular region|apoptotic process|negative regulation of cell population proliferation|maintenance of gastrointestinal epithelium|negative regulation of cell migration|extracellular matrix|positive regulation of apoptotic process|collagen-containing extracellular matrix|mucus layer|inner mucus layer|outer mucus layer	mmu05146,mmu05226	Amoebiasis|Gastric cancer
Shox2	9.40733	14.3318	4.48284	0.312277	-1.6791	0.0144564	0.831474	Down	0.0861319	0.0300895	0.0202963	0.0496419	0.149526	0.312498	0.061371	0.0713184	20429	short stature homeobox 2	GO:0000122,GO:0000981,GO:0001649,GO:0002027,GO:0002053,GO:0002062,GO:0002063,GO:0003163,GO:0003170,GO:0003209,GO:0003213,GO:0003677,GO:0005634,GO:0006355,GO:0006357,GO:0007275,GO:0030326,GO:0032330,GO:0035115,GO:0043565,GO:0045880,GO:0045944,GO:0048557,GO:0048598,GO:0048743,GO:0050772,GO:0060272,GO:0060351,GO:0060415,GO:0060920,GO:0060931,GO:1990837,GO:2000172	negative regulation of transcription by RNA polymerase II|DNA-binding transcription factor activity, RNA polymerase II-specific|osteoblast differentiation|regulation of heart rate|positive regulation of mesenchymal cell proliferation|chondrocyte differentiation|chondrocyte development|sinoatrial node development|heart valve development|cardiac atrium morphogenesis|cardiac right atrium morphogenes…			Homeobox
Cd209g	4.50842	6.77656	2.24029	0.328109	-1.60775	0.0419408	0.992296	Down	0.187534	0.0436756	0.0441908	0.129701	0.139526	0.281544	0.445407	0.354927	70192	CD209g antigen	GO:0030246	carbohydrate binding	mmu04145,mmu04625,mmu05152,mmu05162	Phagosome|C-type lectin receptor signaling pathway|Tuberculosis|Measles
2210418O10Rik	12.739	19.0951	6.38289	0.334514	-1.57986	0.0237431	0.914486	Down	0.0852404	0.0397041	0.0267816	0.196512	0.0986524	0.341256	0.107975	0.497423	100504263	RIKEN cDNA 2210418O10 gene
Gm1604b	12.7168	18.7996	6.634	0.352927	-1.50256	0.0195359	0.893754	Down	0.358079	0.133432	0.607524	0.726449	1.70504	0.215033	1.42878	1.82979	381059	predicted gene 1604b
Plin4	203.678	299.65	107.706	0.359426	-1.47623	0.0344141	0.988155	Down	1.17536	0.650618	1.30053	0.408413	5.90589	1.85834	1.10854	0.959112	57435	perilipin 4	GO:0005737,GO:0005811,GO:0005829,GO:0005886,GO:0016020	cytoplasm|lipid droplet|cytosol|plasma membrane|membrane	mmu03320	PPAR signaling pathway
LOC115488789	9.83549	14.2699	5.40111	0.379987	-1.39598	0.0258751	0.925867	Down	0.0234835	0.0328152	0.0221348	0.0433109	0.139775	0.0822635	0.0836628	0.0166669	115488789
Rpl32l	12.5409	17.9254	7.15641	0.399058	-1.32533	0.00235307	0.549939	Down	0.755837	0.528091	0.445267	0.871248	1.68704	1.60754	1.43614	1.78812	621697	ribosomal protein L32-like	GO:0002181,GO:0003735,GO:0022625,GO:0022626,GO:0042788	cytoplasmic translation|structural constituent of ribosome|cytosolic large ribosomal subunit|cytosolic ribosome|polysomal ribosome	mmu03010,mmu05171	Ribosome|Coronavirus disease - COVID-19
Rpl17-ps8	7.62937	10.8445	4.41424	0.408129	-1.2929	0.0336458	0.988155	Down	0.119385	0.278042	0.39385	0.220183	0.888233	0.298721	0.793936	0.508384	102632403
Cyp3a13	17.4814	24.5743	10.3886	0.422542	-1.24283	0.00935021	0.781307	Down	0.137739	0.0458267	0.0556407	0.154235	0.312316	0.206787	0.289753	0.121033	13113	cytochrome P450, family 3, subfamily a, polypeptide 13	GO:0002933,GO:0004497,GO:0005506,GO:0005783,GO:0008202,GO:0008210,GO:0008395,GO:0008401,GO:0010628,GO:0016020,GO:0016491,GO:0016705,GO:0016712,GO:0020037,GO:0042573,GO:0043231,GO:0046872,GO:0050649,GO:0070330,GO:0070989,GO:0101020,GO:0101021	lipid hydroxylation|monooxygenase activity|iron ion binding|endoplasmic reticulum|steroid metabolic process|estrogen metabolic process|steroid hydroxylase activity|retinoic acid 4-hydroxylase activity|positive regulation of gene expression|membrane|oxidoreductase activity|oxidoreductase activity, acting on paired donors, with incorporation or reduction of molecular oxygen|oxidoreductase activity,…	mmu00140,mmu00591,mmu00830,mmu05204	Steroid hormone biosynthesis|Linoleic acid metabolism|Retinol metabolism|Chemical carcinogenesis
Slc5a11	18.6948	25.3047	12.0849	0.477986	-1.06496	0.00245792	0.559506	Down	0.225154	0.227228	0.194537	0.224929	0.409483	0.563371	0.481281	0.372861	233836	solute carrier family 5 (sodium/glucose cotransporter), member 11	GO:0005412,GO:0005886,GO:0006811,GO:0006814,GO:0006915,GO:0008643,GO:0015293,GO:0016020,GO:0016021,GO:0022857,GO:0032409,GO:0055085	glucose:sodium symporter activity|plasma membrane|ion transport|sodium ion transport|apoptotic process|carbohydrate transport|symporter activity|membrane|integral component of membrane|transmembrane transporter activity|regulation of transporter activity|transmembrane transport
Uba1y	10.0159	13.3575	6.67425	0.49867	-1.00384	0.0420685	0.992296	Down	0.125513	0.116926	0.0591524	0.101275	0.140074	0.235541	0.163957	0.26724	22202	ubiquitin-activating enzyme, Chr Y	GO:0000166,GO:0004839,GO:0005524,GO:0005634,GO:0005737,GO:0006464,GO:0006511,GO:0006974,GO:0008641,GO:0016567,GO:0016874,GO:0032446	nucleotide binding|ubiquitin activating enzyme activity|ATP binding|nucleus|cytoplasm|cellular protein modification process|ubiquitin-dependent protein catabolic process|cellular response to DNA damage stimulus|ubiquitin-like modifier activating enzyme activity|protein ubiquitination|ligase activity|protein modification by small protein conjugation	mmu04120,mmu05012,mmu05022	Ubiquitin mediated proteolysis|Parkinson disease|Pathways of neurodegeneration - multiple diseases
Aldh3a1	15.2319	20.2084	10.2554	0.509623	-0.972499	0.0389756	0.992296	Down	0.124362	0.318597	0.23444	0.544736	0.771053	0.528997	0.383981	0.735526	11670	aldehyde dehydrogenase family 3, subfamily A1	GO:0001666,GO:0004028,GO:0004029,GO:0004030,GO:0005737,GO:0005783,GO:0005829,GO:0005886,GO:0006081,GO:0008106,GO:0008284,GO:0014070,GO:0016021,GO:0016491,GO:0016620,GO:0018479,GO:0042493,GO:0051384,GO:0051591	response to hypoxia|3-chloroallyl aldehyde dehydrogenase activity|aldehyde dehydrogenase (NAD+) activity|aldehyde dehydrogenase [NAD(P)+] activity|cytoplasm|endoplasmic reticulum|cytosol|plasma membrane|cellular aldehyde metabolic process|alcohol dehydrogenase (NADP+) activity|positive regulation of cell population proliferation|response to organic cyclic compound|integral component of membrane|o…	mmu00010,mmu00340,mmu00350,mmu00360,mmu00410,mmu00980,mmu00982,mmu05204	Glycolysis / Gluconeogenesis|Histidine metabolism|Tyrosine metabolism|Phenylalanine metabolism|beta-Alanine metabolism|Metabolism of xenobiotics by cytochrome P450|Drug metabolism - cytochrome P450|Chemical carcinogenesis
Icam4	15.1058	19.9025	10.3091	0.51884	-0.94664	0.0211196	0.896822	Down	0.428832	0.913122	0.404203	0.677913	1.0939	0.981035	1.45501	1.15944	78369	intercellular adhesion molecule 4, Landsteiner-Wiener blood group	GO:0005178,GO:0005576,GO:0005615,GO:0005737,GO:0005886,GO:0005887,GO:0007155,GO:0016020,GO:0016021,GO:0098609	integrin binding|extracellular region|extracellular space|cytoplasm|plasma membrane|integral component of plasma membrane|cell adhesion|membrane|integral component of membrane|cell-cell adhesion
Fat2	17.602	22.8253	12.3788	0.542123	-0.883309	0.0432494	0.992296	Down	0.0358829	0.0311993	0.0270577	0.0198538	0.0949231	0.035914	0.0386352	0.0407473	245827	FAT atypical cadherin 2	GO:0005509,GO:0005794,GO:0005886,GO:0005912,GO:0007155,GO:0007156,GO:0010631,GO:0016020,GO:0016021,GO:0030054,GO:0031589,GO:0098609	calcium ion binding|Golgi apparatus|plasma membrane|adherens junction|cell adhesion|homophilic cell adhesion via plasma membrane adhesion molecules|epithelial cell migration|membrane|integral component of membrane|cell junction|cell-substrate adhesion|cell-cell adhesion
Chrnb4	41.3631	53.63	29.0961	0.543472	-0.879721	0.0168338	0.880046	Down	0.200418	0.574476	0.305157	0.639748	0.51998	0.894944	0.673733	1.09417	108015	cholinergic receptor, nicotinic, beta polypeptide 4	GO:0001508,GO:0004888,GO:0005216,GO:0005230,GO:0005886,GO:0005887,GO:0005892,GO:0006811,GO:0006939,GO:0006940,GO:0007165,GO:0007268,GO:0007626,GO:0015464,GO:0016020,GO:0016021,GO:0022848,GO:0030054,GO:0030594,GO:0032991,GO:0034220,GO:0035094,GO:0035095,GO:0042166,GO:0042391,GO:0043005,GO:0044877,GO:0045202,GO:0045211,GO:0050877,GO:0051971,GO:0060084,GO:0098981,GO:1904315	action potential|transmembrane signaling receptor activity|ion channel activity|extracellular ligand-gated ion channel activity|plasma membrane|integral component of plasma membrane|acetylcholine-gated channel complex|ion transport|smooth muscle contraction|regulation of smooth muscle contraction|signal transduction|chemical synaptic transmission|locomotory behavior|acetylcholine receptor activit…	mmu04080,mmu04725	Neuroactive ligand-receptor interaction|Cholinergic synapse
Hif3a	121.972	156.957	86.986	0.55432	-0.851209	0.00285683	0.607527	Down	0.676259	0.722009	0.766336	0.378373	1.86935	1.08751	0.808497	0.826895	53417	hypoxia inducible factor 3, alpha subunit	GO:0000785,GO:0000977,GO:0000978,GO:0000981,GO:0001525,GO:0001666,GO:0003677,GO:0003700,GO:0005515,GO:0005634,GO:0005654,GO:0005737,GO:0005739,GO:0005829,GO:0005886,GO:0006355,GO:0006357,GO:0006366,GO:0006915,GO:0007275,GO:0016607,GO:0045944,GO:0046983,GO:0071456	chromatin|RNA polymerase II transcription regulatory region sequence-specific DNA binding|RNA polymerase II cis-regulatory region sequence-specific DNA binding|DNA-binding transcription factor activity, RNA polymerase II-specific|angiogenesis|response to hypoxia|DNA binding|DNA-binding transcription factor activity|protein binding|nucleus|nucleoplasm|cytoplasm|mitochondrion|cytosol|plasma membran…
Chrna3	41.6601	53.4273	29.8928	0.560235	-0.835896	0.0224907	0.899283	Down	0.244188	0.454961	0.205936	0.568874	0.497223	0.758924	0.439553	0.948626	110834	cholinergic receptor, nicotinic, alpha polypeptide 3	GO:0004888,GO:0005216,GO:0005230,GO:0005515,GO:0005886,GO:0005887,GO:0005892,GO:0006811,GO:0006937,GO:0006940,GO:0007165,GO:0007171,GO:0007268,GO:0007271,GO:0007399,GO:0007626,GO:0014056,GO:0014069,GO:0015464,GO:0016020,GO:0016021,GO:0022848,GO:0030054,GO:0030425,GO:0030594,GO:0032991,GO:0034220,GO:0035095,GO:0042166,GO:0042391,GO:0042493,GO:0043005,GO:0043025,GO:0044853,GO:0044877,GO:0045202,GO:…	transmembrane signaling receptor activity|ion channel activity|extracellular ligand-gated ion channel activity|protein binding|plasma membrane|integral component of plasma membrane|acetylcholine-gated channel complex|ion transport|regulation of muscle contraction|regulation of smooth muscle contraction|signal transduction|activation of transmembrane receptor protein tyrosine kinase activity|chemi…	mmu04080,mmu04725	Neuroactive ligand-receptor interaction|Cholinergic synapse
Fbxw23	26.305	33.5096	19.1004	0.568287	-0.815307	0.0191942	0.893754	Down	0.818363	0.351863	0.65269	0.49343	1.21773	0.724562	0.807372	1.31055	635668
Tnfsf8	25.2045	31.9158	18.4933	0.579941	-0.786021	0.0391171	0.992296	Down	0.246972	0.297743	0.273868	0.21435	0.288233	0.727017	0.262235	0.508663	21949	tumor necrosis factor (ligand) superfamily, member 8	GO:0005125,GO:0005164,GO:0005615,GO:0006955,GO:0016020,GO:0016021,GO:0043374,GO:0045944,GO:0050830	cytokine activity|tumor necrosis factor receptor binding|extracellular space|immune response|membrane|integral component of membrane|CD8-positive, alpha-beta T cell differentiation|positive regulation of transcription by RNA polymerase II|defense response to Gram-positive bacterium	mmu04060	Cytokine-cytokine receptor interaction
Gvin1	14.7938	18.7144	10.8732	0.580756	-0.783996	0.0481089	0.997006	Down	0.0680588	0.0518745	0.093309	0.0456442	0.104341	0.130043	0.111682	0.0995336	74558	GTPase, very large interferon inducible 1
Siglec1	17.1477	21.6725	12.6229	0.581069	-0.783217	0.0489624	0.997006	Down	0.12852	0.0798177	0.121139	0.0869113	0.229487	0.120056	0.130238	0.235129	20612	sialic acid binding Ig-like lectin 1, sialoadhesin	GO:0005515,GO:0005576,GO:0005769,GO:0005770,GO:0005886,GO:0006897,GO:0007155,GO:0016020,GO:0016021,GO:0030246,GO:0046790,GO:0070234,GO:0075512,GO:2001238	protein binding|extracellular region|early endosome|late endosome|plasma membrane|endocytosis|cell adhesion|membrane|integral component of membrane|carbohydrate binding|virion binding|positive regulation of T cell apoptotic process|clathrin-dependent endocytosis of virus by host cell|positive regulation of extrinsic apoptotic signaling pathway	mmu04514	Cell adhesion molecules
Tmprss7	22.9936	29.0357	16.9515	0.584954	-0.773605	0.0182519	0.893754	Down	0.0647798	0.100579	0.0865006	0.0995616	0.192786	0.118866	0.128214	0.16347	208171	transmembrane serine protease 7	GO:0004252,GO:0005515,GO:0005886,GO:0006508,GO:0008233,GO:0008236,GO:0016020,GO:0016021,GO:0016787	serine-type endopeptidase activity|protein binding|plasma membrane|proteolysis|peptidase activity|serine-type peptidase activity|membrane|integral component of membrane|hydrolase activity
Myo5c	18.9227	23.7761	14.0694	0.591886	-0.756608	0.0306788	0.987712	Down	0.11855	0.0809884	0.104292	0.123898	0.235205	0.158203	0.172693	0.157058	208943	myosin VC	GO:0000146,GO:0005737,GO:0007015,GO:0015629,GO:0030050,GO:0030141,GO:0031982,GO:0032254,GO:0051015	microfilament motor activity|cytoplasm|actin filament organization|actin cytoskeleton|vesicle transport along actin filament|secretory granule|vesicle|establishment of secretory granule localization|actin filament binding
Fbn2	80.827	101.558	60.0963	0.592508	-0.755093	0.000922527	0.407811	Down	0.186192	0.312214	0.35601	0.372829	0.401071	0.543084	0.535717	0.599057	14119	fibrillin 2	GO:0001527,GO:0005201,GO:0005509,GO:0005515,GO:0005576,GO:0009653,GO:0030326,GO:0030501,GO:0031012,GO:0035108,GO:0035583,GO:0045669,GO:0060346,GO:0062023	microfibril|extracellular matrix structural constituent|calcium ion binding|protein binding|extracellular region|anatomical structure morphogenesis|embryonic limb morphogenesis|positive regulation of bone mineralization|extracellular matrix|limb morphogenesis|sequestering of TGFbeta in extracellular matrix|positive regulation of osteoblast differentiation|bone trabecula formation|collagen-contain…
Tmem232	26.5389	33.2495	19.8283	0.597678	-0.742559	0.0362179	0.992296	Down	0.162004	0.565949	0.419924	0.392156	0.522306	0.608041	0.788783	0.670708	381107	transmembrane protein 232	GO:0016020,GO:0016021	membrane|integral component of membrane
Gm35339	32.148	40.0026	24.2933	0.606454	-0.721529	0.0161397	0.870858	Down	0.267297	0.202319	0.173213	0.13865	0.439173	0.292609	0.277747	0.276657	102638882	predicted gene, 35339
Fos	180.118	222.458	137.778	0.619217	-0.691483	0.00134447	0.480541	Down	2.97031	3.90355	3.34966	3.81515	3.97261	4.88401	5.29103	8.5579	14281	FBJ osteosarcoma oncogene	GO:0000976,GO:0000978,GO:0000979,GO:0000981,GO:0001228,GO:0003677,GO:0003682,GO:0003690,GO:0003700,GO:0005515,GO:0005634,GO:0005654,GO:0005667,GO:0005737,GO:0005783,GO:0006355,GO:0006357,GO:0006366,GO:0007179,GO:0007399,GO:0008134,GO:0010468,GO:0016020,GO:0031668,GO:0032993,GO:0034614,GO:0035914,GO:0035976,GO:0035994,GO:0042493,GO:0042802,GO:0043005,GO:0043565,GO:0044877,GO:0045672,GO:0045893,GO:…	transcription cis-regulatory region binding|RNA polymerase II cis-regulatory region sequence-specific DNA binding|RNA polymerase II core promoter sequence-specific DNA binding|DNA-binding transcription factor activity, RNA polymerase II-specific|DNA-binding transcription activator activity, RNA polymerase II-specific|DNA binding|chromatin binding|double-stranded DNA binding|DNA-binding transcript…	mmu01522,mmu04010,mmu04024,mmu04210,mmu04380,mmu04620,mmu04657,mmu04658,mmu04659,mmu04660,mmu04662,mmu04668,mmu04713,mmu04725,mmu04728,mmu04915,mmu04917,mmu04921,mmu04926,mmu04928,mmu04932,mmu04935,mmu05031,mmu05132,mmu05133,mmu05135,mmu05140,mmu05142,mmu05161,mmu05162,mmu05166,mmu05167,mmu05170,mmu05171,mmu05200,mmu05210,mmu05224,mmu05231,mmu05235,mmu05323,mmu05417,mmu05418	Endocrine resistance|MAPK signaling pathway|cAMP signaling pathway|Apoptosis|Osteoclast differentiation|Toll-like receptor signaling pathway|IL-17 signaling pathway|Th1 and Th2 cell differentiation|Th17 cell differentiation|T cell receptor signaling pathway|B cell receptor signaling pathway|TNF signaling pathway|Circadian entrainment|Cholinergic synapse|Dopaminergic synapse|Estrogen signaling pat…	TF_bZIP
Clec4a3	28.3632	34.8382	21.8882	0.629145	-0.668535	0.01999	0.893754	Down	0.714919	1.13612	0.792776	0.891949	1.627	1.22062	1.31844	1.47245	73149	C-type lectin domain family 4, member a3
Zbtb16	521.875	639.67	404.08	0.631807	-0.662445	0.0235337	0.914486	Down	2.23018	2.7193	2.8478	2.79241	6.78593	3.75432	3.40165	2.85263	235320	zinc finger and BTB domain containing 16	GO:0000122,GO:0000978,GO:0000981,GO:0001222,GO:0001227,GO:0001501,GO:0001823,GO:0003677,GO:0003690,GO:0003700,GO:0005515,GO:0005634,GO:0005829,GO:0005886,GO:0006355,GO:0006357,GO:0007417,GO:0008022,GO:0008285,GO:0009880,GO:0009952,GO:0016604,GO:0016605,GO:0016607,GO:0017053,GO:0019904,GO:0030097,GO:0030326,GO:0032332,GO:0032991,GO:0034504,GO:0035116,GO:0035136,GO:0035137,GO:0042733,GO:0042802,GO:…	negative regulation of transcription by RNA polymerase II|RNA polymerase II cis-regulatory region sequence-specific DNA binding|DNA-binding transcription factor activity, RNA polymerase II-specific|transcription corepressor binding|DNA-binding transcription repressor activity, RNA polymerase II-specific|skeletal system development|mesonephros development|DNA binding|double-stranded DNA binding|DN…	mmu05200,mmu05202,mmu05221	Pathways in cancer|Transcriptional misregulation in cancer|Acute myeloid leukemia	ZBTB
Scube2	39.1671	47.8258	30.5083	0.637922	-0.648547	0.0268083	0.937825	Down	0.408148	0.511837	0.36991	0.550087	0.404886	0.80129	0.850073	0.831881	56788	signal peptide, CUB domain, EGF-like 2	GO:0003413,GO:0005509,GO:0005515,GO:0005576,GO:0005615,GO:0007165,GO:0007275,GO:0008289,GO:0009986,GO:0019897,GO:0042802,GO:0045669,GO:0045778,GO:0045880,GO:0097108,GO:1902732	chondrocyte differentiation involved in endochondral bone morphogenesis|calcium ion binding|protein binding|extracellular region|extracellular space|signal transduction|multicellular organism development|lipid binding|cell surface|extrinsic component of plasma membrane|identical protein binding|positive regulation of osteoblast differentiation|positive regulation of ossification|positive regulati…	mmu04340	Hedgehog signaling pathway
Endou	63.8678	77.946	49.7897	0.639703	-0.644527	0.00960998	0.781307	Down	0.852739	0.884666	1.13258	0.839973	2.01868	1.60997	1.17837	1.00869	19011	endonuclease, polyU-specific	GO:0003723,GO:0004518,GO:0004519,GO:0004521,GO:0005044,GO:0005576,GO:0005737,GO:0006508,GO:0006955,GO:0016787,GO:0030247,GO:0046872	RNA binding|nuclease activity|endonuclease activity|endoribonuclease activity|scavenger receptor activity|extracellular region|cytoplasm|proteolysis|immune response|hydrolase activity|polysaccharide binding|metal ion binding
LOC118567664	52.9579	64.2307	41.6851	0.649316	-0.623008	0.00440401	0.686581	Down	0.386558	0.470912	0.420411	0.310765	0.560454	0.734103	0.564987	0.590908	118567664
Egf	38.463	46.5156	30.4103	0.654365	-0.611834	0.0362316	0.992296	Down	0.209614	0.314604	0.384174	0.451025	0.462086	0.407935	0.531038	0.683232	13645	epidermal growth factor	GO:0000186,GO:0000187,GO:0001525,GO:0001938,GO:0002092,GO:0005085,GO:0005154,GO:0005509,GO:0005515,GO:0005576,GO:0005615,GO:0005886,GO:0007173,GO:0008083,GO:0008284,GO:0010595,GO:0010628,GO:0010800,GO:0014068,GO:0016020,GO:0016021,GO:0018108,GO:0021940,GO:0030335,GO:0038029,GO:0042327,GO:0043388,GO:0043406,GO:0043410,GO:0045740,GO:0045741,GO:0045840,GO:0045893,GO:0046425,GO:0048146,GO:0048754,GO:…	activation of MAPKK activity|activation of MAPK activity|angiogenesis|positive regulation of endothelial cell proliferation|positive regulation of receptor internalization|guanyl-nucleotide exchange factor activity|epidermal growth factor receptor binding|calcium ion binding|protein binding|extracellular region|extracellular space|plasma membrane|epidermal growth factor receptor signaling pathway…	mmu01521,mmu04010,mmu04012,mmu04014,mmu04015,mmu04020,mmu04066,mmu04068,mmu04072,mmu04151,mmu04510,mmu04540,mmu04630,mmu04810,mmu05160,mmu05165,mmu05200,mmu05210,mmu05212,mmu05213,mmu05214,mmu05215,mmu05218,mmu05219,mmu05223,mmu05224,mmu05226,mmu05231,mmu05235	EGFR tyrosine kinase inhibitor resistance|MAPK signaling pathway|ErbB signaling pathway|Ras signaling pathway|Rap1 signaling pathway|Calcium signaling pathway|HIF-1 signaling pathway|FoxO signaling pathway|Phospholipase D signaling pathway|PI3K-Akt signaling pathway|Focal adhesion|Gap junction|JAK-STAT signaling pathway|Regulation of actin cytoskeleton|Hepatitis C|Human papillomavirus infection|P…
Gm33869	127.671	153.709	101.633	0.660953	-0.59738	0.00740654	0.752803	Down	1.01474	0.754838	0.656675	0.537706	1.44234	1.27331	0.841732	0.924421	102636931
Bmx	30.0467	24.0192	36.0742	1.50176	0.586658	0.0414186	0.992296	Up	0.725905	0.728256	0.614038	0.514921	0.535462	0.409839	0.300609	0.475564	12169	BMX non-receptor tyrosine kinase	GO:0000166,GO:0002250,GO:0004672,GO:0004713,GO:0004715,GO:0005524,GO:0005654,GO:0005737,GO:0005886,GO:0006468,GO:0006915,GO:0007155,GO:0007165,GO:0016301,GO:0016310,GO:0016740,GO:0032587,GO:0035556,GO:0038083,GO:0046777,GO:0046872,GO:0050853	nucleotide binding|adaptive immune response|protein kinase activity|protein tyrosine kinase activity|non-membrane spanning protein tyrosine kinase activity|ATP binding|nucleoplasm|cytoplasm|plasma membrane|protein phosphorylation|apoptotic process|cell adhesion|signal transduction|kinase activity|phosphorylation|transferase activity|ruffle membrane|intracellular signal transduction|peptidyl-tyros…
Slc6a20a	256.484	204.738	308.23	1.50549	0.590231	0.000930034	0.407811	Up	10.0406	10.9767	6.04021	7.95182	5.15594	6.94581	5.27443	5.89647	102680	solute carrier family 6 (neurotransmitter transporter), member 20A	GO:0005298,GO:0005886,GO:0005887,GO:0006865,GO:0015171,GO:0015175,GO:0015193,GO:0015199,GO:0015293,GO:0015816,GO:0015824,GO:0015838,GO:0016020,GO:0016021,GO:0016324,GO:0035524,GO:0035725,GO:0089718,GO:1904271,GO:1905647	proline:sodium symporter activity|plasma membrane|integral component of plasma membrane|amino acid transport|amino acid transmembrane transporter activity|neutral amino acid transmembrane transporter activity|L-proline transmembrane transporter activity|amino-acid betaine transmembrane transporter activity|symporter activity|glycine transport|proline transport|amino-acid betaine transport|membran…
Adra2b	46.5205	37.0604	55.9807	1.50801	0.592645	0.0332584	0.988155	Up	0.968399	0.476845	0.886701	0.650624	0.494053	0.401541	0.644006	0.432016	11552	adrenergic receptor, alpha 2b	GO:0000165,GO:0000187,GO:0001525,GO:0003056,GO:0004930,GO:0004935,GO:0004938,GO:0005515,GO:0005829,GO:0005887,GO:0007186,GO:0007565,GO:0009986,GO:0032148,GO:0035624,GO:0043231,GO:0043410,GO:0045666,GO:0045777,GO:0051379,GO:0070474,GO:0071875,GO:0071880	MAPK cascade|activation of MAPK activity|angiogenesis|regulation of vascular associated smooth muscle contraction|G protein-coupled receptor activity|adrenergic receptor activity|alpha2-adrenergic receptor activity|protein binding|cytosol|integral component of plasma membrane|G protein-coupled receptor signaling pathway|female pregnancy|cell surface|activation of protein kinase B activity|recepto…	mmu04022,mmu04080	cGMP-PKG signaling pathway|Neuroactive ligand-receptor interaction
Foxc2	50.4589	40.2669	60.6508	1.50854	0.593154	0.00776445	0.754796	Up	1.16995	1.37672	1.14145	1.09781	0.794096	1.00662	0.623994	0.757508	14234	forkhead box C2	GO:0000122,GO:0000976,GO:0000977,GO:0000978,GO:0000981,GO:0001216,GO:0001228,GO:0001501,GO:0001503,GO:0001568,GO:0001569,GO:0001656,GO:0001657,GO:0001756,GO:0001822,GO:0001945,GO:0001946,GO:0001974,GO:0003007,GO:0003677,GO:0003700,GO:0005634,GO:0005654,GO:0006355,GO:0006357,GO:0007219,GO:0007275,GO:0007507,GO:0008283,GO:0008286,GO:0009653,GO:0009725,GO:0010595,GO:0014032,GO:0016604,GO:0030154,GO:…	negative regulation of transcription by RNA polymerase II|transcription cis-regulatory region binding|RNA polymerase II transcription regulatory region sequence-specific DNA binding|RNA polymerase II cis-regulatory region sequence-specific DNA binding|DNA-binding transcription factor activity, RNA polymerase II-specific|DNA-binding transcription activator activity|DNA-binding transcription activa…			Fork
Aldh1a2	217.552	173.337	261.767	1.50994	0.594489	0.00172678	0.533537	Up	7.68323	6.97342	3.98191	6.2422	4.11726	4.52491	3.26239	4.58215	19378	aldehyde dehydrogenase family 1, subfamily A2	GO:0001523,GO:0001568,GO:0001758,GO:0001936,GO:0001947,GO:0002138,GO:0003007,GO:0004028,GO:0004029,GO:0005737,GO:0005829,GO:0007507,GO:0008284,GO:0008285,GO:0009855,GO:0009952,GO:0009954,GO:0010628,GO:0014032,GO:0016331,GO:0016491,GO:0016620,GO:0016918,GO:0021915,GO:0030182,GO:0030324,GO:0030326,GO:0030900,GO:0030902,GO:0031016,GO:0031076,GO:0034097,GO:0035115,GO:0035799,GO:0042573,GO:0042574,GO:…	retinoid metabolic process|blood vessel development|retinal dehydrogenase activity|regulation of endothelial cell proliferation|heart looping|retinoic acid biosynthetic process|heart morphogenesis|3-chloroallyl aldehyde dehydrogenase activity|aldehyde dehydrogenase (NAD+) activity|cytoplasm|cytosol|heart development|positive regulation of cell population proliferation|negative regulation of cell …	mmu00830	Retinol metabolism
Fbln5	181.716	144.518	218.914	1.5148	0.599127	0.000155134	0.231185	Up	2.07909	1.9698	1.38429	2.01514	1.05318	1.45219	1.1599	1.25582	23876	fibulin 5	GO:0000122,GO:0005178,GO:0005509,GO:0005515,GO:0005576,GO:0005615,GO:0007155,GO:0008022,GO:0016525,GO:0030023,GO:0030198,GO:0033690,GO:0034394,GO:0042803,GO:0045944,GO:0046903,GO:0048251,GO:0062023,GO:0071953,GO:0098867,GO:2000121	negative regulation of transcription by RNA polymerase II|integrin binding|calcium ion binding|protein binding|extracellular region|extracellular space|cell adhesion|protein C-terminus binding|negative regulation of angiogenesis|extracellular matrix constituent conferring elasticity|extracellular matrix organization|positive regulation of osteoblast proliferation|protein localization to cell surf…
Aox3	52.3011	41.3998	63.2023	1.52584	0.609606	0.00553095	0.686581	Up	0.517514	0.549901	0.503035	0.395204	0.264711	0.372285	0.291919	0.359641	71724	aldehyde oxidase 3	GO:0004031,GO:0005506,GO:0005737,GO:0009055,GO:0016491,GO:0030151,GO:0046872,GO:0050660,GO:0051287,GO:0051536,GO:0051537,GO:0071949,GO:0102797,GO:0102798	aldehyde oxidase activity|iron ion binding|cytoplasm|electron transfer activity|oxidoreductase activity|molybdenum ion binding|metal ion binding|flavin adenine dinucleotide binding|NAD binding|iron-sulfur cluster binding|2 iron, 2 sulfur cluster binding|FAD binding|geranial:oxygen oxidoreductase activity|heptaldehyde:oxygen oxidoreductase activity	mmu00280,mmu00350,mmu00380,mmu00750,mmu00760,mmu00830,mmu00982,mmu04630	Valine, leucine and isoleucine degradation|Tyrosine metabolism|Tryptophan metabolism|Vitamin B6 metabolism|Nicotinate and nicotinamide metabolism|Retinol metabolism|Drug metabolism - cytochrome P450|JAK-STAT signaling pathway
Capsl	34.8	27.5368	42.0633	1.52941	0.612978	0.0223916	0.899283	Up	1.57488	1.95616	2.0692	2.11241	0.8995	1.624	1.26949	1.2645	75568	calcyphosine-like	GO:0005509,GO:0005737,GO:0046872	calcium ion binding|cytoplasm|metal ion binding
Acta2	277.173	218.593	335.753	1.5358	0.618993	0.00684546	0.732691	Up	6.84841	7.63006	3.38566	7.60747	4.75753	3.31852	3.50622	5.02391	11475	actin, alpha 2, smooth muscle, aorta	GO:0000166,GO:0001725,GO:0005515,GO:0005524,GO:0005737,GO:0005856,GO:0005869,GO:0006936,GO:0008217,GO:0014829,GO:0015629,GO:0019901,GO:0030485,GO:0061041,GO:0061870,GO:0061874,GO:0070374,GO:2000491	nucleotide binding|stress fiber|protein binding|ATP binding|cytoplasm|cytoskeleton|dynactin complex|muscle contraction|regulation of blood pressure|vascular associated smooth muscle contraction|actin cytoskeleton|protein kinase binding|smooth muscle contractile fiber|regulation of wound healing|positive regulation of hepatic stellate cell migration|positive regulation of hepatic stellate cell con…	mmu04270,mmu04371,mmu04926	Vascular smooth muscle contraction|Apelin signaling pathway|Relaxin signaling pathway
Serping1	164.562	129.466	199.658	1.54215	0.624945	3.56e-05	0.140927	Up	6.96857	5.89385	4.7246	5.89059	3.45644	4.49678	3.83283	3.4418	12258	serine (or cysteine) peptidase inhibitor, clade G, member 1	GO:0001848,GO:0001869,GO:0002376,GO:0004867,GO:0005576,GO:0005615,GO:0006958,GO:0007596,GO:0007599,GO:0010466,GO:0010951,GO:0030193,GO:0030414,GO:0042730,GO:0045087,GO:0045916,GO:0062023	complement binding|negative regulation of complement activation, lectin pathway|immune system process|serine-type endopeptidase inhibitor activity|extracellular region|extracellular space|complement activation, classical pathway|blood coagulation|hemostasis|negative regulation of peptidase activity|negative regulation of endopeptidase activity|regulation of blood coagulation|peptidase inhibitor a…	mmu04610,mmu05133	Complement and coagulation cascades|Pertussis
Wfikkn2	44.8369	35.0316	54.6422	1.55711	0.63887	0.00965747	0.781307	Up	0.731291	0.692243	0.566997	0.489457	0.292519	0.436793	0.380991	0.47995	278507	WAP, follistatin/kazal, immunoglobulin, kunitz and netrin domain containing 2	GO:0001501,GO:0004857,GO:0004867,GO:0005515,GO:0005576,GO:0005615,GO:0007179,GO:0008191,GO:0010466,GO:0030414,GO:0030512,GO:0032091,GO:0043392,GO:0048019,GO:0050431,GO:0055001,GO:0060021	skeletal system development|enzyme inhibitor activity|serine-type endopeptidase inhibitor activity|protein binding|extracellular region|extracellular space|transforming growth factor beta receptor signaling pathway|metalloendopeptidase inhibitor activity|negative regulation of peptidase activity|peptidase inhibitor activity|negative regulation of transforming growth factor beta receptor signaling…
Mgp	470.294	367.679	572.91	1.55842	0.640083	1.95e-05	0.139457	Up	46.3229	61.8166	37.0831	54.3365	29.496	35.3846	28.1618	35.257	17313	matrix Gla protein	GO:0001503,GO:0005509,GO:0005576,GO:0005615,GO:0005783,GO:0007275,GO:0030154,GO:0030324,GO:0030500,GO:0031012,GO:0032991,GO:0048306,GO:0048754,GO:0051216,GO:0062023,GO:0065003	ossification|calcium ion binding|extracellular region|extracellular space|endoplasmic reticulum|multicellular organism development|cell differentiation|lung development|regulation of bone mineralization|extracellular matrix|protein-containing complex|calcium-dependent protein binding|branching morphogenesis of an epithelial tube|cartilage development|collagen-containing extracellular matrix|prote…
Fgfbp1	37.2938	29.1089	45.4786	1.56282	0.644153	0.0371966	0.992296	Up	1.74897	2.21585	1.18693	0.967691	1.07569	1.12031	0.764323	0.959928	14181	fibroblast growth factor binding protein 1	GO:0005576,GO:0005886,GO:0007267,GO:0008284,GO:0009986,GO:0016020,GO:0017134,GO:0019838,GO:0045743,GO:0090050,GO:1903589	extracellular region|plasma membrane|cell-cell signaling|positive regulation of cell population proliferation|cell surface|membrane|fibroblast growth factor binding|growth factor binding|positive regulation of fibroblast growth factor receptor signaling pathway|positive regulation of cell migration involved in sprouting angiogenesis|positive regulation of blood vessel endothelial cell proliferati…
Dcn	266.898	206.723	327.073	1.58267	0.66236	0.00474974	0.686581	Up	8.05484	8.89054	5.13665	11.3256	4.35124	7.23699	3.78829	5.78591	13179	decorin	GO:0005518,GO:0005539,GO:0005576,GO:0005589,GO:0005615,GO:0010508,GO:0010596,GO:0014068,GO:0016239,GO:0016525,GO:0019800,GO:0030021,GO:0031012,GO:0045944,GO:0047485,GO:0050840,GO:0051901,GO:0062023,GO:0090141,GO:1900747	collagen binding|glycosaminoglycan binding|extracellular region|collagen type VI trimer|extracellular space|positive regulation of autophagy|negative regulation of endothelial cell migration|positive regulation of phosphatidylinositol 3-kinase signaling|positive regulation of macroautophagy|negative regulation of angiogenesis|peptide cross-linking via chondroitin 4-sulfate glycosaminoglycan|extra…	mmu04350,mmu05205	TGF-beta signaling pathway|Proteoglycans in cancer
Gpc3	138.3	106.468	170.132	1.59776	0.67605	0.00535513	0.686581	Up	6.18727	3.19198	3.57815	3.20515	3.13005	2.91127	1.70957	2.356	14734	glypican 3	GO:0001658,GO:0001822,GO:0005515,GO:0005764,GO:0005796,GO:0005886,GO:0005887,GO:0008285,GO:0009617,GO:0009887,GO:0009948,GO:0009966,GO:0009986,GO:0010171,GO:0010466,GO:0016020,GO:0016477,GO:0030282,GO:0030316,GO:0030324,GO:0030414,GO:0030513,GO:0031225,GO:0035116,GO:0040008,GO:0045732,GO:0045807,GO:0045879,GO:0045880,GO:0045926,GO:0046326,GO:0046658,GO:0050680,GO:0060422,GO:0060828,GO:0060976,GO:…	branching involved in ureteric bud morphogenesis|kidney development|protein binding|lysosome|Golgi lumen|plasma membrane|integral component of plasma membrane|negative regulation of cell population proliferation|response to bacterium|animal organ morphogenesis|anterior/posterior axis specification|regulation of signal transduction|cell surface|body morphogenesis|negative regulation of peptidase a…	mmu05205	Proteoglycans in cancer
Fbxl7	30.077	23.1192	37.0348	1.60519	0.682742	0.0379969	0.992296	Up	0.43851	0.337018	0.361659	0.424593	0.261003	0.329167	0.281203	0.103741	448987	F-box and leucine-rich repeat protein 7	GO:0000086,GO:0000209,GO:0000278,GO:0005515,GO:0005737,GO:0005813,GO:0005856,GO:0007049,GO:0016567,GO:0019005,GO:0031146,GO:0051301	G2/M transition of mitotic cell cycle|protein polyubiquitination|mitotic cell cycle|protein binding|cytoplasm|centrosome|cytoskeleton|cell cycle|protein ubiquitination|SCF ubiquitin ligase complex|SCF-dependent proteasomal ubiquitin-dependent protein catabolic process|cell division
Marchf3	66.346	50.7342	81.9577	1.61317	0.689896	0.00116692	0.454183	Up	2.12637	1.6119	1.51301	1.32645	1.13741	0.855457	1.14869	0.927185	320253	membrane associated ring-CH-type finger 3	GO:0004842,GO:0005764,GO:0005768,GO:0006897,GO:0008270,GO:0016020,GO:0016021,GO:0016567,GO:0016740,GO:0031410,GO:0043231,GO:0046872	ubiquitin-protein transferase activity|lysosome|endosome|endocytosis|zinc ion binding|membrane|integral component of membrane|protein ubiquitination|transferase activity|cytoplasmic vesicle|intracellular membrane-bounded organelle|metal ion binding
Lrrc29	17.9284	13.6355	22.2213	1.6289	0.703899	0.0466146	0.997006	Up	0.53016	0.561235	0.590568	0.377779	0.358584	0.289428	0.274728	0.342062	234684	leucine rich repeat containing 29	GO:0019005,GO:0031146	SCF ubiquitin ligase complex|SCF-dependent proteasomal ubiquitin-dependent protein catabolic process
Pi16	33.7118	25.6409	41.7826	1.62928	0.704235	0.0472103	0.997006	Up	1.55966	0.827064	0.836819	0.641681	0.761698	0.672436	0.615487	0.317889	74116	peptidase inhibitor 16	GO:0005576,GO:0005615,GO:0010466,GO:0030414,GO:0061052	extracellular region|extracellular space|negative regulation of peptidase activity|peptidase inhibitor activity|negative regulation of cell growth involved in cardiac muscle cell development
Ppic	29.3237	22.2042	36.4433	1.64162	0.715119	0.0163896	0.871344	Up	1.39177	2.02586	1.18886	1.48397	1.07863	0.78355	0.785073	1.07009	19038	peptidylprolyl isomerase C	GO:0000413,GO:0003755,GO:0005515,GO:0005737,GO:0006457,GO:0016018,GO:0016853,GO:0043231	protein peptidyl-prolyl isomerization|peptidyl-prolyl cis-trans isomerase activity|protein binding|cytoplasm|protein folding|cyclosporin A binding|isomerase activity|intracellular membrane-bounded organelle
Lmod1	25.5006	19.1243	31.8769	1.66295	0.733742	0.0237166	0.914486	Up	0.539171	0.370102	0.307598	0.523368	0.267431	0.184613	0.283074	0.308816	93689	leiomodin 1 (smooth muscle)	GO:0003779,GO:0005523,GO:0005737,GO:0005829,GO:0005856,GO:0005865,GO:0005884,GO:0006936,GO:0007015,GO:0030016,GO:0030017,GO:0030239,GO:0030838,GO:0045010,GO:0051694	actin binding|tropomyosin binding|cytoplasm|cytosol|cytoskeleton|striated muscle thin filament|actin filament|muscle contraction|actin filament organization|myofibril|sarcomere|myofibril assembly|positive regulation of actin filament polymerization|actin nucleation|pointed-end actin filament capping
Cdc42ep5	25.9448	19.4478	32.4418	1.66557	0.736013	0.0142849	0.831474	Up	2.12728	1.45005	1.51606	1.38753	0.874994	1.09053	0.88726	1.03107	58804	CDC42 effector protein (Rho GTPase binding) 5	GO:0005515,GO:0005737,GO:0005856,GO:0005886,GO:0007254,GO:0007266,GO:0008360,GO:0016020,GO:0030838,GO:0031267,GO:0031274	protein binding|cytoplasm|cytoskeleton|plasma membrane|JNK cascade|Rho protein signal transduction|regulation of cell shape|membrane|positive regulation of actin filament polymerization|small GTPase binding|positive regulation of pseudopodium assembly
Fmod	428.024	320.264	535.785	1.67275	0.742218	4.36e-05	0.140927	Up	10.7995	10.144	5.72268	10.2396	4.65484	6.20211	4.88323	6.33853	14264	fibromodulin	GO:0005576,GO:0005615,GO:0062023	extracellular region|extracellular space|collagen-containing extracellular matrix	mmu04350	TGF-beta signaling pathway
Slc13a4	330.291	247.018	413.564	1.67388	0.743198	0.000432105	0.308279	Up	8.11388	7.45226	3.81625	6.59402	3.12568	4.47712	3.19505	4.72741	243755	solute carrier family 13 (sodium/sulfate symporters), member 4	GO:0016021,GO:0098656	integral component of membrane|anion transmembrane transport
Aard	42.8234	31.8766	53.7702	1.68599	0.753599	0.00953644	0.781307	Up	2.82149	1.23691	2.69855	1.8366	1.39947	1.37044	1.14316	1.17793	239435	alanine and arginine rich domain containing protein
Angpt2	26.7013	19.6753	33.7273	1.71443	0.777728	0.0137095	0.831474	Up	0.455625	0.687903	0.39984	0.492598	0.249371	0.330221	0.238818	0.371689	11601	angiopoietin 2	GO:0001525,GO:0001974,GO:0005102,GO:0005172,GO:0005515,GO:0005576,GO:0005615,GO:0005634,GO:0005886,GO:0007169,GO:0007275,GO:0007492,GO:0010467,GO:0010812,GO:0016525,GO:0030097,GO:0030154,GO:0030971,GO:0042995,GO:0043537,GO:0045765,GO:0045766,GO:0046872,GO:0048014,GO:0048019,GO:0048514,GO:0050928,GO:0062023,GO:0072012	angiogenesis|blood vessel remodeling|signaling receptor binding|vascular endothelial growth factor receptor binding|protein binding|extracellular region|extracellular space|nucleus|plasma membrane|transmembrane receptor protein tyrosine kinase signaling pathway|multicellular organism development|endoderm development|gene expression|negative regulation of cell-substrate adhesion|negative regulatio…	mmu04010,mmu04014,mmu04015,mmu04066,mmu04151,mmu05167	MAPK signaling pathway|Ras signaling pathway|Rap1 signaling pathway|HIF-1 signaling pathway|PI3K-Akt signaling pathway|Kaposi sarcoma-associated herpesvirus infection
Crb1	41.4348	30.0731	52.7965	1.75393	0.810589	0.00593738	0.690359	Up	0.16066	0.0706762	0.105162	0.117288	0.0575524	0.078166	0.0487573	0.0739047	170788	crumbs family member 1, photoreceptor morphogenesis associated	GO:0001917,GO:0001974,GO:0005509,GO:0005515,GO:0005576,GO:0005737,GO:0005886,GO:0005902,GO:0005912,GO:0007009,GO:0007157,GO:0007601,GO:0010001,GO:0010467,GO:0010842,GO:0016020,GO:0016021,GO:0030054,GO:0032991,GO:0034613,GO:0035845,GO:0042462,GO:0042995,GO:0045177,GO:0045197,GO:0045494,GO:0050908,GO:0060041,GO:0060042,GO:0060060,GO:0061024,GO:0061159,GO:0071482	photoreceptor inner segment|blood vessel remodeling|calcium ion binding|protein binding|extracellular region|cytoplasm|plasma membrane|microvillus|adherens junction|plasma membrane organization|heterophilic cell-cell adhesion via plasma membrane cell adhesion molecules|visual perception|glial cell differentiation|gene expression|retina layer formation|membrane|integral component of membrane|cell …	mmu04390	Hippo signaling pathway
Actn3	20.5777	14.7093	26.4461	1.80035	0.848281	0.0189522	0.893754	Up	0.619959	0.469252	0.310437	0.571698	0.307502	0.349028	0.202462	0.238334	11474	actinin alpha 3	GO:0001649,GO:0003779,GO:0005509,GO:0005515,GO:0005865,GO:0005903,GO:0006936,GO:0014728,GO:0014732,GO:0014883,GO:0014894,GO:0030017,GO:0030018,GO:0030674,GO:0031448,GO:0045820,GO:0046872,GO:0048633,GO:0048743,GO:0051015,GO:0060349,GO:0070885,GO:0090257,GO:0090324,GO:0120163,GO:1900159,GO:1901078,GO:1903715,GO:1904025	osteoblast differentiation|actin binding|calcium ion binding|protein binding|striated muscle thin filament|brush border|muscle contraction|regulation of the force of skeletal muscle contraction|skeletal muscle atrophy|transition between fast and slow fiber|response to denervation involved in regulation of muscle adaptation|sarcomere|Z disc|protein-macromolecule adaptor activity|positive regulatio…	mmu05412	Arrhythmogenic right ventricular cardiomyopathy
Dnaaf3	23.5776	16.4783	30.6769	1.86338	0.897922	0.00586612	0.690359	Up	0.8755	0.675781	0.848795	0.553609	0.471473	0.450646	0.380229	0.284053	436022	dynein, axonemal assembly factor 3	GO:0005737,GO:0007368,GO:0007507,GO:0030030,GO:0044458,GO:0070286	cytoplasm|determination of left/right symmetry|heart development|cell projection organization|motile cilium assembly|axonemal dynein complex assembly
Gm6155	20.7232	14.3664	27.0799	1.88435	0.914066	0.00559225	0.686581	Up	1.98524	2.57309	2.11529	2.30827	1.11312	1.03667	1.47603	1.14352	620480
Foxd1	45.9157	31.8274	60.0039	1.88485	0.914451	0.000263787	0.276705	Up	1.52273	1.46089	0.878303	1.38324	0.608734	0.796144	0.669341	0.709727	15229	forkhead box D1	GO:0000978,GO:0000981,GO:0001228,GO:0001658,GO:0001822,GO:0003677,GO:0003700,GO:0005634,GO:0006355,GO:0006357,GO:0007275,GO:0007411,GO:0008301,GO:0009653,GO:0010628,GO:0030154,GO:0030513,GO:0032275,GO:0043565,GO:0045892,GO:0045944,GO:0060678,GO:0072076,GO:0072210,GO:0072213,GO:0072267,GO:0072268,GO:0090184	RNA polymerase II cis-regulatory region sequence-specific DNA binding|DNA-binding transcription factor activity, RNA polymerase II-specific|DNA-binding transcription activator activity, RNA polymerase II-specific|branching involved in ureteric bud morphogenesis|kidney development|DNA binding|DNA-binding transcription factor activity|nucleus|regulation of transcription, DNA-templated|regulation of…			Fork
Prdm6	18.6231	12.9271	24.319	1.88631	0.915567	0.0277924	0.957743	Up	0.160195	0.171619	0.120795	0.295448	0.11124	0.112233	0.121752	0.0530573	225518	PR domain containing 6	GO:0000122,GO:0005634,GO:0006325,GO:0008168,GO:0010468,GO:0016740,GO:0022008,GO:0032259,GO:0042802,GO:0045892,GO:0046872,GO:0051151	negative regulation of transcription by RNA polymerase II|nucleus|chromatin organization|methyltransferase activity|regulation of gene expression|transferase activity|neurogenesis|methylation|identical protein binding|negative regulation of transcription, DNA-templated|metal ion binding|negative regulation of smooth muscle cell differentiation	mmu00310	Lysine degradation	zf-C2H2
Rslcan18	14.7227	10.114	19.3314	1.90925	0.933007	0.0243072	0.917882	Up	0.46907	0.402018	0.300648	0.224929	0.167516	0.206569	0.213903	0.142042	432770	regulator of sex-limitation candidate 18	GO:0000978,GO:0000981,GO:0005634,GO:0006357	RNA polymerase II cis-regulatory region sequence-specific DNA binding|DNA-binding transcription factor activity, RNA polymerase II-specific|nucleus|regulation of transcription by RNA polymerase II			zf-C2H2
Mesp2	16.2956	11.1678	21.4234	1.92472	0.944647	0.0156149	0.867245	Up	0.548919	0.672844	0.517393	0.639396	0.487213	0.289154	0.247021	0.218713	17293	mesoderm posterior 2	GO:0000978,GO:0000981,GO:0001228,GO:0001707,GO:0001756,GO:0003007,GO:0003677,GO:0003700,GO:0005634,GO:0006357,GO:0007219,GO:0007275,GO:0008078,GO:0023019,GO:0032525,GO:0045944,GO:0046983,GO:1990837	RNA polymerase II cis-regulatory region sequence-specific DNA binding|DNA-binding transcription factor activity, RNA polymerase II-specific|DNA-binding transcription activator activity, RNA polymerase II-specific|mesoderm formation|somitogenesis|heart morphogenesis|DNA binding|DNA-binding transcription factor activity|nucleus|regulation of transcription by RNA polymerase II|Notch signaling pathwa…			bHLH
Lrrc71	14.4377	9.82868	19.0466	1.93458	0.952022	0.0401491	0.992296	Up	0.291457	0.155151	0.36629	0.204776	0.0826079	0.166691	0.0791122	0.197004	74485	leucine rich repeat containing 71
Gpr50	45.5497	30.8253	60.2741	1.95266	0.965441	0.0405792	0.992296	Up	2.08112	0.5519	0.515455	0.392227	0.376731	0.56254	0.331926	0.531872	14765	G-protein-coupled receptor 50	GO:0004930,GO:0005515,GO:0005654,GO:0005886,GO:0007165,GO:0007186,GO:0008502,GO:0016020,GO:0016021	G protein-coupled receptor activity|protein binding|nucleoplasm|plasma membrane|signal transduction|G protein-coupled receptor signaling pathway|melatonin receptor activity|membrane|integral component of membrane	mmu04080	Neuroactive ligand-receptor interaction
1700013F07Rik	16.388	11.0751	21.7009	1.95615	0.968016	0.0132845	0.822619	Up	1.88959	1.93633	2.31539	1.7425	1.31214	0.472806	1.16686	1.07287	75504	RIKEN cDNA 1700013F07 gene	GO:0005737,GO:0005856,GO:0015232,GO:0020037,GO:0097037	cytoplasm|cytoskeleton|heme transmembrane transporter activity|heme binding|heme export
Car9	14.7614	9.84692	19.6759	2.00016	1.00012	0.0137646	0.831474	Up	0.381181	0.42612	0.574862	0.538979	0.226881	0.228906	0.337991	0.168332	230099	carbonic anhydrase 9	GO:0002009,GO:0004089,GO:0005886,GO:0006730,GO:0008270,GO:0016020,GO:0016021,GO:0016323,GO:0016829,GO:0016836,GO:0042995,GO:0046872,GO:0046903	morphogenesis of an epithelium|carbonate dehydratase activity|plasma membrane|one-carbon metabolic process|zinc ion binding|membrane|integral component of membrane|basolateral plasma membrane|lyase activity|hydro-lyase activity|cell projection|metal ion binding|secretion	mmu00910	Nitrogen metabolism
Qprt	11.0938	7.3501	14.8375	2.02065	1.01482	0.0448355	0.997006	Up	0.747628	0.348237	1.01299	0.560161	0.370827	0.420904	0.177567	0.353741	67375	quinolinate phosphoribosyltransferase	GO:0003824,GO:0004514,GO:0005737,GO:0009435,GO:0016740,GO:0016757,GO:0016763,GO:0019363,GO:0034213,GO:0042802,GO:0046874,GO:1902494	catalytic activity|nicotinate-nucleotide diphosphorylase (carboxylating) activity|cytoplasm|NAD biosynthetic process|transferase activity|glycosyltransferase activity|pentosyltransferase activity|pyridine nucleotide biosynthetic process|quinolinate catabolic process|identical protein binding|quinolinate metabolic process|catalytic complex	mmu00760	Nicotinate and nicotinamide metabolism
Stpg1	41.7857	27.6198	55.9516	2.02909	1.02084	0.00571051	0.686581	Up	0.612339	0.459136	0.760176	1.37725	0.548182	0.403596	0.241209	0.395727	78806	sperm tail PG rich repeat containing 1	GO:0005634,GO:0005737,GO:0006915,GO:0043065,GO:1902110	nucleus|cytoplasm|apoptotic process|positive regulation of apoptotic process|positive regulation of mitochondrial membrane permeability involved in apoptotic process
Cytl1	21.8713	14.0904	29.6523	2.10443	1.07343	0.02871	0.960756	Up	1.1485	1.87236	0.811903	2.70069	0.968423	0.517272	0.327333	1.30419	231162	cytokine-like 1	GO:0002062,GO:0045944,GO:0048839,GO:0050650,GO:0051091,GO:1990079	chondrocyte differentiation|positive regulation of transcription by RNA polymerase II|inner ear development|chondroitin sulfate proteoglycan biosynthetic process|positive regulation of DNA-binding transcription factor activity|cartilage homeostasis
Mia	13.4364	8.63296	18.2399	2.11855	1.08307	0.02463	0.920452	Up	1.47968	1.19465	2.7894	1.45546	1.37	0.691115	0.749729	0.466741	12587	melanoma inhibitory activity	GO:0005576,GO:0007160,GO:0008083,GO:0030198	extracellular region|cell-matrix adhesion|growth factor activity|extracellular matrix organization
Nphs2	10.0654	6.2735	13.8574	2.19929	1.13704	0.0299316	0.975422	Up	0.273074	0.284318	0.136265	0.16294	0.0478044	0.0964623	0.0915629	0.152006	170484	nephrosis 2, podocin	GO:0005515,GO:0005886,GO:0005911,GO:0016020,GO:0016021,GO:0031235,GO:0031532,GO:0032991,GO:0036057,GO:0045121	protein binding|plasma membrane|cell-cell junction|membrane|integral component of membrane|intrinsic component of the cytoplasmic side of the plasma membrane|actin cytoskeleton reorganization|protein-containing complex|slit diaphragm|membrane raft
Nanp	27.297	16.9812	37.6127	2.21892	1.14986	0.029935	0.975422	Up	0.385206	2.08133	1.45233	1.63401	1.10817	0.346985	0.805107	0.255165	67311	N-acetylneuraminic acid phosphatase	GO:0005975,GO:0016311,GO:0016787,GO:0046380,GO:0050124	carbohydrate metabolic process|dephosphorylation|hydrolase activity|N-acetylneuraminate biosynthetic process|N-acylneuraminate-9-phosphatase activity	mmu00520	Amino sugar and nucleotide sugar metabolism
Prl	45.5392	28.0526	63.0258	2.24746	1.16829	0.00771371	0.754796	Up	2.81222	6.86971	4.12332	1.32547	1.42587	2.18917	0.949936	2.1881	19109	prolactin	GO:0001937,GO:0005148,GO:0005179,GO:0005576,GO:0005615,GO:0007565,GO:0007595,GO:0008284,GO:0030141,GO:0030278,GO:0030879,GO:0031667,GO:0042711,GO:0046425,GO:0046427,GO:0050679,GO:1902895,GO:1903489	negative regulation of endothelial cell proliferation|prolactin receptor binding|hormone activity|extracellular region|extracellular space|female pregnancy|lactation|positive regulation of cell population proliferation|secretory granule|regulation of ossification|mammary gland development|response to nutrient levels|maternal behavior|regulation of receptor signaling pathway via JAK-STAT|positive …	mmu04060,mmu04080,mmu04151,mmu04630,mmu04917	Cytokine-cytokine receptor interaction|Neuroactive ligand-receptor interaction|PI3K-Akt signaling pathway|JAK-STAT signaling pathway|Prolactin signaling pathway
Mc3r	18.5702	11.1501	25.9902	2.32893	1.21967	0.0298857	0.975422	Up	0.980888	0.317835	0.723563	0.117982	0.317299	0.213421	0.222839	0.161429	17201	melanocortin 3 receptor	GO:0002027,GO:0004930,GO:0004977,GO:0004980,GO:0005515,GO:0005737,GO:0005886,GO:0007165,GO:0007186,GO:0007188,GO:0007189,GO:0008217,GO:0016020,GO:0016021,GO:0017046,GO:0019222,GO:0032922,GO:0042309,GO:0042923,GO:0045475,GO:0048511,GO:0060259	regulation of heart rate|G protein-coupled receptor activity|melanocortin receptor activity|melanocyte-stimulating hormone receptor activity|protein binding|cytoplasm|plasma membrane|signal transduction|G protein-coupled receptor signaling pathway|adenylate cyclase-modulating G protein-coupled receptor signaling pathway|adenylate cyclase-activating G protein-coupled receptor signaling pathway|reg…	mmu04080	Neuroactive ligand-receptor interaction
Dct	24.731	14.5945	34.8675	2.3902	1.25713	0.021434	0.89745	Up	0.123579	1.24334	0.908557	1.02563	0.367775	0.272109	0.211327	0.537938	13190	dopachrome tautomerase	GO:0002052,GO:0004167,GO:0005737,GO:0005829,GO:0005886,GO:0006583,GO:0009637,GO:0016020,GO:0016021,GO:0016491,GO:0016853,GO:0021847,GO:0042438,GO:0042470,GO:0043231,GO:0043473,GO:0046872,GO:0048066,GO:0048468	positive regulation of neuroblast proliferation|dopachrome isomerase activity|cytoplasm|cytosol|plasma membrane|melanin biosynthetic process from tyrosine|response to blue light|membrane|integral component of membrane|oxidoreductase activity|isomerase activity|ventricular zone neuroblast division|melanin biosynthetic process|melanosome|intracellular membrane-bounded organelle|pigmentation|metal i…	mmu00350,mmu04916	Tyrosine metabolism|Melanogenesis
Rab38	6.80912	3.75938	9.85886	2.61085	1.38452	0.0205552	0.893754	Up	0.319206	0.264325	0.401164	0.35977	0.0703677	0.106494	0.13478	0.201377	72433	RAB38, member RAS oncogene family	GO:0000166,GO:0003924,GO:0005515,GO:0005525,GO:0005737,GO:0005739,GO:0005764,GO:0005769,GO:0005783,GO:0005794,GO:0005802,GO:0005829,GO:0005886,GO:0006886,GO:0007005,GO:0012505,GO:0015031,GO:0016020,GO:0016192,GO:0030742,GO:0031410,GO:0031982,GO:0032438,GO:0033162,GO:0035646,GO:0035650,GO:0035651,GO:0036461,GO:0042470,GO:0044233,GO:0045335,GO:0060155,GO:0072657,GO:0090383,GO:1903232,GO:2001247	nucleotide binding|GTPase activity|protein binding|GTP binding|cytoplasm|mitochondrion|lysosome|early endosome|endoplasmic reticulum|Golgi apparatus|trans-Golgi network|cytosol|plasma membrane|intracellular protein transport|mitochondrion organization|endomembrane system|protein transport|membrane|vesicle-mediated transport|GTP-dependent protein binding|cytoplasmic vesicle|vesicle|melanosome orga…
Cngb1	20.2659	11.2023	29.3295	2.61703	1.38793	0.048158	0.997006	Up	0.625899	0.0655959	0.140114	0.0577176	0.147463	0.0861356	0.0594623	0.0444217	333329	cyclic nucleotide gated channel beta 1	GO:0001750,GO:0005222,GO:0005223,GO:0007602,GO:0007608,GO:0016020,GO:0030553,GO:0033365,GO:0035845,GO:0043855,GO:0045494	photoreceptor outer segment|intracellular cAMP-activated cation channel activity|intracellular cGMP-activated cation channel activity|phototransduction|sensory perception of smell|membrane|cGMP binding|protein localization to organelle|photoreceptor cell outer segment organization|cyclic nucleotide-gated ion channel activity|photoreceptor cell maintenance	mmu04022,mmu04024,mmu04740,mmu04744	cGMP-PKG signaling pathway|cAMP signaling pathway|Olfactory transduction|Phototransduction
H2-Q2	24.6826	13.3917	35.9734	2.68292	1.4238	0.0348589	0.991883	Up	2.42225	0.179496	0.544838	0.685336	0.68264	0.110197	0.261501	0.364665	15013	histocompatibility 2, Q region locus 2	GO:0001916,GO:0002476,GO:0002486,GO:0005102,GO:0005615,GO:0005783,GO:0005794,GO:0005797,GO:0005886,GO:0006955,GO:0007565,GO:0009897,GO:0009986,GO:0030881,GO:0035264,GO:0042277,GO:0042605,GO:0042608,GO:0042610,GO:0042612,GO:0042824,GO:0044877,GO:0046977,GO:0062061,GO:0070971	positive regulation of T cell mediated cytotoxicity|antigen processing and presentation of endogenous peptide antigen via MHC class Ib|antigen processing and presentation of endogenous peptide antigen via MHC class I via ER pathway, TAP-independent|signaling receptor binding|extracellular space|endoplasmic reticulum|Golgi apparatus|Golgi medial cisterna|plasma membrane|immune response|female preg…	mmu04144,mmu04145,mmu04218,mmu04514,mmu04612,mmu04650,mmu04940,mmu05163,mmu05165,mmu05166,mmu05167,mmu05168,mmu05169,mmu05170,mmu05203,mmu05320,mmu05330,mmu05332,mmu05416	Endocytosis|Phagosome|Cellular senescence|Cell adhesion molecules|Antigen processing and presentation|Natural killer cell mediated cytotoxicity|Type I diabetes mellitus|Human cytomegalovirus infection|Human papillomavirus infection|Human T-cell leukemia virus 1 infection|Kaposi sarcoma-associated herpesvirus infection|Herpes simplex virus 1 infection|Epstein-Barr virus infection|Human immunodefic…
Gm17455	9.47446	5.11519	13.8337	2.72212	1.44473	0.00931445	0.781307	Up	0.703841	0.743108	0.530734	0.519241	0.325834	0.375707	0.178312	0.0444031	100302688	predicted gene, 17455
Gm3752	4.96546	2.52398	7.40693	2.9328	1.55228	0.0378905	0.992296	Up	0.13874	0.0553916	0.242861	0.12794	0.0589847	0.0396742	0.0376591	0.056267	115488284	predicted gene 3752
Snai1	13.5234	6.05773	20.989	3.46269	1.79189	0.000157347	0.231185	Up	0.793605	0.835737	0.487843	0.66819	0.0684577	0.31081	0.196682	0.228562	20613	snail family zinc finger 1	GO:0000122,GO:0000977,GO:0000978,GO:0000981,GO:0001227,GO:0001650,GO:0001707,GO:0001837,GO:0003198,GO:0003677,GO:0005515,GO:0005634,GO:0005654,GO:0005721,GO:0005737,GO:0005829,GO:0006355,GO:0006357,GO:0007275,GO:0007498,GO:0010718,GO:0010957,GO:0016477,GO:0019900,GO:0030335,GO:0031069,GO:0043231,GO:0043518,GO:0043565,GO:0045892,GO:0045893,GO:0046872,GO:0060021,GO:0060536,GO:0060707,GO:0060806,GO:…	negative regulation of transcription by RNA polymerase II|RNA polymerase II transcription regulatory region sequence-specific DNA binding|RNA polymerase II cis-regulatory region sequence-specific DNA binding|DNA-binding transcription factor activity, RNA polymerase II-specific|DNA-binding transcription repressor activity, RNA polymerase II-specific|fibrillar center|mesoderm formation|epithelial t…	mmu04520	Adherens junction	zf-C2H2
Igbp1b	7.34891	3.27926	11.4186	3.47253	1.79599	0.00434013	0.686581	Up	0.655132	0.228865	0.540318	0.377584	0.0812371	0.163925	0.116699	0.154988	50540	immunoglobulin (CD79A) binding protein 1b	GO:0005515,GO:0005737,GO:0005829,GO:0007165,GO:0009966,GO:0019208,GO:0035303,GO:0042113,GO:0051721	protein binding|cytoplasm|cytosol|signal transduction|regulation of signal transduction|phosphatase regulator activity|regulation of dephosphorylation|B cell activation|protein phosphatase 2A binding	mmu04136,mmu04140	Autophagy - other|Autophagy - animal
Gprc5a	4.60415	2.05667	7.15163	3.51562	1.81378	0.0255314	0.923889	Up	0.17668	0.211618	0.142743	0.162927	0.0500767	0.126309	0	0.0238847	232431	G protein-coupled receptor, family C, group 5, member A	GO:0004930,GO:0005515,GO:0005730,GO:0005886,GO:0007165,GO:0007175,GO:0007186,GO:0016020,GO:0016021,GO:0030295,GO:0031982,GO:0043231,GO:0043235,GO:0070062	G protein-coupled receptor activity|protein binding|nucleolus|plasma membrane|signal transduction|negative regulation of epidermal growth factor-activated receptor activity|G protein-coupled receptor signaling pathway|membrane|integral component of membrane|protein kinase activator activity|vesicle|intracellular membrane-bounded organelle|receptor complex|extracellular exosome
Ccdc125	5.57368	2.26666	8.88069	3.9111	1.96758	0.00759566	0.754796	Up	0.133132	0.0620113	0.235285	0.138114	0.0330169	0.0333117	0.0316198	0.0472435	76041	coiled-coil domain containing 125	GO:0005737,GO:0035024,GO:0042802,GO:0090630,GO:2000145,GO:2000146	cytoplasm|negative regulation of Rho protein signal transduction|identical protein binding|activation of GTPase activity|regulation of cell motility|negative regulation of cell motility
Myot	3.48599	1.26212	5.70986	4.51305	2.1741	0.0207446	0.893754	Up	0.200563	0.116775	0.141783	0.092475	0.02487	0.025092	0.0714528	0	58916	myotilin	GO:0003779,GO:0005737,GO:0005856,GO:0005886,GO:0007156,GO:0007411,GO:0016020,GO:0030018,GO:0030424,GO:0051393,GO:0070593,GO:0098632	actin binding|cytoplasm|cytoskeleton|plasma membrane|homophilic cell adhesion via plasma membrane adhesion molecules|axon guidance|membrane|Z disc|axon|alpha-actinin binding|dendrite self-avoidance|cell-cell adhesion mediator activity
Cga	6.04496	1.78275	10.3072	5.81469	2.5397	0.00465104	0.686581	Up	0.435833	1.48871	0.479269	0.46889	0	0.290807	0.207027	0	12640	glycoprotein hormones, alpha subunit	GO:0005179,GO:0005576,GO:0005615,GO:0006590,GO:0007186,GO:0008406,GO:0010469,GO:0010893,GO:0016913,GO:0016914,GO:0030878,GO:0032275,GO:0032870,GO:0046621,GO:0046884,GO:0048589	hormone activity|extracellular region|extracellular space|thyroid hormone generation|G protein-coupled receptor signaling pathway|gonad development|regulation of signaling receptor activity|positive regulation of steroid biosynthetic process|follicle-stimulating hormone activity|follicle-stimulating hormone complex|thyroid gland development|luteinizing hormone secretion|cellular response to hormo…	mmu04024,mmu04080,mmu04912,mmu04913,mmu04917,mmu04918,mmu04923,mmu04929,mmu05320	cAMP signaling pathway|Neuroactive ligand-receptor interaction|GnRH signaling pathway|Ovarian steroidogenesis|Prolactin signaling pathway|Thyroid hormone synthesis|Regulation of lipolysis in adipocytes|GnRH secretion|Autoimmune thyroid disease
Pomc	268.954	77.1614	460.747	5.97565	2.5791	2.89e-48	4.66e-44	Up	16.9273	19.2297	23.6741	14.9479	3.14066	3.76019	2.28589	3.35546	18976	pro-opiomelanocortin-alpha	GO:0001664,GO:0005102,GO:0005179,GO:0005515,GO:0005576,GO:0005615,GO:0005737,GO:0005782,GO:0006091,GO:0007165,GO:0007218,GO:0007267,GO:0008217,GO:0030141,GO:0031640,GO:0031781,GO:0031782,GO:0032098,GO:0032720,GO:0033059,GO:0035821,GO:0042593,GO:0045944,GO:0061844,GO:0070873,GO:0070965,GO:0070996,GO:2000852	G protein-coupled receptor binding|signaling receptor binding|hormone activity|protein binding|extracellular region|extracellular space|cytoplasm|peroxisomal matrix|generation of precursor metabolites and energy|signal transduction|neuropeptide signaling pathway|cell-cell signaling|regulation of blood pressure|secretory granule|killing of cells of other organism|type 3 melanocortin receptor bindi…	mmu04024,mmu04080,mmu04915,mmu04916,mmu04920,mmu04925,mmu04927,mmu04934	cAMP signaling pathway|Neuroactive ligand-receptor interaction|Estrogen signaling pathway|Melanogenesis|Adipocytokine signaling pathway|Aldosterone synthesis and secretion|Cortisol synthesis and secretion|Cushing syndrome
Gh	225.113	54.853	395.373	7.2105	2.8501	0.000150418	0.231185	Up	12.1213	50.3327	14.1918	5.81442	2.64214	5.44026	1.91066	1.49167	14599	growth hormone	GO:0005131,GO:0005179,GO:0005576,GO:0005615,GO:0005634,GO:0005739,GO:0005802,GO:0005829,GO:0005886,GO:0007405,GO:0008083,GO:0009416,GO:0010828,GO:0030141,GO:0031667,GO:0032094,GO:0032869,GO:0033143,GO:0040018,GO:0042531,GO:0045927,GO:0046427,GO:0046872,GO:0048286,GO:0048513,GO:0050769,GO:0060396,GO:0062023,GO:0090031,GO:1901215	growth hormone receptor binding|hormone activity|extracellular region|extracellular space|nucleus|mitochondrion|trans-Golgi network|cytosol|plasma membrane|neuroblast proliferation|growth factor activity|response to light stimulus|positive regulation of glucose transmembrane transport|secretory granule|response to nutrient levels|response to food|cellular response to insulin stimulus|regulation o…	mmu04060,mmu04080,mmu04151,mmu04630,mmu04935	Cytokine-cytokine receptor interaction|Neuroactive ligand-receptor interaction|PI3K-Akt signaling pathway|JAK-STAT signaling pathway|Growth hormone synthesis, secretion and action
Ghrh	8.87201	2.04186	15.7022	7.70767	2.94629	0.00198575	0.534894	Up	4.2805	0.265842	0.806933	0.438588	0.377449	0.190409	0.0903691	0.0900144	14601	growth hormone releasing hormone	GO:0005179,GO:0005184,GO:0005515,GO:0005576,GO:0005615,GO:0007188,GO:0007189,GO:0007204,GO:0008284,GO:0010667,GO:0016608,GO:0021984,GO:0030252,GO:0031770,GO:0032094,GO:0040018,GO:0042748,GO:0043005,GO:0043195,GO:0043204,GO:0043679,GO:0043950,GO:0045893,GO:0046010,GO:0046887,GO:0051428,GO:0060124	hormone activity|neuropeptide hormone activity|protein binding|extracellular region|extracellular space|adenylate cyclase-modulating G protein-coupled receptor signaling pathway|adenylate cyclase-activating G protein-coupled receptor signaling pathway|positive regulation of cytosolic calcium ion concentration|positive regulation of cell population proliferation|negative regulation of cardiac musc…	mmu04080,mmu04935	Neuroactive ligand-receptor interaction|Growth hormone synthesis, secretion and action
Kcne2	10.1883	2.28836	18.0883	7.90712	2.98315	0.00456919	0.686581	Up	1.89493	0.0588425	0.148841	0.116494	0.156649	0.0316094	0.0600079	0.0298862	246133	potassium voltage-gated channel, Isk-related subfamily, gene 2	GO:0005242,GO:0005244,GO:0005249,GO:0005251,GO:0005267,GO:0005515,GO:0005783,GO:0005794,GO:0005886,GO:0006811,GO:0006813,GO:0008076,GO:0009986,GO:0015459,GO:0015705,GO:0015798,GO:0016020,GO:0016021,GO:0033555,GO:0034613,GO:0034765,GO:0035690,GO:0042802,GO:0044325,GO:0060306,GO:0060307,GO:0071805,GO:0086002,GO:0086005,GO:0086009,GO:0086011,GO:0086091,GO:0097623,GO:0098915,GO:1901379,GO:1901387,GO:…	inward rectifier potassium channel activity|voltage-gated ion channel activity|voltage-gated potassium channel activity|delayed rectifier potassium channel activity|potassium channel activity|protein binding|endoplasmic reticulum|Golgi apparatus|plasma membrane|ion transport|potassium ion transport|voltage-gated potassium channel complex|cell surface|potassium channel regulator activity|iodide tr…	mmu04971	Gastric acid secretion
Tssk1	1.37325	0.245468	2.50103	8.13035	3.02332	0.0466206	0.997006	Up	0.192736	0.0359097	0.0726666	0.0710929	0	0	0	0.0364772	22114	testis-specific serine kinase 1	GO:0000166,GO:0000287,GO:0001669,GO:0004672,GO:0004674,GO:0005515,GO:0005524,GO:0005634,GO:0005737,GO:0005929,GO:0006468,GO:0007275,GO:0007283,GO:0007286,GO:0016301,GO:0016310,GO:0016740,GO:0018105,GO:0030154,GO:0031410,GO:0031514,GO:0035556,GO:0042995,GO:0044877,GO:0046872,GO:0106310,GO:0106311	nucleotide binding|magnesium ion binding|acrosomal vesicle|protein kinase activity|protein serine/threonine kinase activity|protein binding|ATP binding|nucleus|cytoplasm|cilium|protein phosphorylation|multicellular organism development|spermatogenesis|spermatid development|kinase activity|phosphorylation|transferase activity|peptidyl-serine phosphorylation|cell differentiation|cytoplasmic vesicle…
Cd300ld3	2.487	0.490936	4.48306	8.88637	3.15159	0.019518	0.893754	Up	0.440905	0.17603	0.356213	0.116166	0	0	0	0.119208	382551	CD300 molecule like family member D3	GO:0002376,GO:0004888,GO:0005515,GO:0005764,GO:0005768,GO:0005886,GO:0016020,GO:0016021,GO:0031398,GO:0034165	immune system process|transmembrane signaling receptor activity|protein binding|lysosome|endosome|plasma membrane|membrane|integral component of membrane|positive regulation of protein ubiquitination|positive regulation of toll-like receptor 9 signaling pathway
Ccdc68	1.73823	0.248497	3.22797	10.5153	3.39442	0.0176727	0.881561	Up	0.139203	0.103743	0.0262417	0.0770203	0	0	0.0264495	0	381175	coiled-coil domain containing 68	GO:0005622,GO:0005737,GO:0005814,GO:0005856,GO:0008104,GO:0034454,GO:0035556,GO:0120103	intracellular anatomical structure|cytoplasm|centriole|cytoskeleton|protein localization|microtubule anchoring at centrosome|intracellular signal transduction|centriolar subdistal appendage
Zfp663	1.95452	0.259315	3.64972	11.9446	3.57828	0.0186238	0.893754	Up	0	0.0904078	0.0609828	0.0745777	0	0.0161886	0	0	381405	zinc finger protein 663	GO:0000978,GO:0000981,GO:0005634,GO:0006357	RNA polymerase II cis-regulatory region sequence-specific DNA binding|DNA-binding transcription factor activity, RNA polymerase II-specific|nucleus|regulation of transcription by RNA polymerase II	mmu05168	Herpes simplex virus 1 infection	zf-C2H2
Hcrt	8.52239	1.24422	15.8006	12.5858	3.65372	0.00205083	0.543369	Up	5.07601	0.356884	0.180547	0.264955	0	0.0958567	0.0909881	0.271893	15171	hypocretin	GO:0001659,GO:0005184,GO:0005737,GO:0005783,GO:0007200,GO:0007204,GO:0007205,GO:0007218,GO:0007631,GO:0008156,GO:0030054,GO:0030141,GO:0030431,GO:0031410,GO:0031771,GO:0031772,GO:0042594,GO:0042755,GO:0043267,GO:0045202,GO:0046928,GO:0048471,GO:0051928,GO:0051970,GO:0051971,GO:0060079,GO:0120162	temperature homeostasis|neuropeptide hormone activity|cytoplasm|endoplasmic reticulum|phospholipase C-activating G protein-coupled receptor signaling pathway|positive regulation of cytosolic calcium ion concentration|protein kinase C-activating G protein-coupled receptor signaling pathway|neuropeptide signaling pathway|feeding behavior|negative regulation of DNA replication|cell junction|secretor…	mmu04080	Neuroactive ligand-receptor interaction
LOC115489545	7.15052	1.01363	13.2874	13.1006	3.71157	0.00450303	0.686581	Up	1.6776	0.0332514	0.0672873	0.0658301	0.0354084	0.0357245	0.0678201	0	115489545
Shisal2a	2.16608	0.259315	4.07284	13.2389	3.72671	0.0289101	0.960756	Up	0.212918	0.0152577	0.0308753	0	0	0.0163925	0	0	545667	shisa like 2A	GO:0016020,GO:0016021	membrane|integral component of membrane
Abca12	1.23507	0	2.47013	13.2862	3.73186	0.0185866	0.893754	Up	0.0201605	0.00626037	0.0126684	0.0247881	0	0	0	0	74591	ATP-binding cassette, sub-family A (ABC1), member 12	GO:0000139,GO:0003336,GO:0005102,GO:0005319,GO:0005515,GO:0005737,GO:0005743,GO:0005829,GO:0005886,GO:0006672,GO:0006869,GO:0006886,GO:0010875,GO:0030216,GO:0031424,GO:0032379,GO:0032940,GO:0033700,GO:0034191,GO:0035627,GO:0042626,GO:0043129,GO:0043231,GO:0043589,GO:0045055,GO:0045616,GO:0048286,GO:0055088,GO:0061178,GO:0061436,GO:0072659,GO:0097209,GO:0097234,GO:2000010	Golgi membrane|corneocyte desquamation|signaling receptor binding|lipid transporter activity|protein binding|cytoplasm|mitochondrial inner membrane|cytosol|plasma membrane|ceramide metabolic process|lipid transport|intracellular protein transport|positive regulation of cholesterol efflux|keratinocyte differentiation|keratinization|positive regulation of intracellular lipid transport|secretion by …	mmu02010	ABC transporters
Sult1c1	1.26513	0	2.53026	13.5632	3.76162	0.0471533	0.997006	Up	0.258773	0.0688764	0.0348444	0	0	0	0	0	20888	sulfotransferase family, cytosolic, 1C, member 1	GO:0004027,GO:0004062,GO:0005737,GO:0006790,GO:0006805,GO:0008146,GO:0008203,GO:0016740,GO:0047704,GO:0050427,GO:0050656,GO:0051923	alcohol sulfotransferase activity|aryl sulfotransferase activity|cytoplasm|sulfur compound metabolic process|xenobiotic metabolic process|sulfotransferase activity|cholesterol metabolic process|transferase activity|bile-salt sulfotransferase activity|3'-phosphoadenosine 5'-phosphosulfate metabolic process|3'-phosphoadenosine 5'-phosphosulfate binding|sulfation

## Sheet: PFC_Pd-vs-Insulin
gene_id	BaseMean_DESeq2_unpaired	BaseMean_control_AD_In_C_M	BaseMean_case_AD_Pd_C_M	FoldChange	log2FoldChange	p-value	q-value	Regulation	Expression_AD_Pd_C_M1	Expression_AD_Pd_C_M2	Expression_AD_Pd_C_M3	Expression_AD_Pd_C_M4	Expression_AD_In_C_M1	Expression_AD_In_C_M2	Expression_AD_In_C_M3	Expression_AD_In_C_M4	gene_Dbxref	description	GO_id	GO_term	pathway	pathway_description	TF_family
1700012B09Rik	19.6836	26.4337	12.9335	0.490502	-1.02767	0.0106572	0.999952	Down	0.569075	1.28748	1.37929	0.824647	1.71405	3.16459	1.85775	1.57012	69325	RIKEN cDNA 1700012B09 gene	GO:0005737,GO:0005856,GO:0036064,GO:0042995,GO:0060271,GO:0097546	cytoplasm|cytoskeleton|ciliary basal body|cell projection|cilium assembly|ciliary base
4933403O08Rik	6.16806	2.52727	9.80884	3.86055	1.94881	0.0392591	0.999952	Up	0.566195	0.113026	0.0381197	0.0559413	0.0775172	0.0605494	0.0200907	0.0390544	71030	RIKEN cDNA 4933403O08 gene
Abcc2	1.38551	2.53119	0.239832	0.11744	-3.09001	0.0385681	0.999952	Down	0	0	0	0.00913692	0.0284871	0.00988956	0.0196886	0.0382727	12780	ATP-binding cassette, sub-family C (CFTR/MRP), member 2	GO:0005515,GO:0005887,GO:0006855,GO:0008559,GO:0009986,GO:0010629,GO:0015127,GO:0015431,GO:0015694,GO:0015711,GO:0015721,GO:0015722,GO:0015723,GO:0015732,GO:0016020,GO:0016324,GO:0016999,GO:0019904,GO:0030644,GO:0031526,GO:0042178,GO:0042493,GO:0042626,GO:0042910,GO:0043627,GO:0046581,GO:0046618,GO:0046691,GO:0050787,GO:0055085,GO:0070327,GO:0070633,GO:0071716,GO:1901086,GO:1990961,GO:1990962	protein binding|integral component of plasma membrane|drug transmembrane transport|ABC-type xenobiotic transporter activity|cell surface|negative regulation of gene expression|bilirubin transmembrane transporter activity|ABC-type glutathione S-conjugate transporter activity|mercury ion transport|organic anion transport|bile acid and bile salt transport|canalicular bile acid transport|bilirubin tr…	mmu01523,mmu01524,mmu02010,mmu04976	Antifolate resistance|Platinum drug resistance|ABC transporters|Bile secretion
Acr	16.6394	12.2062	21.0726	1.72872	0.789703	0.0318825	0.999952	Up	0.182126	0.205384	0.216842	0.176788	0.0826784	0.153081	0.114285	0.101823	11434	acrosin prepropeptide	GO:0001669,GO:0002077,GO:0004252,GO:0005515,GO:0005537,GO:0005798,GO:0007190,GO:0007338,GO:0007339,GO:0007340,GO:0007341,GO:0008233,GO:0008236,GO:0016787,GO:0030163,GO:0032991,GO:0043159,GO:0048545	acrosomal vesicle|acrosome matrix dispersal|serine-type endopeptidase activity|protein binding|mannose binding|Golgi-associated vesicle|activation of adenylate cyclase activity|single fertilization|binding of sperm to zona pellucida|acrosome reaction|penetration of zona pellucida|peptidase activity|serine-type peptidase activity|hydrolase activity|protein catabolic process|protein-containing comp…
Ahrr	16.7133	11.6698	21.7568	1.86576	0.899767	0.0290505	0.999952	Up	0.163967	0.224629	0.200005	0.222357	0.120166	0.0385077	0.153326	0.121083	11624	aryl-hydrocarbon receptor repressor	GO:0000122,GO:0000976,GO:0003677,GO:0004879,GO:0005634,GO:0005654,GO:0005737,GO:0005829,GO:0006355,GO:0006357,GO:0006805,GO:0009410,GO:0033235,GO:0034751,GO:0045892,GO:0046983	negative regulation of transcription by RNA polymerase II|transcription cis-regulatory region binding|DNA binding|nuclear receptor activity|nucleus|nucleoplasm|cytoplasm|cytosol|regulation of transcription, DNA-templated|regulation of transcription by RNA polymerase II|xenobiotic metabolic process|response to xenobiotic stimulus|positive regulation of protein sumoylation|aryl hydrocarbon receptor…			bHLH
Akap14	6.03091	9.37333	2.6885	0.287172	-1.80001	0.0183261	0.999952	Down	0.062424	0.0290765	0.117678	0.115129	0.269212	0.373839	0.0620212	0.421971	434756	A kinase (PRKA) anchor protein 14	GO:0005930,GO:0005952,GO:0034237,GO:0035686,GO:0051018	axoneme|cAMP-dependent protein kinase complex|protein kinase A regulatory subunit binding|sperm fibrous sheath|protein kinase A binding
Ano7	20.8454	14.7104	26.9805	1.82966	0.871575	0.0422179	0.999952	Up	0.582762	0.209753	0.34955	0.244271	0.24117	0.145416	0.250024	0.11511	404545	anoctamin 7	GO:0005229,GO:0005254,GO:0005622,GO:0005634,GO:0005783,GO:0005886,GO:0006821,GO:0006869,GO:0016020,GO:0016021,GO:0017128,GO:0046983,GO:0055085,GO:0061588,GO:0061589,GO:0061590,GO:0061591,GO:1902476	intracellular calcium activated chloride channel activity|chloride channel activity|intracellular anatomical structure|nucleus|endoplasmic reticulum|plasma membrane|chloride transport|lipid transport|membrane|integral component of membrane|phospholipid scramblase activity|protein dimerization activity|transmembrane transport|calcium activated phospholipid scrambling|calcium activated phosphatidyl…
Arc	1173.13	1434.37	911.903	0.635808	-0.653337	0.00665871	0.999952	Down	12.086	20.0823	14.4078	17.839	21.8513	18.5054	29.6657	30.9701	11838	activity regulated cytoskeletal-associated protein	GO:0003723,GO:0003729,GO:0003779,GO:0005515,GO:0005737,GO:0005768,GO:0005856,GO:0005886,GO:0006897,GO:0007010,GO:0007275,GO:0007492,GO:0007616,GO:0009952,GO:0015629,GO:0016020,GO:0016477,GO:0022604,GO:0030054,GO:0030425,GO:0031410,GO:0042995,GO:0043197,GO:0045121,GO:0045202,GO:0045211,GO:0048168,GO:0050804,GO:0051028,GO:0051260,GO:0061001,GO:0071598,GO:0098839,GO:0098845,GO:0098978,GO:0099149,GO:…	RNA binding|mRNA binding|actin binding|protein binding|cytoplasm|endosome|cytoskeleton|plasma membrane|endocytosis|cytoskeleton organization|multicellular organism development|endoderm development|long-term memory|anterior/posterior pattern specification|actin cytoskeleton|membrane|cell migration|regulation of cell morphogenesis|cell junction|dendrite|cytoplasmic vesicle|cell projection|dendritic…	mmu05031	Amphetamine addiction
Asb18	11.1085	7.37817	14.8388	2.00792	1.0057	0.0446708	0.999952	Up	0.488025	0.256967	0.299998	0.176101	0.12201	0.169428	0.210816	0.102451	208372	ankyrin repeat and SOCS box-containing 18	GO:0035556	intracellular signal transduction
Capn11	20.2734	30.8387	9.70802	0.31527	-1.66534	0.0312638	0.999952	Down	0.0377536	0.580312	0.0533779	0.0348147	0.958814	0.320301	0.581404	0.382807	268958	calpain 11	GO:0001669,GO:0004198,GO:0005509,GO:0005737,GO:0006508,GO:0008233,GO:0008234,GO:0016787,GO:0031410,GO:0046872	acrosomal vesicle|calcium-dependent cysteine-type endopeptidase activity|calcium ion binding|cytoplasm|proteolysis|peptidase activity|cysteine-type peptidase activity|hydrolase activity|cytoplasmic vesicle|metal ion binding
Ccdc125	5.93853	3.04603	8.83103	2.89897	1.53554	0.0242104	0.999952	Up	0.133132	0.0620113	0.235285	0.138114	0.0478457	0.0498303	0.0496022	0.0482109	76041	coiled-coil domain containing 125	GO:0005737,GO:0035024,GO:0042802,GO:0090630,GO:2000145,GO:2000146	cytoplasm|negative regulation of Rho protein signal transduction|identical protein binding|activation of GTPase activity|regulation of cell motility|negative regulation of cell motility
Ccdc169	1.47751	0	2.95502	15.8064	3.98244	0.0088838	0.999952	Up	0.071319	0.0166098	0.0504172	0.0657672	0	0	0	0	320604	coiled-coil domain containing 169
Cd7	17.0038	23.1133	10.8943	0.473325	-1.0791	0.038606	0.999952	Down	0.107355	1.0501	0.303568	0.791983	0.977409	1.39299	1.06662	1.34772	12516	CD7 antigen	GO:0002250,GO:0002376,GO:0016020,GO:0016021,GO:0038023,GO:0048873	adaptive immune response|immune system process|membrane|integral component of membrane|signaling receptor activity|homeostasis of number of cells within a tissue	mmu04640	Hematopoietic cell lineage
Cd72	29.7028	23.6457	35.7598	1.51419	0.598545	0.0407791	0.999952	Up	1.10683	1.16858	1.66922	1.15676	0.601091	0.994273	0.879752	0.890704	12517	CD72 antigen	GO:0004888,GO:0005887,GO:0016020,GO:0016021,GO:0030246	transmembrane signaling receptor activity|integral component of plasma membrane|membrane|integral component of membrane|carbohydrate binding	mmu04662	B cell receptor signaling pathway
Cdh26	9.42374	13.4554	5.39204	0.400846	-1.31888	0.0227235	0.999952	Down	0.062424	0.0436147	0.161807	0.0575646	0.149562	0.249226	0.124042	0.286337	381409	cadherin-like 26	GO:0005178,GO:0005509,GO:0005886,GO:0007155,GO:0007156,GO:0008013,GO:0015630,GO:0016020,GO:0016021,GO:0016342,GO:0035710,GO:0045294,GO:0045296,GO:0046872,GO:0070097,GO:0098609,GO:0098742	integrin binding|calcium ion binding|plasma membrane|cell adhesion|homophilic cell adhesion via plasma membrane adhesion molecules|beta-catenin binding|microtubule cytoskeleton|membrane|integral component of membrane|catenin complex|CD4-positive, alpha-beta T cell activation|alpha-catenin binding|cadherin binding|metal ion binding|delta-catenin binding|cell-cell adhesion|cell-cell adhesion via pl…
Cenpu	34.353	43.2218	25.4842	0.590163	-0.760814	0.00492262	0.999952	Down	0.390677	0.439769	0.383583	0.390287	0.468013	0.747387	0.711619	0.785976	71876	centromere protein U	GO:0000775,GO:0000776,GO:0005515,GO:0005634,GO:0005654,GO:0005694,GO:0005737,GO:0034451,GO:0043009	chromosome, centromeric region|kinetochore|protein binding|nucleus|nucleoplasm|chromosome|cytoplasm|centriolar satellite|chordate embryonic development
Cfb	5.32302	2.0342	8.61185	4.23391	2.08199	0.00554557	0.999952	Up	0.222514	0.226134	0.0953338	0.130577	0.0387726	0.0403809	0.060294	0.0195343	14962	complement factor B	GO:0002376,GO:0004252,GO:0005576,GO:0005615,GO:0006508,GO:0006956,GO:0006957,GO:0008233,GO:0008236,GO:0008283,GO:0016787,GO:0045087,GO:0097066	immune system process|serine-type endopeptidase activity|extracellular region|extracellular space|proteolysis|complement activation|complement activation, alternative pathway|peptidase activity|serine-type peptidase activity|cell population proliferation|hydrolase activity|innate immune response|response to thyroid hormone	mmu04610,mmu05150,mmu05171	Complement and coagulation cascades|Staphylococcus aureus infection|Coronavirus disease - COVID-19
Cga	6.52016	2.79706	10.2433	3.66812	1.87504	0.031748	0.999952	Up	0.435833	1.48871	0.479269	0.46889	0	0.145004	0.0721701	0.561167	12640	glycoprotein hormones, alpha subunit	GO:0005179,GO:0005576,GO:0005615,GO:0006590,GO:0007186,GO:0008406,GO:0010469,GO:0010893,GO:0016913,GO:0016914,GO:0030878,GO:0032275,GO:0032870,GO:0046621,GO:0046884,GO:0048589	hormone activity|extracellular region|extracellular space|thyroid hormone generation|G protein-coupled receptor signaling pathway|gonad development|regulation of signaling receptor activity|positive regulation of steroid biosynthetic process|follicle-stimulating hormone activity|follicle-stimulating hormone complex|thyroid gland development|luteinizing hormone secretion|cellular response to hormo…	mmu04024,mmu04080,mmu04912,mmu04913,mmu04917,mmu04918,mmu04923,mmu04929,mmu05320	cAMP signaling pathway|Neuroactive ligand-receptor interaction|GnRH signaling pathway|Ovarian steroidogenesis|Prolactin signaling pathway|Thyroid hormone synthesis|Regulation of lipolysis in adipocytes|GnRH secretion|Autoimmune thyroid disease
Chad	3.09705	1.26749	4.92661	3.8774	1.95509	0.0419578	0.999952	Up	0.23305	0.12406	0.0941421	0.184207	0.0319066	0.0664602	0	0.0643003	12643	chondroadherin	GO:0005576,GO:0005615,GO:0031012,GO:0060348,GO:1900155	extracellular region|extracellular space|extracellular matrix|bone development|negative regulation of bone trabecula formation	mmu04151,mmu04510,mmu04512,mmu05165	PI3K-Akt signaling pathway|Focal adhesion|ECM-receptor interaction|Human papillomavirus infection
Chrm5	31.0483	21.7952	40.3015	1.84469	0.883376	0.0453621	0.999952	Up	1.53368	0.458609	0.571099	0.401588	0.435503	0.434669	0.26337	0.457111	213788	cholinergic receptor, muscarinic 5	GO:0001696,GO:0004930,GO:0004993,GO:0005886,GO:0005887,GO:0007165,GO:0007186,GO:0007187,GO:0007197,GO:0007268,GO:0015872,GO:0016020,GO:0016021,GO:0016907,GO:0016934,GO:0019226,GO:0030054,GO:0030425,GO:0030594,GO:0045202,GO:0045211,GO:0060304	gastric acid secretion|G protein-coupled receptor activity|G protein-coupled serotonin receptor activity|plasma membrane|integral component of plasma membrane|signal transduction|G protein-coupled receptor signaling pathway|G protein-coupled receptor signaling pathway, coupled to cyclic nucleotide second messenger|adenylate cyclase-inhibiting G protein-coupled acetylcholine receptor signaling pat…	mmu04020,mmu04080,mmu04725,mmu04810,mmu05010,mmu05022	Calcium signaling pathway|Neuroactive ligand-receptor interaction|Cholinergic synapse|Regulation of actin cytoskeleton|Alzheimer disease|Pathways of neurodegeneration - multiple diseases
Cldn20	3.05288	1.022	5.08375	5.00765	2.32413	0.0458031	0.999952	Up	0	0.631576	0.559147	0.46889	0	0.169171	0.0841985	0.0818368	621628	claudin 20	GO:0005886,GO:0005923,GO:0007155,GO:0070160,GO:0070830	plasma membrane|bicellular tight junction|cell adhesion|tight junction|bicellular tight junction assembly	mmu04514,mmu04530,mmu04670,mmu05160	Cell adhesion molecules|Tight junction|Leukocyte transendothelial migration|Hepatitis C
Cnmd	18.5754	23.6308	13.5199	0.571618	-0.806876	0.0265202	0.999952	Down	0.571123	0.461106	0.574209	0.38622	0.76628	1.2161	0.832241	0.661825	16840	chondromodulin	GO:0001886,GO:0001937,GO:0005576,GO:0007275,GO:0016020,GO:0016021,GO:0016525,GO:0030154,GO:0030948,GO:0045778,GO:0051216	endothelial cell morphogenesis|negative regulation of endothelial cell proliferation|extracellular region|multicellular organism development|membrane|integral component of membrane|negative regulation of angiogenesis|cell differentiation|negative regulation of vascular endothelial growth factor receptor signaling pathway|positive regulation of ossification|cartilage development
Col28a1	9.45548	13.7803	5.13069	0.373504	-1.4208	0.0159983	0.999952	Down	0.0405745	0.0661471	0.0382442	0.0561239	0.0486064	0.192366	0.201563	0.0979548	213945	collagen, type XXVIII, alpha 1	GO:0004867,GO:0005201,GO:0005576,GO:0005581,GO:0005604,GO:0005615,GO:0007155,GO:0010466,GO:0030020,GO:0030198,GO:0030414,GO:0031012,GO:0062023	serine-type endopeptidase inhibitor activity|extracellular matrix structural constituent|extracellular region|collagen trimer|basement membrane|extracellular space|cell adhesion|negative regulation of peptidase activity|extracellular matrix structural constituent conferring tensile strength|extracellular matrix organization|peptidase inhibitor activity|extracellular matrix|collagen-containing ext…	mmu04974	Protein digestion and absorption
Crlf1	29.9603	23.8796	36.041	1.50991	0.594466	0.0475204	0.999952	Up	1.10756	1.03178	1.01495	1.13483	0.589694	0.429908	0.917013	0.891292	12931	cytokine receptor-like factor 1	GO:0001657,GO:0004896,GO:0005125,GO:0005127,GO:0005576,GO:0005615,GO:0008284,GO:0009897,GO:0019221,GO:0019955,GO:0042531,GO:0043235,GO:0043524,GO:0097058,GO:2000672	ureteric bud development|cytokine receptor activity|cytokine activity|ciliary neurotrophic factor receptor binding|extracellular region|extracellular space|positive regulation of cell population proliferation|external side of plasma membrane|cytokine-mediated signaling pathway|cytokine binding|positive regulation of tyrosine phosphorylation of STAT protein|receptor complex|negative regulation of …
Cxcl10	23.168	16.5074	29.8286	1.80857	0.854847	0.0366519	0.999952	Up	0.914418	1.84568	2.2984	0.796389	0.681602	0.963402	0.706625	0.883035	15945	chemokine (C-X-C motif) ligand 10	GO:0002690,GO:0005125,GO:0005576,GO:0005615,GO:0006935,GO:0006952,GO:0006954,GO:0006955,GO:0007186,GO:0007189,GO:0008009,GO:0008201,GO:0008284,GO:0009617,GO:0009897,GO:0010818,GO:0010819,GO:0016525,GO:0030335,GO:0030593,GO:0031640,GO:0042056,GO:0042118,GO:0042127,GO:0042981,GO:0045236,GO:0045662,GO:0048248,GO:0051281,GO:0051607,GO:0061844,GO:0070098,GO:0071222,GO:0090026,GO:1901509,GO:1901740,GO:…	positive regulation of leukocyte chemotaxis|cytokine activity|extracellular region|extracellular space|chemotaxis|defense response|inflammatory response|immune response|G protein-coupled receptor signaling pathway|adenylate cyclase-activating G protein-coupled receptor signaling pathway|chemokine activity|heparin binding|positive regulation of cell population proliferation|response to bacterium|e…	mmu04060,mmu04061,mmu04062,mmu04620,mmu04622,mmu04623,mmu04657,mmu04668,mmu05160,mmu05164,mmu05169,mmu05171	Cytokine-cytokine receptor interaction|Viral protein interaction with cytokine and cytokine receptor|Chemokine signaling pathway|Toll-like receptor signaling pathway|RIG-I-like receptor signaling pathway|Cytosolic DNA-sensing pathway|IL-17 signaling pathway|TNF signaling pathway|Hepatitis C|Influenza A|Epstein-Barr virus infection|Coronavirus disease - COVID-19
Cytip	13.4744	9.38395	17.5648	1.87435	0.906393	0.0426638	0.999952	Up	0.0911983	0.118942	0.223497	0.185018	0.0961413	0.0728212	0.0906098	0.0704546	227929	cytohesin 1 interacting protein	GO:0005654,GO:0005737,GO:0005768,GO:0005829,GO:0005938,GO:0030155	nucleoplasm|cytoplasm|endosome|cytosol|cell cortex|regulation of cell adhesion
Ddx60	25.0915	17.0711	33.1118	1.94291	0.95822	0.00536525	0.999952	Up	0.253408	0.199184	0.313496	0.248287	0.0683036	0.158082	0.180962	0.114708	234311	DExD/H box helicase 60	GO:0003690,GO:0003723,GO:0003725,GO:0003727,GO:0005515,GO:0005737,GO:0005829,GO:0009615,GO:0045111,GO:0051607,GO:1900245,GO:1900246	double-stranded DNA binding|RNA binding|double-stranded RNA binding|single-stranded RNA binding|protein binding|cytoplasm|cytosol|response to virus|intermediate filament cytoskeleton|defense response to virus|positive regulation of MDA-5 signaling pathway|positive regulation of RIG-I signaling pathway
Dennd2c	30.1645	37.3244	23.0046	0.616872	-0.696957	0.030618	0.999952	Down	0.138018	0.20572	0.123587	0.146365	0.271157	0.303068	0.281112	0.139945	329727	DENN/MADD domain containing 2C	GO:0005085,GO:0005654	guanyl-nucleotide exchange factor activity|nucleoplasm
Dupd1	1.89983	3.31786	0.481811	0.147809	-2.7582	0.0453085	0.999952	Down	0	0.0392062	0	0.0388096	0.0403334	0.168026	0.209071	0.121924	435391	dual specificity phosphatase and pro isomerase domain containing 1	GO:0004721,GO:0004722,GO:0004725,GO:0005515,GO:0005634,GO:0005737,GO:0006470,GO:0008138,GO:0016311,GO:0016787,GO:0016791,GO:0032991,GO:0033549,GO:0042593,GO:0042692,GO:0042803,GO:0070373,GO:0106306,GO:0106307	phosphoprotein phosphatase activity|protein serine/threonine phosphatase activity|protein tyrosine phosphatase activity|protein binding|nucleus|cytoplasm|protein dephosphorylation|protein tyrosine/serine/threonine phosphatase activity|dephosphorylation|hydrolase activity|phosphatase activity|protein-containing complex|MAP kinase phosphatase activity|glucose homeostasis|muscle cell differentiation…
Eif3j2	59.7876	80.5346	39.0407	0.48546	-1.04258	0.000645806	0.999952	Down	0.624292	1.50779	0.501261	0.85288	1.61762	1.77703	2.11349	1.67463	100042807	eukaryotic translation initiation factor 3, subunit J2	GO:0005829,GO:0005852,GO:0042802	cytosol|eukaryotic translation initiation factor 3 complex|identical protein binding	mmu03013	RNA transport
Emilin3	2.33137	0.761762	3.90098	5.13153	2.35939	0.0476193	0.999952	Up	0.0471601	0.0878668	0.0148172	0.0869779	0.0150655	0.0156904	0.0156186	0	280635	elastin microfibril interfacer 3	GO:0005576,GO:0005737,GO:0042802	extracellular region|cytoplasm|identical protein binding
Eppk1	3.41676	5.59261	1.2409	0.220106	-2.18373	0.0182373	0.999952	Down	0.00518152	0.0024135	0.00488393	0	0.00993157	0.0181012	0.0128702	0.0150111	223650	epiplakin 1	GO:0005198,GO:0005737,GO:0005856,GO:0005882,GO:0005886,GO:0005911,GO:0005923,GO:0007010,GO:0010839,GO:0016020,GO:0016327,GO:0019215,GO:0030054,GO:0030056,GO:0030336,GO:0030856,GO:0042060,GO:0042995,GO:0045095,GO:0045104,GO:0045109,GO:0045110,GO:0045178,GO:0050680,GO:0051548,GO:0060054,GO:0061045,GO:0071944,GO:0097356,GO:1905041,GO:1990254	structural molecule activity|cytoplasm|cytoskeleton|intermediate filament|plasma membrane|cell-cell junction|bicellular tight junction|cytoskeleton organization|negative regulation of keratinocyte proliferation|membrane|apicolateral plasma membrane|intermediate filament binding|cell junction|hemidesmosome|negative regulation of cell migration|regulation of epithelial cell differentiation|wound he…
Esr1	50.4235	39.3144	61.5325	1.56231	0.643677	0.0289381	0.999952	Up	0.809874	0.392949	0.405535	0.404533	0.363822	0.387334	0.28498	0.244399	13982	estrogen receptor 1 (alpha)	GO:0000122,GO:0000785,GO:0000978,GO:0001093,GO:0001222,GO:0001223,GO:0001228,GO:0001547,GO:0002064,GO:0003677,GO:0003682,GO:0003700,GO:0003707,GO:0004879,GO:0005496,GO:0005515,GO:0005634,GO:0005737,GO:0005739,GO:0005794,GO:0005886,GO:0006355,GO:0006357,GO:0007200,GO:0007204,GO:0008013,GO:0008134,GO:0008209,GO:0008270,GO:0008289,GO:0008584,GO:0010629,GO:0010863,GO:0016020,GO:0017025,GO:0019899,GO:…	negative regulation of transcription by RNA polymerase II|chromatin|RNA polymerase II cis-regulatory region sequence-specific DNA binding|TFIIB-class transcription factor binding|transcription corepressor binding|transcription coactivator binding|DNA-binding transcription activator activity, RNA polymerase II-specific|antral ovarian follicle growth|epithelial cell development|DNA binding|chromati…	mmu01522,mmu04915,mmu04917,mmu04919,mmu04961,mmu05200,mmu05205,mmu05224	Endocrine resistance|Estrogen signaling pathway|Prolactin signaling pathway|Thyroid hormone signaling pathway|Endocrine and other factor-regulated calcium reabsorption|Pathways in cancer|Proteoglycans in cancer|Breast cancer	ESR-like
F12	12.1812	8.39208	15.9703	1.90358	0.928713	0.043277	0.999952	Up	0.454039	0.422973	0.615196	0.261684	0.190371	0.28324	0.281943	0.164421	58992	coagulation factor XII (Hageman factor)	GO:0002353,GO:0002542,GO:0004252,GO:0005509,GO:0005576,GO:0005615,GO:0005791,GO:0006508,GO:0007596,GO:0007599,GO:0008233,GO:0008236,GO:0010756,GO:0016485,GO:0016540,GO:0016787,GO:0030194,GO:0031638,GO:0042730,GO:0051788,GO:0051919	plasma kallikrein-kinin cascade|Factor XII activation|serine-type endopeptidase activity|calcium ion binding|extracellular region|extracellular space|rough endoplasmic reticulum|proteolysis|blood coagulation|hemostasis|peptidase activity|serine-type peptidase activity|positive regulation of plasminogen activation|protein processing|protein autoprocessing|hydrolase activity|positive regulation of …	mmu04610	Complement and coagulation cascades
Fam166a	1.5963	0.255662	2.93693	9.54334	3.25449	0.0279077	0.999952	Up	0.0640686	0.0298425	0.181167	0.0886218	0	0.031974	0	0	68222	family with sequence similarity 166, member A	GO:0036064	ciliary basal body
Fgf2	16.5957	11.9319	21.2595	1.78433	0.835382	0.0277052	0.999952	Up	0.4594	0.588455	0.622459	0.688411	0.27517	0.429876	0.228218	0.388179	14173	fibroblast growth factor 2	GO:0000186,GO:0001525,GO:0001658,GO:0001759,GO:0001934,GO:0001938,GO:0002042,GO:0005104,GO:0005125,GO:0005178,GO:0005515,GO:0005576,GO:0005615,GO:0005634,GO:0005737,GO:0006661,GO:0007275,GO:0008083,GO:0008201,GO:0008284,GO:0008285,GO:0008543,GO:0009792,GO:0009887,GO:0010001,GO:0010595,GO:0010628,GO:0010764,GO:0010863,GO:0014068,GO:0014843,GO:0019956,GO:0021762,GO:0021940,GO:0030154,GO:0030214,GO:…	activation of MAPKK activity|angiogenesis|branching involved in ureteric bud morphogenesis|organ induction|positive regulation of protein phosphorylation|positive regulation of endothelial cell proliferation|cell migration involved in sprouting angiogenesis|fibroblast growth factor receptor binding|cytokine activity|integrin binding|protein binding|extracellular region|extracellular space|nucleus…	mmu01521,mmu04010,mmu04014,mmu04015,mmu04020,mmu04151,mmu04550,mmu04810,mmu05167,mmu05200,mmu05205,mmu05218,mmu05224,mmu05226	EGFR tyrosine kinase inhibitor resistance|MAPK signaling pathway|Ras signaling pathway|Rap1 signaling pathway|Calcium signaling pathway|PI3K-Akt signaling pathway|Signaling pathways regulating pluripotency of stem cells|Regulation of actin cytoskeleton|Kaposi sarcoma-associated herpesvirus infection|Pathways in cancer|Proteoglycans in cancer|Melanoma|Breast cancer|Gastric cancer
Foxq1	85.2775	68.0295	102.526	1.50563	0.590372	0.000673861	0.999952	Up	2.41103	1.89338	1.84058	1.76398	1.31764	1.23308	1.4452	1.23149	15220	forkhead box Q1	GO:0000122,GO:0000978,GO:0000981,GO:0001227,GO:0003677,GO:0003700,GO:0005634,GO:0006355,GO:0006357,GO:0009653,GO:0030154,GO:0031069,GO:0043524,GO:0043565,GO:1990837	negative regulation of transcription by RNA polymerase II|RNA polymerase II cis-regulatory region sequence-specific DNA binding|DNA-binding transcription factor activity, RNA polymerase II-specific|DNA-binding transcription repressor activity, RNA polymerase II-specific|DNA binding|DNA-binding transcription factor activity|nucleus|regulation of transcription, DNA-templated|regulation of transcrip…			Fork
Gh	229.832	66.7526	392.911	5.88612	2.55732	0.0303172	0.999952	Up	12.1213	50.3327	14.1918	5.81442	0.364647	0.868052	0.918083	11.7053	14599	growth hormone	GO:0005131,GO:0005179,GO:0005576,GO:0005615,GO:0005634,GO:0005739,GO:0005802,GO:0005829,GO:0005886,GO:0007405,GO:0008083,GO:0009416,GO:0010828,GO:0030141,GO:0031667,GO:0032094,GO:0032869,GO:0033143,GO:0040018,GO:0042531,GO:0045927,GO:0046427,GO:0046872,GO:0048286,GO:0048513,GO:0050769,GO:0060396,GO:0062023,GO:0090031,GO:1901215	growth hormone receptor binding|hormone activity|extracellular region|extracellular space|nucleus|mitochondrion|trans-Golgi network|cytosol|plasma membrane|neuroblast proliferation|growth factor activity|response to light stimulus|positive regulation of glucose transmembrane transport|secretory granule|response to nutrient levels|response to food|cellular response to insulin stimulus|regulation o…	mmu04060,mmu04080,mmu04151,mmu04630,mmu04935	Cytokine-cytokine receptor interaction|Neuroactive ligand-receptor interaction|PI3K-Akt signaling pathway|JAK-STAT signaling pathway|Growth hormone synthesis, secretion and action
Gm10334	6.81179	11.2145	2.40905	0.216799	-2.20557	0.009255	0.999952	Down	0	0.237922	0	0.235516	0.244763	0.407866	0.913496	0.641242	100040233	predicted gene 10334	GO:0004252,GO:0005615,GO:0006508	serine-type endopeptidase activity|extracellular space|proteolysis	mmu04080,mmu04972,mmu04974,mmu05164	Neuroactive ligand-receptor interaction|Pancreatic secretion|Protein digestion and absorption|Influenza A
Gm13653	5.28032	7.88075	2.67989	0.341544	-1.54986	0.0301393	0.999952	Down	0.207155	0.0964908	0.195258	0.573088	0.694856	0.827061	1.02909	0.600136	108168770
Gm2004	16.0468	9.13212	22.9616	2.518	1.33228	0.0465966	0.999952	Up	0.0358845	0.456866	0.112745	0.452244	0.0917077	0.107451	0.0713058	0.150162	628147	predicted gene 2004
Gm2446	6.27861	11.1053	1.4519	0.131609	-2.92566	0.00256395	0.999952	Down	0	0	0.0928707	0.0908595	0.503611	0.163907	0.0978937	0.634319	100039830				mmu03015,mmu04071,mmu04151,mmu04152,mmu04261,mmu04728,mmu05165	mRNA surveillance pathway|Sphingolipid signaling pathway|PI3K-Akt signaling pathway|AMPK signaling pathway|Adrenergic signaling in cardiomyocytes|Dopaminergic synapse|Human papillomavirus infection
Gm3194	1.40178	2.80355	0	0.0643963	-3.95688	0.0438567	0.999952	Down	0	0	0	0	0.0400023	0.374955	0	0.0403077	100042054
Gm40363	5.32184	1.5285	9.11517	5.9712	2.57802	0.00378161	0.999952	Up	0.362339	0.337547	0.341529	0.121503	0	0	0.0654547	0.127237	105244826
Gm41844	13.0371	9.4124	16.6618	1.77301	0.826202	0.0450159	0.999952	Up	0.526728	0.521357	0.496476	0.576798	0.189299	0.295726	0.359789	0.349697	105246572
Gm6569	10.9272	7.11454	14.7398	2.07167	1.05079	0.0485252	0.999952	Up	0.312275	0.177778	0.179875	0.319962	0.116384	0.0346319	0.20684	0.117272	102634429	predicted gene 6569
Gpx2	1.78059	3.30585	0.255329	0.0900392	-3.4733	0.0159103	0.999952	Down	0.0524198	0	0	0	0.150712	0.313926	0.156245	0.0506207	14776	glutathione peroxidase 2	GO:0001659,GO:0002862,GO:0004601,GO:0004602,GO:0005737,GO:0005829,GO:0006979,GO:0009609,GO:0016491,GO:0051702	temperature homeostasis|negative regulation of inflammatory response to antigenic stimulus|peroxidase activity|glutathione peroxidase activity|cytoplasm|cytosol|response to oxidative stress|response to symbiotic bacterium|oxidoreductase activity|biological process involved in interaction with symbiont	mmu00480,mmu00590,mmu04918,mmu05014,mmu05016,mmu05022	Glutathione metabolism|Arachidonic acid metabolism|Thyroid hormone synthesis|Amyotrophic lateral sclerosis|Huntington disease|Pathways of neurodegeneration - multiple diseases
H2-Q2	24.6169	13.4687	35.765	2.65208	1.40713	0.0292945	0.999952	Up	2.42225	0.179496	0.544838	0.685336	0.211036	0.494527	0.218784	0.505036	15013	histocompatibility 2, Q region locus 2	GO:0001916,GO:0002476,GO:0002486,GO:0005102,GO:0005615,GO:0005783,GO:0005794,GO:0005797,GO:0005886,GO:0006955,GO:0007565,GO:0009897,GO:0009986,GO:0030881,GO:0035264,GO:0042277,GO:0042605,GO:0042608,GO:0042610,GO:0042612,GO:0042824,GO:0044877,GO:0046977,GO:0062061,GO:0070971	positive regulation of T cell mediated cytotoxicity|antigen processing and presentation of endogenous peptide antigen via MHC class Ib|antigen processing and presentation of endogenous peptide antigen via MHC class I via ER pathway, TAP-independent|signaling receptor binding|extracellular space|endoplasmic reticulum|Golgi apparatus|Golgi medial cisterna|plasma membrane|immune response|female preg…	mmu04144,mmu04145,mmu04218,mmu04514,mmu04612,mmu04650,mmu04940,mmu05163,mmu05165,mmu05166,mmu05167,mmu05168,mmu05169,mmu05170,mmu05203,mmu05320,mmu05330,mmu05332,mmu05416	Endocytosis|Phagosome|Cellular senescence|Cell adhesion molecules|Antigen processing and presentation|Natural killer cell mediated cytotoxicity|Type I diabetes mellitus|Human cytomegalovirus infection|Human papillomavirus infection|Human T-cell leukemia virus 1 infection|Kaposi sarcoma-associated herpesvirus infection|Herpes simplex virus 1 infection|Epstein-Barr virus infection|Human immunodefic…
Ifi204	27.2507	19.0645	35.4369	1.86134	0.896344	0.0143758	0.999952	Up	0.535933	0.658121	1.37769	0.763784	0.350195	0.559238	0.459865	0.423441	15951	interferon activated gene 204	GO:0000978,GO:0001227,GO:0002218,GO:0003690,GO:0003712,GO:0005515,GO:0005634,GO:0005654,GO:0005730,GO:0005737,GO:0005829,GO:0006357,GO:0007275,GO:0008134,GO:0009617,GO:0016607,GO:0032731,GO:0035457,GO:0035458,GO:0042405,GO:0042771,GO:0042802,GO:0045669,GO:0048839	RNA polymerase II cis-regulatory region sequence-specific DNA binding|DNA-binding transcription repressor activity, RNA polymerase II-specific|activation of innate immune response|double-stranded DNA binding|transcription coregulator activity|protein binding|nucleus|nucleoplasm|nucleolus|cytoplasm|cytosol|regulation of transcription by RNA polymerase II|multicellular organism development|transcri…	mmu04621	NOD-like receptor signaling pathway
Ifi209	15.4796	10.4351	20.5241	1.97187	0.979567	0.0198324	0.999952	Up	0.22392	0.253299	0.437194	0.35398	0.0919699	0.207534	0.174802	0.169899	236312	interferon activated gene 209	GO:0000978,GO:0001227,GO:0002218,GO:0003690,GO:0005634,GO:0005654,GO:0005730,GO:0005829,GO:0008134,GO:0035458,GO:0042802	RNA polymerase II cis-regulatory region sequence-specific DNA binding|DNA-binding transcription repressor activity, RNA polymerase II-specific|activation of innate immune response|double-stranded DNA binding|nucleus|nucleoplasm|nucleolus|cytosol|transcription factor binding|cellular response to interferon-beta|identical protein binding
Ifi213	6.83567	3.81902	9.85233	2.58034	1.36756	0.0243898	0.999952	Up	0.0804294	0.0499509	0.0821276	0.0432649	0.0128468	0.0334491	0.0266368	0.0258896	623121	interferon activated gene 213	GO:0000978,GO:0001227,GO:0003690,GO:0005634,GO:0005654,GO:0005730,GO:0005829,GO:0008134,GO:0035458,GO:0042802	RNA polymerase II cis-regulatory region sequence-specific DNA binding|DNA-binding transcription repressor activity, RNA polymerase II-specific|double-stranded DNA binding|nucleus|nucleoplasm|nucleolus|cytosol|transcription factor binding|cellular response to interferon-beta|identical protein binding
Ifitm6	7.78739	4.57453	11.0003	2.4092	1.26856	0.0259677	0.999952	Up	0.82709	0.866812	1.46173	1.2394	0.297245	0.309574	0.513595	0.698865	213002	interferon induced transmembrane protein 6	GO:0005886,GO:0034341,GO:0035455,GO:0035456,GO:0045071,GO:0046597,GO:0051607,GO:0060337	plasma membrane|response to interferon-gamma|response to interferon-alpha|response to interferon-beta|negative regulation of viral genome replication|negative regulation of viral entry into host cell|defense response to virus|type I interferon signaling pathway
Itgbl1	47.463	37.6681	57.2579	1.52202	0.605989	0.039354	0.999952	Up	1.14988	1.2329	0.879341	1.54053	0.499021	1.19103	0.819123	0.649488	223272	integrin, beta-like 1	GO:0005178,GO:0005576,GO:0005925,GO:0007160,GO:0007229,GO:0008305,GO:0009986,GO:0016477,GO:0033627	integrin binding|extracellular region|focal adhesion|cell-matrix adhesion|integrin-mediated signaling pathway|integrin complex|cell surface|cell migration|cell adhesion mediated by integrin
Itprid1	30.4616	37.5142	23.4089	0.625201	-0.677608	0.0282574	0.999952	Down	0.139296	0.233577	0.192567	0.274032	0.391589	0.231723	0.350606	0.367674	232016	ITPR interacting domain containing 1	GO:0005102	signaling receptor binding
Jchain	59.9003	100.441	19.3595	0.192902	-2.37406	0.00523475	0.999952	Down	0.186262	0.198306	0.275887	1.32503	5.81423	1.24826	1.5598	1.67022	16069	immunoglobulin joining chain	GO:0002250,GO:0003094,GO:0003697,GO:0003823,GO:0005576,GO:0005615,GO:0006959,GO:0019731,GO:0019862,GO:0030674,GO:0031210,GO:0034987,GO:0042803,GO:0042834,GO:0045087,GO:0060267,GO:0065003,GO:0071748,GO:0071750,GO:0071751,GO:0071752,GO:0071756	adaptive immune response|glomerular filtration|single-stranded DNA binding|antigen binding|extracellular region|extracellular space|humoral immune response|antibacterial humoral response|IgA binding|protein-macromolecule adaptor activity|phosphatidylcholine binding|immunoglobulin receptor binding|protein homodimerization activity|peptidoglycan binding|innate immune response|positive regulation of…
Kcne2	11.1488	4.31389	17.9837	4.15896	2.05622	0.0300976	0.999952	Up	1.89493	0.0588425	0.148841	0.116494	0.151336	0.126091	0.156892	0.0914945	246133	potassium voltage-gated channel, Isk-related subfamily, gene 2	GO:0005242,GO:0005244,GO:0005249,GO:0005251,GO:0005267,GO:0005515,GO:0005783,GO:0005794,GO:0005886,GO:0006811,GO:0006813,GO:0008076,GO:0009986,GO:0015459,GO:0015705,GO:0015798,GO:0016020,GO:0016021,GO:0033555,GO:0034613,GO:0034765,GO:0035690,GO:0042802,GO:0044325,GO:0060306,GO:0060307,GO:0071805,GO:0086002,GO:0086005,GO:0086009,GO:0086011,GO:0086091,GO:0097623,GO:0098915,GO:1901379,GO:1901387,GO:…	inward rectifier potassium channel activity|voltage-gated ion channel activity|voltage-gated potassium channel activity|delayed rectifier potassium channel activity|potassium channel activity|protein binding|endoplasmic reticulum|Golgi apparatus|plasma membrane|ion transport|potassium ion transport|voltage-gated potassium channel complex|cell surface|potassium channel regulator activity|iodide tr…	mmu04971	Gastric acid secretion
Ldoc1	33.0605	24.6888	41.4322	1.68045	0.748851	0.00924773	0.999952	Up	1.58613	1.67203	2.00649	1.42417	0.68004	1.20819	1.2856	0.806153	434784	regulator of NFKB signaling	GO:0001893,GO:0005634,GO:0005654,GO:0005730,GO:0060137,GO:0071222,GO:0071225,GO:1903547	maternal placenta development|nucleus|nucleoplasm|nucleolus|maternal process involved in parturition|cellular response to lipopolysaccharide|cellular response to muramyl dipeptide|regulation of growth hormone activity
LOC115488203	1.40469	2.80939	0	0.0642874	-3.95932	0.0329382	0.999952	Down	0	0	0	0	0.061826	0	0.44867	0.186894	115488203
LOC118568072	1.77136	3.29859	0.244133	0.0901836	-3.47099	0.0163948	0.999952	Down	0	0	0.0217042	0	0.044136	0.0459667	0.0457563	0.155655	118568072
Ly6d	2.90655	4.84946	0.963629	0.20121	-2.31322	0.0394176	0.999952	Down	0	0	0.0762946	0.223927	0.155147	0.484746	0.643369	0.234496	17068	lymphocyte antigen 6 complex, locus D	GO:0005886,GO:0009986,GO:0016020,GO:0030098,GO:0031225,GO:0035634	plasma membrane|cell surface|membrane|lymphocyte differentiation|anchored component of membrane|response to stilbenoid
Mcoln3	1.70954	0.255662	3.16341	10.2947	3.36384	0.0211245	0.999952	Up	0.0257989	0.0480674	0.145903	0.0951622	0	0.0257503	0	0	171166	mucolipin 3	GO:0005261,GO:0005737,GO:0005765,GO:0005768,GO:0005886,GO:0006811,GO:0007605,GO:0007626,GO:0008289,GO:0016020,GO:0016021,GO:0031410,GO:0042491,GO:0042995,GO:0072345	cation channel activity|cytoplasm|lysosomal membrane|endosome|plasma membrane|ion transport|sensory perception of sound|locomotory behavior|lipid binding|membrane|integral component of membrane|cytoplasmic vesicle|inner ear auditory receptor cell differentiation|cell projection|NAADP-sensitive calcium-release channel activity	mmu04020	Calcium signaling pathway
Mlana	3.28726	0.766987	5.80754	7.61369	2.9286	0.0391555	0.999952	Up	0	1.11059	0.561843	0.549676	0	0.297477	0	0	77836	melan-A	GO:0005789,GO:0005794,GO:0005802,GO:0042470	endoplasmic reticulum membrane|Golgi apparatus|trans-Golgi network|melanosome
Mpo	1.15126	2.30251	0	0.07848	-3.67153	0.0453463	0.999952	Down	0	0	0	0	0	0.0657815	0.0873072	0.0424291	17523	myeloperoxidase	GO:0001878,GO:0002149,GO:0002679,GO:0004601,GO:0005615,GO:0005654,GO:0005739,GO:0005764,GO:0006952,GO:0006979,GO:0008201,GO:0016491,GO:0019430,GO:0020037,GO:0030141,GO:0034374,GO:0042582,GO:0042742,GO:0042744,GO:0043231,GO:0046872,GO:0050830,GO:0050832	response to yeast|hypochlorous acid biosynthetic process|respiratory burst involved in defense response|peroxidase activity|extracellular space|nucleoplasm|mitochondrion|lysosome|defense response|response to oxidative stress|heparin binding|oxidoreductase activity|removal of superoxide radicals|heme binding|secretory granule|low-density lipoprotein particle remodeling|azurophil granule|defense re…	mmu00983,mmu04145,mmu04613,mmu05202,mmu05221	Drug metabolism - other enzymes|Phagosome|Neutrophil extracellular trap formation|Transcriptional misregulation in cancer|Acute myeloid leukemia
Myh6	1.84602	0.255662	3.43638	11.1574	3.47993	0.0123071	0.999952	Up	0.0264287	0.0246204	0.0498216	0.0162476	0	0.00879297	0	0	17888	myosin, heavy polypeptide 6, cardiac muscle, alpha	GO:0000146,GO:0000166,GO:0001701,GO:0001725,GO:0002026,GO:0002027,GO:0003774,GO:0003779,GO:0005515,GO:0005516,GO:0005524,GO:0005737,GO:0005739,GO:0005859,GO:0006936,GO:0006941,GO:0007512,GO:0007522,GO:0008016,GO:0008217,GO:0014898,GO:0016459,GO:0016887,GO:0019901,GO:0030016,GO:0030018,GO:0030048,GO:0030049,GO:0030239,GO:0030899,GO:0032982,GO:0042802,GO:0043462,GO:0044877,GO:0045214,GO:0046034,GO:…	microfilament motor activity|nucleotide binding|in utero embryonic development|stress fiber|regulation of the force of heart contraction|regulation of heart rate|motor activity|actin binding|protein binding|calmodulin binding|ATP binding|cytoplasm|mitochondrion|muscle myosin complex|muscle contraction|striated muscle contraction|adult heart development|visceral muscle development|regulation of he…	mmu04022,mmu04260,mmu04261,mmu04919,mmu05410,mmu05414,mmu05416	cGMP-PKG signaling pathway|Cardiac muscle contraction|Adrenergic signaling in cardiomyocytes|Thyroid hormone signaling pathway|Hypertrophic cardiomyopathy|Dilated cardiomyopathy|Viral myocarditis
Nhlh1	7.64414	10.9128	4.37546	0.402852	-1.31168	0.0286333	0.999952	Down	0.0224897	0.125706	0.148386	0.082956	0.25864	0.157132	0.312824	0.217178	18071	nescient helix loop helix 1	GO:0000977,GO:0000978,GO:0000981,GO:0001228,GO:0003677,GO:0005634,GO:0006357,GO:0007275,GO:0030154,GO:0045944,GO:0046983,GO:1990837	RNA polymerase II transcription regulatory region sequence-specific DNA binding|RNA polymerase II cis-regulatory region sequence-specific DNA binding|DNA-binding transcription factor activity, RNA polymerase II-specific|DNA-binding transcription activator activity, RNA polymerase II-specific|DNA binding|nucleus|regulation of transcription by RNA polymerase II|multicellular organism development|ce…			bHLH
Oas1a	32.5635	23.1475	41.9795	1.81458	0.859639	0.00603354	0.999952	Up	1.29273	0.963421	1.21848	1.19209	0.330374	0.630809	0.656463	0.943204	246730	2'-5' oligoadenylate synthetase 1A	GO:0001730,GO:0003725,GO:0005515,GO:0005634,GO:0005654,GO:0005737,GO:0005739,GO:0005829,GO:0005840,GO:0006164,GO:0009615,GO:0016020,GO:0045071,GO:0048525,GO:0051607,GO:0060700	2'-5'-oligoadenylate synthetase activity|double-stranded RNA binding|protein binding|nucleus|nucleoplasm|cytoplasm|mitochondrion|cytosol|ribosome|purine nucleotide biosynthetic process|response to virus|membrane|negative regulation of viral genome replication|negative regulation of viral process|defense response to virus|regulation of ribonuclease activity	mmu04621,mmu05160,mmu05162,mmu05164,mmu05168,mmu05169,mmu05171	NOD-like receptor signaling pathway|Hepatitis C|Measles|Influenza A|Herpes simplex virus 1 infection|Epstein-Barr virus infection|Coronavirus disease - COVID-19
Olfm4	26.8605	21.051	32.67	1.55015	0.632408	0.0291659	0.999952	Up	0.711344	0.70054	0.670489	0.487291	0.447991	0.446288	0.363473	0.392531	380924	olfactomedin 4	GO:0005198,GO:0005515,GO:0005576,GO:0005615,GO:0005654,GO:0005739,GO:0005829,GO:0005886,GO:0007155,GO:0032991,GO:0042581,GO:0043124,GO:0045171,GO:0045296,GO:0048471,GO:0050777,GO:1900026	structural molecule activity|protein binding|extracellular region|extracellular space|nucleoplasm|mitochondrion|cytosol|plasma membrane|cell adhesion|protein-containing complex|specific granule|negative regulation of I-kappaB kinase/NF-kappaB signaling|intercellular bridge|cadherin binding|perinuclear region of cytoplasm|negative regulation of immune response|positive regulation of substrate adhe…
Onecut1	1.90179	0.255662	3.54791	11.4752	3.52045	0.0497189	0.999952	Up	0.367973	0	0.0289033	0.0282774	0	0.0306067	0	0	15379	one cut domain, family member 1	GO:0000978,GO:0000981,GO:0001228,GO:0001889,GO:0001952,GO:0002064,GO:0003677,GO:0003682,GO:0003700,GO:0005634,GO:0005654,GO:0006006,GO:0006357,GO:0007219,GO:0007492,GO:0009653,GO:0030154,GO:0030183,GO:0030335,GO:0030512,GO:0031016,GO:0031018,GO:0045165,GO:0045944,GO:0048536,GO:0060271,GO:1990837	RNA polymerase II cis-regulatory region sequence-specific DNA binding|DNA-binding transcription factor activity, RNA polymerase II-specific|DNA-binding transcription activator activity, RNA polymerase II-specific|liver development|regulation of cell-matrix adhesion|epithelial cell development|DNA binding|chromatin binding|DNA-binding transcription factor activity|nucleus|nucleoplasm|glucose metab…	mmu04550,mmu04950	Signaling pathways regulating pluripotency of stem cells|Maturity onset diabetes of the young	CUT
Pappa2	44.2104	30.1899	58.231	1.92584	0.945488	0.00160403	0.999952	Up	0.500776	0.19438	0.331534	0.318857	0.171402	0.160661	0.159925	0.201495	23850	pappalysin 2	GO:0004222,GO:0005829,GO:0006508,GO:0008237,GO:0016324,GO:0060349	metalloendopeptidase activity|cytosol|proteolysis|metallopeptidase activity|apical plasma membrane|bone morphogenesis
Pemt	38.3481	46.7121	29.9841	0.643546	-0.635885	0.0194764	0.999952	Down	0.722525	1.54415	1.28194	1.37175	1.71074	1.99381	1.77354	2.17527	18618	phosphatidylethanolamine N-methyltransferase	GO:0000773,GO:0001835,GO:0004608,GO:0005739,GO:0005740,GO:0005783,GO:0005789,GO:0005829,GO:0006629,GO:0006650,GO:0006656,GO:0006686,GO:0008168,GO:0008285,GO:0008429,GO:0008654,GO:0008757,GO:0016020,GO:0016021,GO:0016740,GO:0031526,GO:0032259,GO:0033273,GO:0042383,GO:0042493,GO:0043231,GO:0046498,GO:0046500,GO:0050747,GO:0080101,GO:0120162	phosphatidyl-N-methylethanolamine N-methyltransferase activity|blastocyst hatching|phosphatidylethanolamine N-methyltransferase activity|mitochondrion|mitochondrial envelope|endoplasmic reticulum|endoplasmic reticulum membrane|cytosol|lipid metabolic process|glycerophospholipid metabolic process|phosphatidylcholine biosynthetic process|sphingomyelin biosynthetic process|methyltransferase activity…	mmu00564	Glycerophospholipid metabolism
Phf11b	26.9524	20.0835	33.8214	1.68529	0.752993	0.0342867	0.999952	Up	1.10267	0.920959	1.8278	1.12202	0.437279	0.834932	0.642221	1.02811	236451	PHD finger protein 11B	GO:0005634,GO:0005654,GO:0031965	nucleus|nucleoplasm|nuclear membrane
Prg2	3.03389	5.82794	0.239832	0.0510239	-4.29268	0.000674814	0.999952	Down	0	0	0	0.0548701	0.342148	0.35634	0.177354	0.459679	19074	proteoglycan 2, bone marrow	GO:0002215,GO:0002376,GO:0006955,GO:0030021,GO:0030246,GO:0032693,GO:0032753,GO:0042742,GO:0062023	defense response to nematode|immune system process|immune response|extracellular matrix structural constituent conferring compression resistance|carbohydrate binding|negative regulation of interleukin-10 production|positive regulation of interleukin-4 production|defense response to bacterium|collagen-containing extracellular matrix	mmu05310	Asthma
Prl	38.0536	13.4585	62.6487	4.65599	2.21909	8.0346e-05	0.648914	Up	2.81222	6.86971	4.12332	1.32547	0.359351	0.436633	0.558815	1.87082	19109	prolactin	GO:0001937,GO:0005148,GO:0005179,GO:0005576,GO:0005615,GO:0007565,GO:0007595,GO:0008284,GO:0030141,GO:0030278,GO:0030879,GO:0031667,GO:0042711,GO:0046425,GO:0046427,GO:0050679,GO:1902895,GO:1903489	negative regulation of endothelial cell proliferation|prolactin receptor binding|hormone activity|extracellular region|extracellular space|female pregnancy|lactation|positive regulation of cell population proliferation|secretory granule|regulation of ossification|mammary gland development|response to nutrient levels|maternal behavior|regulation of receptor signaling pathway via JAK-STAT|positive …	mmu04060,mmu04080,mmu04151,mmu04630,mmu04917	Cytokine-cytokine receptor interaction|Neuroactive ligand-receptor interaction|PI3K-Akt signaling pathway|JAK-STAT signaling pathway|Prolactin signaling pathway
Procr	16.6084	12.4219	20.7949	1.67451	0.74374	0.0463848	0.999952	Up	0.36056	0.482843	0.55226	0.415616	0.280758	0.224926	0.223896	0.348186	19124	protein C receptor, endothelial	GO:0005615,GO:0005813,GO:0007596,GO:0007599,GO:0008022,GO:0016020,GO:0016021,GO:0038023,GO:0048471,GO:0050819	extracellular space|centrosome|blood coagulation|hemostasis|protein C-terminus binding|membrane|integral component of membrane|signaling receptor activity|perinuclear region of cytoplasm|negative regulation of coagulation	mmu04610	Complement and coagulation cascades
Psmb11	3.40602	5.60429	1.20775	0.217693	-2.19963	0.0323095	0.999952	Down	0	0.0245373	0.0124134	0.0242891	0.0631071	0.0394348	0.157017	0.0254355	73902	proteasome (prosome, macropain) subunit, beta type, 11	GO:0000502,GO:0004175,GO:0004298,GO:0005515,GO:0005634,GO:0005654,GO:0005737,GO:0005829,GO:0005839,GO:0006508,GO:0008233,GO:0010499,GO:0016787,GO:0033077,GO:0043161,GO:0043374,GO:0051603	proteasome complex|endopeptidase activity|threonine-type endopeptidase activity|protein binding|nucleus|nucleoplasm|cytoplasm|cytosol|proteasome core complex|proteolysis|peptidase activity|proteasomal ubiquitin-independent protein catabolic process|hydrolase activity|T cell differentiation in thymus|proteasome-mediated ubiquitin-dependent protein catabolic process|CD8-positive, alpha-beta T cell …	mmu03050	Proteasome
Qrfprl	41.0462	31.4555	50.6369	1.60696	0.684331	0.0316658	0.999952	Up	1.40161	0.864594	0.910497	0.541454	0.544563	0.680582	0.395188	0.676754	243407	pyroglutamylated RFamide peptide receptor like	GO:0004930,GO:0005887,GO:0007186	G protein-coupled receptor activity|integral component of plasma membrane|G protein-coupled receptor signaling pathway
Rsph6a	4.69919	2.02052	7.37787	3.63664	1.86261	0.0194349	0.999952	Up	0.236399	0.110112	0.0891286	0.239796	0.0679668	0.0235953	0.0234873	0.0684856	83434	radial spoke head 6 homolog A (Chlamydomonas)	GO:0001534,GO:0003341,GO:0005515,GO:0005737,GO:0005856,GO:0005929,GO:0005930,GO:0031514,GO:0035082,GO:0036126,GO:0042995,GO:0044458,GO:0060271,GO:0060294,GO:1905199	radial spoke|cilium movement|protein binding|cytoplasm|cytoskeleton|cilium|axoneme|motile cilium|axoneme assembly|sperm flagellum|cell projection|motile cilium assembly|cilium assembly|cilium movement involved in cell motility|manchette disassembly
Skap1	28.5472	22.3797	34.7148	1.55445	0.636403	0.0307104	0.999952	Up	0.657725	1.01335	0.906081	0.816475	0.387902	0.605987	0.628347	0.561865	78473	src family associated phosphoprotein 1	GO:0001772,GO:0001954,GO:0002250,GO:0002376,GO:0002821,GO:0005515,GO:0005634,GO:0005654,GO:0005737,GO:0005829,GO:0005886,GO:0005911,GO:0016020,GO:0019901,GO:0019903,GO:0032991,GO:0033625,GO:0033634,GO:0034116,GO:0042101,GO:0042169,GO:0044853,GO:0044877,GO:0045785,GO:0045893,GO:0045944,GO:0050852,GO:0072659,GO:1903039	immunological synapse|positive regulation of cell-matrix adhesion|adaptive immune response|immune system process|positive regulation of adaptive immune response|protein binding|nucleus|nucleoplasm|cytoplasm|cytosol|plasma membrane|cell-cell junction|membrane|protein kinase binding|protein phosphatase binding|protein-containing complex|positive regulation of integrin activation|positive regulation…	mmu04015	Rap1 signaling pathway
Spag6	46.2074	57.5669	34.8479	0.606488	-0.72145	0.0117659	0.999952	Down	0.391284	0.992284	0.799092	0.741696	1.29164	0.911277	1.23107	1.38547	381350	sperm associated antigen 6
Spata20	1.97066	0.509243	3.43208	6.75479	2.75591	0.0375327	0.999952	Up	0.064811	0.0603766	0.101815	0.0597658	0	0.021563	0	0.0208622	217116	spermatogenesis associated 20	GO:0005515,GO:0005576,GO:0005975,GO:0007275,GO:0007283,GO:0030154	protein binding|extracellular region|carbohydrate metabolic process|multicellular organism development|spermatogenesis|cell differentiation
Sprr1a	3.66885	6.12304	1.21466	0.199542	-2.32524	0.0367218	0.999952	Down	0.0707999	0	0	0.261154	0.271408	0.212	0.984803	0.20511	20753	small proline-rich protein 1A	GO:0001533,GO:0005737,GO:0018149,GO:0030216,GO:0030280,GO:0031424,GO:0071944	cornified envelope|cytoplasm|peptide cross-linking|keratinocyte differentiation|structural constituent of skin epidermis|keratinization|cell periphery
Tmem184a	2.36254	0.764252	3.96083	5.18095	2.37322	0.0483974	0.999952	Up	0.160988	0.0642743	0.0433549	0.0848321	0	0	0.0228499	0.044418	231832	transmembrane protein 184a	GO:0005215,GO:0005737,GO:0005768,GO:0005886,GO:0006810,GO:0016020,GO:0016021,GO:0018992,GO:0030667,GO:0031410,GO:0031901,GO:0032880,GO:0051046	transporter activity|cytoplasm|endosome|plasma membrane|transport|membrane|integral component of membrane|germ-line sex determination|secretory granule membrane|cytoplasmic vesicle|early endosome membrane|regulation of protein localization|regulation of secretion
Trat1	6.90054	9.89364	3.90745	0.395747	-1.33735	0.0330316	0.999952	Down	0.0275165	0.0256338	0.0345816	0.050749	0.0703223	0.0549294	0.0729039	0.150575	77647	T cell receptor associated transmembrane adaptor 1	GO:0001920,GO:0002250,GO:0002376,GO:0005886,GO:0016020,GO:0016021,GO:0034451,GO:0042101,GO:0050850,GO:0050862,GO:0051051,GO:0072686	negative regulation of receptor recycling|adaptive immune response|immune system process|plasma membrane|membrane|integral component of membrane|centriolar satellite|T cell receptor complex|positive regulation of calcium-mediated signaling|positive regulation of T cell receptor signaling pathway|negative regulation of transport|mitotic spindle
Ttll13	22.2878	27.6697	16.906	0.611278	-0.710099	0.021409	0.999952	Down	0.265002	0.262299	0.265393	0.290193	0.412698	0.396754	0.460761	0.495819	269954	tubulin tyrosine ligase-like family, member 13	GO:0000166,GO:0000226,GO:0005524,GO:0005874,GO:0005929,GO:0006464,GO:0015631,GO:0016874,GO:0018095,GO:0070740	nucleotide binding|microtubule cytoskeleton organization|ATP binding|microtubule|cilium|cellular protein modification process|tubulin binding|ligase activity|protein polyglutamylation|tubulin-glutamic acid ligase activity
Vax1	76.8179	60.8877	92.7481	1.52162	0.605608	0.0236855	0.999952	Up	1.86043	0.79031	1.66941	1.02936	0.927143	0.995312	0.783732	0.790494	22326	ventral anterior homeobox 1	GO:0000122,GO:0000978,GO:0000981,GO:0001162,GO:0001227,GO:0001764,GO:0003677,GO:0003700,GO:0005634,GO:0006355,GO:0006357,GO:0007275,GO:0007399,GO:0007406,GO:0007411,GO:0007417,GO:0007420,GO:0030154,GO:0030182,GO:0031490,GO:0035914,GO:0043010,GO:0060021,GO:1990837	negative regulation of transcription by RNA polymerase II|RNA polymerase II cis-regulatory region sequence-specific DNA binding|DNA-binding transcription factor activity, RNA polymerase II-specific|RNA polymerase II intronic transcription regulatory region sequence-specific DNA binding|DNA-binding transcription repressor activity, RNA polymerase II-specific|neuron migration|DNA binding|DNA-bindin…			Homeobox
Wnt10b	29.2897	35.3039	23.2754	0.659717	-0.60008	0.033633	0.999952	Down	0.368966	0.343721	0.379391	0.417572	0.466114	0.502188	0.599867	0.712606	22410	wingless-type MMTV integration site family, member 10B	GO:0000086,GO:0000122,GO:0005102,GO:0005109,GO:0005125,GO:0005576,GO:0005615,GO:0006357,GO:0006629,GO:0007165,GO:0007224,GO:0007267,GO:0007275,GO:0008284,GO:0009887,GO:0010971,GO:0014835,GO:0016055,GO:0030182,GO:0030501,GO:0030858,GO:0032434,GO:0043065,GO:0043403,GO:0045165,GO:0045598,GO:0045599,GO:0045669,GO:0045778,GO:0045899,GO:0045944,GO:0048641,GO:0048741,GO:0050680,GO:0050821,GO:0050909,GO:…	G2/M transition of mitotic cell cycle|negative regulation of transcription by RNA polymerase II|signaling receptor binding|frizzled binding|cytokine activity|extracellular region|extracellular space|regulation of transcription by RNA polymerase II|lipid metabolic process|signal transduction|smoothened signaling pathway|cell-cell signaling|multicellular organism development|positive regulation of …	mmu04150,mmu04310,mmu04390,mmu04550,mmu04916,mmu04934,mmu05010,mmu05022,mmu05165,mmu05200,mmu05205,mmu05217,mmu05224,mmu05225,mmu05226	mTOR signaling pathway|Wnt signaling pathway|Hippo signaling pathway|Signaling pathways regulating pluripotency of stem cells|Melanogenesis|Cushing syndrome|Alzheimer disease|Pathways of neurodegeneration - multiple diseases|Human papillomavirus infection|Pathways in cancer|Proteoglycans in cancer|Basal cell carcinoma|Breast cancer|Hepatocellular carcinoma|Gastric cancer
Xlr4b	5.14304	1.53904	8.74703	5.69692	2.51018	0.0271015	0.999952	Up	0.850029	0.316748	0.240363	0.0391929	0	0	0.211136	0.0410428	27083	X-linked lymphocyte-regulated 4B	GO:0000795,GO:0007286,GO:0051321,GO:0051965,GO:0061003	synaptonemal complex|spermatid development|meiotic cell cycle|positive regulation of synapse assembly|positive regulation of dendritic spine morphogenesis

## Sheet: PFC_Pd-vs-WT
gene_id	BaseMean_DESeq2_unpaired	BaseMean_control_Ctrl_PBS_C_M	BaseMean_case_AD_Pd_C_M	FoldChange	log2FoldChange	p-value	q-value	Regulation	Expression_AD_Pd_C_M1	Expression_AD_Pd_C_M2	Expression_AD_Pd_C_M3	Expression_AD_Pd_C_M4	Expression_Ctrl_PBS_C_M1	Expression_Ctrl_PBS_C_M2	Expression_Ctrl_PBS_C_M3	Expression_Ctrl_PBS_C_M4	gene_Dbxref	description	GO_id	GO_term	pathway	pathway_description	TF_family
1110002E22Rik	52.1888	66.9665	37.4111	0.559797	-0.837025	0.0167609	0.103404	Down	0.0624938	0.275212	0.198134	0.277667	0.30199	0.309381	0.348995	0.456124	102634333	RIKEN cDNA 1110002E22 gene
1110032F04Rik	232.79	279.954	185.625	0.663755	-0.591278	3.07388e-05	0.000929072	Down	2.92894	4.6082	3.82411	4.10142	5.91043	5.56697	5.11222	6.00211	68725	RIKEN cDNA 1110032F04 gene	GO:0016020,GO:0016021	membrane|integral component of membrane
1700003F12Rik	8.71914	4.27612	13.1622	3.06803	1.61731	0.0113242	0.0798136	Up	1.46177	0.430028	1.45033	0.56757	0.438165	0.142021	0.42323	0.223258	75480	RIKEN cDNA 1700003F12 gene
2610042L04Rik	8.95892	4.82154	13.0963	2.72331	1.44536	0.00902465	0.0685449	Up	0.15349	0.0857931	0.144675	0.132106	0.0582776	0.0188894	0.0375275	0.0692866	554327	RIKEN cDNA 2610042L04 gene	GO:0001933,GO:0005515,GO:0007416,GO:0010821,GO:0060025	negative regulation of protein phosphorylation|protein binding|synapse assembly|regulation of mitochondrion organization|regulation of synaptic activity
3425401B19Rik	8.16889	5.03247	11.3053	2.24561	1.16711	0.0427171	0.185877	Up	0.0653983	0.0609237	0.107874	0.120615	0.0465574	0.0528168	0.0374754	0.0158149	100504518	RIKEN cDNA 3425401B19 gene	GO:0005737,GO:0030018,GO:0070886	cytoplasm|Z disc|positive regulation of calcineurin-NFAT signaling cascade
3830403N18Rik	4.79722	1.73469	7.85976	4.4918	2.16729	0.0227356	0.125371	Up	0.287041	0.1146	0.193254	0.642833	0.038923	0	0.187982	0.0396649	70691	RIKEN cDNA 3830403N18 gene	GO:0000795,GO:0002244,GO:0007286,GO:0051321	synaptonemal complex|hematopoietic progenitor cell differentiation|spermatid development|meiotic cell cycle
9530057J20Rik	8.01183	3.27042	12.7532	3.89808	1.96276	0.00398321	0.0377104	Up	0.172763	0.281649	0.203551	0.398285	0	0.139526	0.0593993	0.0626675	78672
A2m	86.6616	63.7212	109.602	1.71676	0.77969	0.00211277	0.024065	Up	1.20461	0.734669	0.874031	0.847112	0.361946	0.399943	0.810459	0.486205	232345	alpha-2-macroglobulin	GO:0001869,GO:0002020,GO:0004866,GO:0004867,GO:0005102,GO:0005515,GO:0005576,GO:0005615,GO:0007565,GO:0010466,GO:0019838,GO:0019899,GO:0019959,GO:0019966,GO:0030414,GO:0042802,GO:0043120,GO:0048306,GO:0048403,GO:0048406,GO:0048863	negative regulation of complement activation, lectin pathway|protease binding|endopeptidase inhibitor activity|serine-type endopeptidase inhibitor activity|signaling receptor binding|protein binding|extracellular region|extracellular space|female pregnancy|negative regulation of peptidase activity|growth factor binding|enzyme binding|interleukin-8 binding|interleukin-1 binding|peptidase inhibitor…	mmu04610	Complement and coagulation cascades
AA467197	4.38454	6.54245	2.22664	0.339292	-1.5594	0.0414476	0.182927	Down	0.262181	0.0814141	0.164749	0.241771	0.414773	0.403318	0.721144	0.591751	433470	expressed sequence AA467197	GO:0004129,GO:0005634,GO:0005739,GO:0005751,GO:0009617	cytochrome-c oxidase activity|nucleus|mitochondrion|mitochondrial respiratory chain complex IV|response to bacterium
Abca9	344.522	273.4	415.644	1.51943	0.603535	2.33043e-07	1.44164e-05	Up	3.09179	2.88025	2.82159	3.29028	1.73645	1.70943	2.37728	1.87192	217262	ATP-binding cassette, sub-family A (ABC1), member 9	GO:0000166,GO:0005319,GO:0005524,GO:0005739,GO:0006869,GO:0016020,GO:0016021,GO:0016887,GO:0042626,GO:0043231,GO:0055085	nucleotide binding|lipid transporter activity|ATP binding|mitochondrion|lipid transport|membrane|integral component of membrane|ATPase|ATPase-coupled transmembrane transporter activity|intracellular membrane-bounded organelle|transmembrane transport	mmu02010	ABC transporters
Abcc3	89.3434	68.7446	109.942	1.60035	0.678388	0.000652103	0.0102362	Up	1.14784	0.851287	1.39703	1.3154	0.835661	0.699438	0.613047	0.700675	76408	ATP-binding cassette, sub-family C (CFTR/MRP), member 3	GO:0000166,GO:0005524,GO:0005886,GO:0005887,GO:0006855,GO:0008559,GO:0015164,GO:0015431,GO:0015432,GO:0015721,GO:0015722,GO:0016020,GO:0016021,GO:0016323,GO:0016887,GO:0022857,GO:0042626,GO:0042908,GO:0042910,GO:0055085,GO:0071714,GO:0071716,GO:0098656	nucleotide binding|ATP binding|plasma membrane|integral component of plasma membrane|drug transmembrane transport|ABC-type xenobiotic transporter activity|glucuronoside transmembrane transporter activity|ABC-type glutathione S-conjugate transporter activity|ABC-type bile acid transporter activity|bile acid and bile salt transport|canalicular bile acid transport|membrane|integral component of memb…	mmu01523,mmu02010,mmu04976	Antifolate resistance|ABC transporters|Bile secretion
Abi3	244.506	154.733	334.279	2.16118	1.11182	8.73661e-19	2.43119e-16	Up	1.92462	1.9393	2.32006	2.22756	0.79537	0.948627	0.948321	1.07649	66610	ABI gene family, member 3	GO:0002357,GO:0005515,GO:0005622,GO:0005737,GO:0010593,GO:0017124,GO:0018108,GO:0030027,GO:0030334,GO:0031209,GO:0042802,GO:1903077,GO:2000774	defense response to tumor cell|protein binding|intracellular anatomical structure|cytoplasm|negative regulation of lamellipodium assembly|SH3 domain binding|peptidyl-tyrosine phosphorylation|lamellipodium|regulation of cell migration|SCAR complex|identical protein binding|negative regulation of protein localization to plasma membrane|positive regulation of cellular senescence
Accs	79.4186	60.5472	98.29	1.62366	0.699251	0.000910653	0.0130301	Up	0.816852	0.627167	0.88839	1.05954	0.553829	0.579959	0.469112	0.416777	329470	1-aminocyclopropane-1-carboxylate synthase (non-functional)	GO:0003824,GO:0009058,GO:0030170,GO:0042802	catalytic activity|biosynthetic process|pyridoxal phosphate binding|identical protein binding
Ackr2	69.792	86.2534	53.3307	0.618987	-0.692019	0.00190798	0.0225934	Down	0.634789	0.739195	1.13018	1.10571	1.55658	1.44849	1.42269	1.22806	59289	atypical chemokine receptor 2	GO:0004930,GO:0004950,GO:0005044,GO:0005515,GO:0005654,GO:0005768,GO:0005829,GO:0005884,GO:0005886,GO:0005887,GO:0006935,GO:0006954,GO:0006955,GO:0007165,GO:0007204,GO:0009897,GO:0016020,GO:0016021,GO:0016493,GO:0019722,GO:0019957,GO:0031965,GO:0043231,GO:0060326	G protein-coupled receptor activity|chemokine receptor activity|scavenger receptor activity|protein binding|nucleoplasm|endosome|cytosol|actin filament|plasma membrane|integral component of plasma membrane|chemotaxis|inflammatory response|immune response|signal transduction|positive regulation of cytosolic calcium ion concentration|external side of plasma membrane|membrane|integral component of m…
Acot10	1.62629	3.25258	0	0.0556842	-4.16659	0.00567699	0.0488676	Down	0	0	0	0	0.103626	0.134352	0.166823	0.0352003	64833	acyl-CoA thioesterase 10	GO:0005739,GO:0006637,GO:0016787,GO:0047617,GO:0052689	mitochondrion|acyl-CoA metabolic process|hydrolase activity|acyl-CoA hydrolase activity|carboxylic ester hydrolase activity
Acot5	42.8401	51.7109	33.9694	0.657367	-0.605229	0.0164991	0.102461	Down	0.943081	0.946135	1.60689	1.2376	1.92808	1.57351	1.8291	1.64905	217698	acyl-CoA thioesterase 5	GO:0000038,GO:0001676,GO:0005777,GO:0005829,GO:0006629,GO:0006631,GO:0006637,GO:0016290,GO:0016787,GO:0016790,GO:0032788,GO:0032789,GO:0047617,GO:0052689,GO:0102991	very long-chain fatty acid metabolic process|long-chain fatty acid metabolic process|peroxisome|cytosol|lipid metabolic process|fatty acid metabolic process|acyl-CoA metabolic process|palmitoyl-CoA hydrolase activity|hydrolase activity|thiolester hydrolase activity|saturated monocarboxylic acid metabolic process|unsaturated monocarboxylic acid metabolic process|acyl-CoA hydrolase activity|carboxy…	mmu00062,mmu01040,mmu04913	Fatty acid elongation|Biosynthesis of unsaturated fatty acids|Ovarian steroidogenesis
Acta2	277.651	219.69	335.612	1.5275	0.611176	0.0064097	0.0533261	Up	6.84841	7.63006	3.38566	7.60747	3.85912	5.08232	4.0352	3.13087	11475	actin, alpha 2, smooth muscle, aorta	GO:0000166,GO:0001725,GO:0005515,GO:0005524,GO:0005737,GO:0005856,GO:0005869,GO:0006936,GO:0008217,GO:0014829,GO:0015629,GO:0019901,GO:0030485,GO:0061041,GO:0061870,GO:0061874,GO:0070374,GO:2000491	nucleotide binding|stress fiber|protein binding|ATP binding|cytoplasm|cytoskeleton|dynactin complex|muscle contraction|regulation of blood pressure|vascular associated smooth muscle contraction|actin cytoskeleton|protein kinase binding|smooth muscle contractile fiber|regulation of wound healing|positive regulation of hepatic stellate cell migration|positive regulation of hepatic stellate cell con…	mmu04270,mmu04371,mmu04926	Vascular smooth muscle contraction|Apelin signaling pathway|Relaxin signaling pathway
Adcy1	10489.4	12808.7	8170.19	0.637885	-0.648631	6.86409e-08	4.85906e-06	Down	26.7556	37.2457	35.4247	43.0298	52.246	59.4931	50.4152	54.1293	432530	adenylate cyclase 1	GO:0000166,GO:0004016,GO:0005516,GO:0005524,GO:0005634,GO:0005737,GO:0005886,GO:0005887,GO:0006171,GO:0007189,GO:0007190,GO:0007409,GO:0007616,GO:0008294,GO:0009190,GO:0014069,GO:0016020,GO:0016021,GO:0016829,GO:0016849,GO:0032793,GO:0035556,GO:0042752,GO:0046872,GO:0048511,GO:0050804,GO:0098685,GO:0098686,GO:0098978,GO:0099061,GO:0150076,GO:1900273,GO:2000300	nucleotide binding|adenylate cyclase activity|calmodulin binding|ATP binding|nucleus|cytoplasm|plasma membrane|integral component of plasma membrane|cAMP biosynthetic process|adenylate cyclase-activating G protein-coupled receptor signaling pathway|activation of adenylate cyclase activity|axonogenesis|long-term memory|calcium- and calmodulin-responsive adenylate cyclase activity|cyclic nucleotide…	mmu00230,mmu01522,mmu04015,mmu04020,mmu04022,mmu04024,mmu04062,mmu04072,mmu04114,mmu04211,mmu04213,mmu04261,mmu04270,mmu04371,mmu04540,mmu04611,mmu04713,mmu04714,mmu04720,mmu04723,mmu04724,mmu04725,mmu04727,mmu04750,mmu04911,mmu04912,mmu04913,mmu04914,mmu04915,mmu04916,mmu04918,mmu04921,mmu04923,mmu04925,mmu04926,mmu04927,mmu04928,mmu04934,mmu04935,mmu04970,mmu04971,mmu04972,mmu04976,mmu05032,mmu…	Purine metabolism|Endocrine resistance|Rap1 signaling pathway|Calcium signaling pathway|cGMP-PKG signaling pathway|cAMP signaling pathway|Chemokine signaling pathway|Phospholipase D signaling pathway|Oocyte meiosis|Longevity regulating pathway|Longevity regulating pathway - multiple species|Adrenergic signaling in cardiomyocytes|Vascular smooth muscle contraction|Apelin signaling pathway|Gap junc…
Adgre1	222.45	168.865	276.035	1.63457	0.708912	1.27929e-08	1.02517e-06	Up	3.97367	4.30838	4.59526	4.83447	2.4089	2.9742	2.7248	2.37407	13733	adhesion G protein-coupled receptor E1	GO:0002250,GO:0002376,GO:0004888,GO:0004930,GO:0005509,GO:0005886,GO:0005887,GO:0007165,GO:0007166,GO:0007186,GO:0007189,GO:0009897,GO:0016020,GO:0016021,GO:0071944	adaptive immune response|immune system process|transmembrane signaling receptor activity|G protein-coupled receptor activity|calcium ion binding|plasma membrane|integral component of plasma membrane|signal transduction|cell surface receptor signaling pathway|G protein-coupled receptor signaling pathway|adenylate cyclase-activating G protein-coupled receptor signaling pathway|external side of plas…
Adra1b	321.699	401.017	242.381	0.604606	-0.725933	6.14941e-09	5.27933e-07	Down	3.09772	3.99982	3.10994	3.21532	5.26533	6.25028	4.94056	5.01727	11548	adrenergic receptor, alpha 1b	GO:0001974,GO:0001975,GO:0001987,GO:0001996,GO:0001997,GO:0004930,GO:0004935,GO:0004937,GO:0005634,GO:0005737,GO:0005886,GO:0005887,GO:0006937,GO:0007165,GO:0007186,GO:0007200,GO:0007204,GO:0007267,GO:0007512,GO:0007626,GO:0008542,GO:0009725,GO:0014704,GO:0016020,GO:0016021,GO:0019229,GO:0030315,GO:0031965,GO:0035024,GO:0035265,GO:0042593,GO:0043278,GO:0043410,GO:0045818,GO:0045819,GO:0045907,GO:…	blood vessel remodeling|response to amphetamine|vasoconstriction of artery involved in baroreceptor response to lowering of systemic arterial blood pressure|positive regulation of heart rate by epinephrine-norepinephrine|positive regulation of the force of heart contraction by epinephrine-norepinephrine|G protein-coupled receptor activity|adrenergic receptor activity|alpha1-adrenergic receptor ac…	mmu04020,mmu04022,mmu04080,mmu04261,mmu04270,mmu04970	Calcium signaling pathway|cGMP-PKG signaling pathway|Neuroactive ligand-receptor interaction|Adrenergic signaling in cardiomyocytes|Vascular smooth muscle contraction|Salivary secretion
Adra1d	390.614	508.362	272.866	0.536846	-0.897419	0.036165	0.167586	Down	1.91018	8.09767	5.7858	6.63031	9.24915	12.1039	8.85519	10.3389	11550	adrenergic receptor, alpha 1d	GO:0001986,GO:0001994,GO:0001996,GO:0004930,GO:0004935,GO:0004937,GO:0005829,GO:0005886,GO:0005887,GO:0007165,GO:0007200,GO:0007204,GO:0007267,GO:0007568,GO:0016020,GO:0016021,GO:0042802,GO:0043410,GO:0045907,GO:0060073,GO:0071880,GO:0150099	negative regulation of the force of heart contraction involved in baroreceptor response to increased systemic arterial blood pressure|norepinephrine-epinephrine vasoconstriction involved in regulation of systemic arterial blood pressure|positive regulation of heart rate by epinephrine-norepinephrine|G protein-coupled receptor activity|adrenergic receptor activity|alpha1-adrenergic receptor activi…	mmu04020,mmu04022,mmu04080,mmu04261,mmu04270,mmu04970	Calcium signaling pathway|cGMP-PKG signaling pathway|Neuroactive ligand-receptor interaction|Adrenergic signaling in cardiomyocytes|Vascular smooth muscle contraction|Salivary secretion
Adra2b	45.107	34.2776	55.9364	1.63026	0.705101	0.0295004	0.146323	Up	0.968399	0.476845	0.886701	0.650624	0.459605	0.204302	0.583464	0.521893	11552	adrenergic receptor, alpha 2b	GO:0000165,GO:0000187,GO:0001525,GO:0003056,GO:0004930,GO:0004935,GO:0004938,GO:0005515,GO:0005829,GO:0005887,GO:0007186,GO:0007565,GO:0009986,GO:0032148,GO:0035624,GO:0043231,GO:0043410,GO:0045666,GO:0045777,GO:0051379,GO:0070474,GO:0071875,GO:0071880	MAPK cascade|activation of MAPK activity|angiogenesis|regulation of vascular associated smooth muscle contraction|G protein-coupled receptor activity|adrenergic receptor activity|alpha2-adrenergic receptor activity|protein binding|cytosol|integral component of plasma membrane|G protein-coupled receptor signaling pathway|female pregnancy|cell surface|activation of protein kinase B activity|recepto…	mmu04022,mmu04080	cGMP-PKG signaling pathway|Neuroactive ligand-receptor interaction
Aebp1	475.718	367.439	583.996	1.58858	0.667739	6.73293e-05	0.00173004	Up	6.49714	6.81283	4.50671	5.69229	3.0786	3.44744	4.93053	2.85391	11568	AE binding protein 1	GO:0000122,GO:0000977,GO:0001227,GO:0003677,GO:0004180,GO:0004181,GO:0005516,GO:0005518,GO:0005576,GO:0005615,GO:0005634,GO:0005737,GO:0006355,GO:0006508,GO:0006518,GO:0008270,GO:0016485,GO:1904026	negative regulation of transcription by RNA polymerase II|RNA polymerase II transcription regulatory region sequence-specific DNA binding|DNA-binding transcription repressor activity, RNA polymerase II-specific|DNA binding|carboxypeptidase activity|metallocarboxypeptidase activity|calmodulin binding|collagen binding|extracellular region|extracellular space|nucleus|cytoplasm|regulation of transcri…
Agbl1	6.52149	9.85759	3.18539	0.324409	-1.62412	0.020213	0.116378	Down	0.0302908	0.0987639	0	0.0558656	0.129385	0.167749	0.111089	0.146501	244071	ATP/GTP binding protein-like 1	GO:0004180,GO:0004181,GO:0005515,GO:0005737,GO:0005829,GO:0006508,GO:0008233,GO:0008237,GO:0008270,GO:0015631,GO:0016787,GO:0035609,GO:0035610,GO:0046872	carboxypeptidase activity|metallocarboxypeptidase activity|protein binding|cytoplasm|cytosol|proteolysis|peptidase activity|metallopeptidase activity|zinc ion binding|tubulin binding|hydrolase activity|C-terminal protein deglutamylation|protein side chain deglutamylation|metal ion binding
Aif1	140.178	106.65	173.707	1.62923	0.70419	0.000251735	0.00486588	Up	9.16738	6.50677	12.0869	8.70534	5.80116	6.04386	4.45272	5.33112	11629	allograft inflammatory factor 1	GO:0001726,GO:0001774,GO:0001891,GO:0001934,GO:0003779,GO:0005509,GO:0005515,GO:0005634,GO:0005737,GO:0005829,GO:0005856,GO:0005884,GO:0005886,GO:0006911,GO:0008284,GO:0010629,GO:0014739,GO:0016020,GO:0016601,GO:0030027,GO:0030041,GO:0030046,GO:0030335,GO:0032587,GO:0032722,GO:0032755,GO:0034599,GO:0042102,GO:0042995,GO:0043066,GO:0043204,GO:0045429,GO:0046872,GO:0048471,GO:0048661,GO:0048662,GO:…	ruffle|microglial cell activation|phagocytic cup|positive regulation of protein phosphorylation|actin binding|calcium ion binding|protein binding|nucleus|cytoplasm|cytosol|cytoskeleton|actin filament|plasma membrane|phagocytosis, engulfment|positive regulation of cell population proliferation|negative regulation of gene expression|positive regulation of muscle hyperplasia|membrane|Rac protein sig…
Aim2	73.4368	58.5983	88.2753	1.50715	0.591827	0.00222258	0.024946	Up	0.587174	0.633719	0.68169	0.528259	0.468989	0.304024	0.387351	0.401737	383619	absent in melanoma 2	GO:0002218,GO:0002230,GO:0002376,GO:0003677,GO:0003690,GO:0005515,GO:0005634,GO:0005654,GO:0005737,GO:0005739,GO:0005829,GO:0006915,GO:0006954,GO:0032088,GO:0032611,GO:0032731,GO:0033209,GO:0035458,GO:0035690,GO:0042802,GO:0044546,GO:0045087,GO:0051092,GO:0070269,GO:0097169,GO:1904270,GO:2001056	activation of innate immune response|positive regulation of defense response to virus by host|immune system process|DNA binding|double-stranded DNA binding|protein binding|nucleus|nucleoplasm|cytoplasm|mitochondrion|cytosol|apoptotic process|inflammatory response|negative regulation of NF-kappaB transcription factor activity|interleukin-1 beta production|positive regulation of interleukin-1 beta …	mmu04621,mmu04623	NOD-like receptor signaling pathway|Cytosolic DNA-sensing pathway
Ak7	63.1764	47.4831	78.8697	1.65932	0.730589	0.0108043	0.0771757	Up	0.707321	0.579056	1.20208	0.760969	0.42725	0.603392	0.569902	0.290263	78801	adenylate kinase 7	GO:0000166,GO:0002437,GO:0003351,GO:0004017,GO:0004127,GO:0004550,GO:0005524,GO:0005737,GO:0005929,GO:0006139,GO:0006165,GO:0007283,GO:0007420,GO:0009142,GO:0016301,GO:0016740,GO:0019205,GO:0030030,GO:0031514,GO:0035082,GO:0042995	nucleotide binding|inflammatory response to antigenic stimulus|epithelial cilium movement involved in extracellular fluid movement|adenylate kinase activity|cytidylate kinase activity|nucleoside diphosphate kinase activity|ATP binding|cytoplasm|cilium|nucleobase-containing compound metabolic process|nucleoside diphosphate phosphorylation|spermatogenesis|brain development|nucleoside triphosphate b…	mmu00230,mmu00730	Purine metabolism|Thiamine metabolism
Aldh1a3	33.1572	42.5378	23.7767	0.559816	-0.836976	0.013871	0.0920172	Down	0.180903	0.413653	0.434034	0.470131	0.39026	0.698246	0.799151	0.715857	56847	aldehyde dehydrogenase family 1, subfamily A3	GO:0001758,GO:0002072,GO:0002138,GO:0004028,GO:0004029,GO:0004030,GO:0005737,GO:0006081,GO:0007626,GO:0016491,GO:0016620,GO:0021768,GO:0031076,GO:0042472,GO:0042573,GO:0042574,GO:0042803,GO:0043065,GO:0043584,GO:0048048,GO:0048386,GO:0050885,GO:0051289,GO:0060013,GO:0060166,GO:0060324,GO:0070324,GO:0070384,GO:0070403	retinal dehydrogenase activity|optic cup morphogenesis involved in camera-type eye development|retinoic acid biosynthetic process|3-chloroallyl aldehyde dehydrogenase activity|aldehyde dehydrogenase (NAD+) activity|aldehyde dehydrogenase [NAD(P)+] activity|cytoplasm|cellular aldehyde metabolic process|locomotory behavior|oxidoreductase activity|oxidoreductase activity, acting on the aldehyde or o…	mmu00830	Retinol metabolism
Aldh3b2	37.0511	29.5886	44.5136	1.50446	0.589244	0.0367416	0.169528	Up	1.29412	1.08502	1.36617	0.692161	0.786168	0.64501	0.61699	0.801154	621603	aldehyde dehydrogenase 3 family, member B2	GO:0004028,GO:0004029,GO:0005811,GO:0006081,GO:0016491,GO:0016620,GO:0043878	3-chloroallyl aldehyde dehydrogenase activity|aldehyde dehydrogenase (NAD+) activity|lipid droplet|cellular aldehyde metabolic process|oxidoreductase activity|oxidoreductase activity, acting on the aldehyde or oxo group of donors, NAD or NADP as acceptor|glyceraldehyde-3-phosphate dehydrogenase (NAD+) (non-phosphorylating) activity	mmu00010,mmu00340,mmu00350,mmu00360,mmu00410,mmu00980,mmu00982,mmu05204	Glycolysis / Gluconeogenesis|Histidine metabolism|Tyrosine metabolism|Phenylalanine metabolism|beta-Alanine metabolism|Metabolism of xenobiotics by cytochrome P450|Drug metabolism - cytochrome P450|Chemical carcinogenesis
Allc	4.50264	7.04084	1.96444	0.279446	-1.83936	0.020775	0.118735	Down	0.0371641	0.138485	0.0700593	0.034271	0.246935	0.308719	0.272592	0.143795	94041	allantoicase	GO:0000256,GO:0004037,GO:0016787	allantoin catabolic process|allantoicase activity|hydrolase activity	mmu00230	Purine metabolism
Alox12	20.8033	14.5662	27.0404	1.85416	0.890765	0.0146415	0.0950964	Up	0.350497	0.412441	0.573795	0.57838	0.175102	0.238372	0.355181	0.231972	11684	arachidonate 12-lipoxygenase	GO:0004052,GO:0005506,GO:0005737,GO:0005829,GO:0005886,GO:0006629,GO:0006631,GO:0010628,GO:0010656,GO:0010942,GO:0016020,GO:0016165,GO:0016491,GO:0016702,GO:0016787,GO:0019369,GO:0019372,GO:0019395,GO:0033559,GO:0034440,GO:0042383,GO:0043065,GO:0043066,GO:0043280,GO:0043536,GO:0043651,GO:0046872,GO:0048661,GO:0050473,GO:0051122,GO:0051213,GO:0051901,GO:0061436,GO:0090331,GO:1905956,GO:2001303,GO:…	arachidonate 12(S)-lipoxygenase activity|iron ion binding|cytoplasm|cytosol|plasma membrane|lipid metabolic process|fatty acid metabolic process|positive regulation of gene expression|negative regulation of muscle cell apoptotic process|positive regulation of cell death|membrane|linoleate 13S-lipoxygenase activity|oxidoreductase activity|oxidoreductase activity, acting on single donors with incor…	mmu00590,mmu01523,mmu04726,mmu04750	Arachidonic acid metabolism|Antifolate resistance|Serotonergic synapse|Inflammatory mediator regulation of TRP channels
Alox5	26.8207	14.7675	38.874	2.62434	1.39195	0.000155014	0.0033359	Up	0.503729	0.670377	0.864812	0.647005	0.239071	0.166049	0.428857	0.156618	11689	arachidonate 5-lipoxygenase	GO:0001937,GO:0002232,GO:0002523,GO:0002526,GO:0002540,GO:0004051,GO:0005506,GO:0005515,GO:0005634,GO:0005635,GO:0005641,GO:0005654,GO:0005737,GO:0005829,GO:0006691,GO:0006954,GO:0006959,GO:0016020,GO:0016363,GO:0016491,GO:0016525,GO:0016702,GO:0016787,GO:0019233,GO:0019369,GO:0019370,GO:0019372,GO:0030425,GO:0030501,GO:0031965,GO:0034440,GO:0036336,GO:0042383,GO:0042593,GO:0043651,GO:0045598,GO:…	negative regulation of endothelial cell proliferation|leukocyte chemotaxis involved in inflammatory response|leukocyte migration involved in inflammatory response|acute inflammatory response|leukotriene production involved in inflammatory response|arachidonate 5-lipoxygenase activity|iron ion binding|protein binding|nucleus|nuclear envelope|nuclear envelope lumen|nucleoplasm|cytoplasm|cytosol|leu…	mmu00590,mmu04664,mmu04726,mmu04913,mmu05145	Arachidonic acid metabolism|Fc epsilon RI signaling pathway|Serotonergic synapse|Ovarian steroidogenesis|Toxoplasmosis
Ang	38.7031	27.1683	50.2379	1.84762	0.885672	0.00380065	0.0366442	Up	1.71086	1.87987	2.93576	1.94176	1.37412	1.2147	1.24684	0.594071	11727	angiogenin, ribonuclease, RNase A family, 5	GO:0001525,GO:0001666,GO:0001878,GO:0001938,GO:0003676,GO:0003677,GO:0003723,GO:0003779,GO:0004518,GO:0004519,GO:0004540,GO:0005102,GO:0005507,GO:0005576,GO:0005604,GO:0005615,GO:0005634,GO:0005694,GO:0005730,GO:0006651,GO:0007202,GO:0007275,GO:0007417,GO:0008201,GO:0009303,GO:0009725,GO:0015629,GO:0016477,GO:0016787,GO:0017148,GO:0019731,GO:0019732,GO:0030154,GO:0030426,GO:0031410,GO:0032148,GO:…	angiogenesis|response to hypoxia|response to yeast|positive regulation of endothelial cell proliferation|nucleic acid binding|DNA binding|RNA binding|actin binding|nuclease activity|endonuclease activity|ribonuclease activity|signaling receptor binding|copper ion binding|extracellular region|basement membrane|extracellular space|nucleus|chromosome|nucleolus|diacylglycerol biosynthetic process|act…	mmu05014	Amyotrophic lateral sclerosis
Angptl2	72.6345	55.1665	90.1025	1.63092	0.705683	0.00222764	0.0249755	Up	1.89465	1.54253	1.03548	1.0571	0.72541	0.852329	0.919649	0.770039	26360	angiopoietin-like 2	GO:0001525,GO:0005102,GO:0005576,GO:0005615,GO:0062023	angiogenesis|signaling receptor binding|extracellular region|extracellular space|collagen-containing extracellular matrix
Ankfn1	104.556	79.2254	129.887	1.63911	0.712909	0.0139712	0.0923108	Up	1.90851	0.705812	1.35596	0.840175	0.728271	0.504562	0.641897	0.955521	382543	ankyrin-repeat and fibronectin type III domain containing 1	GO:0001662,GO:0045475,GO:0050957	behavioral fear response|locomotor rhythm|equilibrioception
Ano7	18.6373	10.1833	27.0914	2.66555	1.41444	0.00322767	0.0327388	Up	0.582762	0.209753	0.34955	0.244271	0.176006	0.0733479	0.0607168	0.192172	404545	anoctamin 7	GO:0005229,GO:0005254,GO:0005622,GO:0005634,GO:0005783,GO:0005886,GO:0006821,GO:0006869,GO:0016020,GO:0016021,GO:0017128,GO:0046983,GO:0055085,GO:0061588,GO:0061589,GO:0061590,GO:0061591,GO:1902476	intracellular calcium activated chloride channel activity|chloride channel activity|intracellular anatomical structure|nucleus|endoplasmic reticulum|plasma membrane|chloride transport|lipid transport|membrane|integral component of membrane|phospholipid scramblase activity|protein dimerization activity|transmembrane transport|calcium activated phospholipid scrambling|calcium activated phosphatidyl…
Anpep	98.4774	76.6866	120.268	1.56631	0.647373	0.000218531	0.00438693	Up	1.65617	1.75939	1.56105	1.74159	0.91013	0.93863	1.37194	0.927479	16790	alanyl (membrane) aminopeptidase	GO:0001525,GO:0004177,GO:0005615,GO:0005737,GO:0005793,GO:0005886,GO:0006508,GO:0007165,GO:0007275,GO:0008217,GO:0008233,GO:0008237,GO:0008270,GO:0009897,GO:0016020,GO:0016021,GO:0016787,GO:0030154,GO:0031526,GO:0035814,GO:0042277,GO:0043171,GO:0046872,GO:0070006,GO:0070062	angiogenesis|aminopeptidase activity|extracellular space|cytoplasm|endoplasmic reticulum-Golgi intermediate compartment|plasma membrane|proteolysis|signal transduction|multicellular organism development|regulation of blood pressure|peptidase activity|metallopeptidase activity|zinc ion binding|external side of plasma membrane|membrane|integral component of membrane|hydrolase activity|cell differen…	mmu00480,mmu04614,mmu04640	Glutathione metabolism|Renin-angiotensin system|Hematopoietic cell lineage
Antxr2	31.4631	24.2308	38.6953	1.5975	0.675813	0.0148481	0.0958303	Up	0.529046	0.479158	0.595623	0.582725	0.334783	0.420485	0.28295	0.284303	71914	anthrax toxin receptor 2	GO:0004888,GO:0005886,GO:0009897,GO:0009986,GO:0016020,GO:0016021,GO:0022414,GO:0038023,GO:0046872,GO:1901998	transmembrane signaling receptor activity|plasma membrane|external side of plasma membrane|cell surface|membrane|integral component of membrane|reproductive process|signaling receptor activity|metal ion binding|toxin transport	mmu04621	NOD-like receptor signaling pathway
Anxa3	317.001	243.251	390.751	1.60642	0.683845	2.33907e-10	2.50017e-08	Up	8.28996	9.3709	10.2914	9.99861	5.82969	5.66868	6.14079	5.23182	11745	annexin A3	GO:0004859,GO:0005509,GO:0005544,GO:0005737,GO:0005886,GO:0006909,GO:0010595,GO:0016020,GO:0019834,GO:0030424,GO:0030425,GO:0030670,GO:0042581,GO:0042742,GO:0043025,GO:0043312,GO:0045766,GO:0048306,GO:0051054,GO:0051091,GO:0062023	phospholipase inhibitor activity|calcium ion binding|calcium-dependent phospholipid binding|cytoplasm|plasma membrane|phagocytosis|positive regulation of endothelial cell migration|membrane|phospholipase A2 inhibitor activity|axon|dendrite|phagocytic vesicle membrane|specific granule|defense response to bacterium|neuronal cell body|neutrophil degranulation|positive regulation of angiogenesis|calc…
Anxa4	94.3769	70.2415	118.512	1.6859	0.753515	6.3575e-06	0.00024785	Up	2.1922	2.42393	2.37528	2.34273	1.4002	1.34262	1.54032	1.07017	11746	annexin A4	GO:0001822,GO:0005509,GO:0005544,GO:0005634,GO:0005737,GO:0005886,GO:0006357,GO:0007219,GO:0009986,GO:0012506,GO:0016324,GO:0031965,GO:0032088,GO:0032717,GO:0042802,GO:0048306,GO:0048471,GO:0051059,GO:0062023	kidney development|calcium ion binding|calcium-dependent phospholipid binding|nucleus|cytoplasm|plasma membrane|regulation of transcription by RNA polymerase II|Notch signaling pathway|cell surface|vesicle membrane|apical plasma membrane|nuclear membrane|negative regulation of NF-kappaB transcription factor activity|negative regulation of interleukin-8 production|identical protein binding|calcium…
Anxa9	10.6608	6.28044	15.0411	2.38917	1.25651	0.0118551	0.0825461	Up	0.1124	0.153037	0.154842	0.0797309	0.0328279	0.0478819	0.0713453	0.0501805	71790	annexin A9	GO:0001786,GO:0002020,GO:0005262,GO:0005509,GO:0005543,GO:0005544,GO:0005546,GO:0005615,GO:0005634,GO:0005737,GO:0005829,GO:0005886,GO:0009986,GO:0015464,GO:0019834,GO:0031982,GO:0046790,GO:0062023,GO:0098609	phosphatidylserine binding|protease binding|calcium channel activity|calcium ion binding|phospholipid binding|calcium-dependent phospholipid binding|phosphatidylinositol-4,5-bisphosphate binding|extracellular space|nucleus|cytoplasm|cytosol|plasma membrane|cell surface|acetylcholine receptor activity|phospholipase A2 inhibitor activity|vesicle|virion binding|collagen-containing extracellular matr…
Ap1g2	49.6251	36.1212	63.1289	1.74864	0.806232	0.00029673	0.00557535	Up	1.26929	1.41505	1.23562	1.1321	0.691288	0.825841	0.591415	0.684337	11766	adaptor protein complex AP-1, gamma 2 subunit	GO:0005515,GO:0005768,GO:0005794,GO:0005798,GO:0005802,GO:0006886,GO:0006896,GO:0006898,GO:0015031,GO:0016020,GO:0016192,GO:0030117,GO:0030121,GO:0030133,GO:0031410,GO:0035615,GO:0140312	protein binding|endosome|Golgi apparatus|Golgi-associated vesicle|trans-Golgi network|intracellular protein transport|Golgi to vacuole transport|receptor-mediated endocytosis|protein transport|membrane|vesicle-mediated transport|membrane coat|AP-1 adaptor complex|transport vesicle|cytoplasmic vesicle|clathrin adaptor activity|cargo adaptor activity	mmu04142,mmu05170	Lysosome|Human immunodeficiency virus 1 infection
Apbb1ip	209.803	140.471	279.135	1.98809	0.991384	1.87647e-13	3.09043e-11	Up	4.32421	3.93538	5.36131	4.23298	2.21015	1.9649	2.07382	2.44533	54519	amyloid beta (A4) precursor protein-binding, family B, member 1 interacting protein	GO:0002291,GO:0005515,GO:0005737,GO:0005829,GO:0005856,GO:0005886,GO:0007165,GO:0016020,GO:0030054,GO:0042101,GO:0042995,GO:0045785	T cell activation via T cell receptor contact with antigen bound to MHC molecule on antigen presenting cell|protein binding|cytoplasm|cytosol|cytoskeleton|plasma membrane|signal transduction|membrane|cell junction|T cell receptor complex|cell projection|positive regulation of cell adhesion	mmu04015,mmu04611	Rap1 signaling pathway|Platelet activation
Apobec1	56.5702	39.0826	74.0579	1.8938	0.921284	0.000121658	0.00277731	Up	0.959272	0.643419	1.18146	0.861008	0.424922	0.401381	0.527707	0.507254	11810	apolipoprotein B mRNA editing enzyme, catalytic polypeptide 1	GO:0003723,GO:0003729,GO:0003824,GO:0004126,GO:0004131,GO:0005515,GO:0005634,GO:0005737,GO:0006397,GO:0006641,GO:0006970,GO:0008047,GO:0008270,GO:0010332,GO:0016554,GO:0016556,GO:0016787,GO:0019904,GO:0035925,GO:0042127,GO:0042157,GO:0042158,GO:0042493,GO:0042953,GO:0043021,GO:0045471,GO:0046872,GO:0048255,GO:0051592,GO:0051607,GO:0070383,GO:0080111,GO:0090209,GO:0090310,GO:0090366	RNA binding|mRNA binding|catalytic activity|cytidine deaminase activity|cytosine deaminase activity|protein binding|nucleus|cytoplasm|mRNA processing|triglyceride metabolic process|response to osmotic stress|enzyme activator activity|zinc ion binding|response to gamma radiation|cytidine to uridine editing|mRNA modification|hydrolase activity|protein domain specific binding|mRNA 3'-UTR AU-rich reg…
Apobr	30.6915	22.7678	38.6152	1.69589	0.762042	0.0131699	0.0888264	Up	0.736342	0.433975	0.609066	0.4573	0.328074	0.402234	0.220447	0.319792	171504	apolipoprotein B receptor	GO:0005886,GO:0006629,GO:0006641,GO:0006869,GO:0008202,GO:0008203,GO:0016020,GO:0030228,GO:0030229,GO:0034361,GO:0034362,GO:0042627	plasma membrane|lipid metabolic process|triglyceride metabolic process|lipid transport|steroid metabolic process|cholesterol metabolic process|membrane|lipoprotein particle receptor activity|very-low-density lipoprotein particle receptor activity|very-low-density lipoprotein particle|low-density lipoprotein particle|chylomicron
Apoc1	23.4961	15.6092	31.3829	2.00565	1.00407	0.0260313	0.136278	Up	5.65377	1.69294	3.14034	1.76892	1.05415	0.931853	2.03644	1.85552	11812	apolipoprotein C-I	GO:0004859,GO:0005504,GO:0005576,GO:0006641,GO:0006869,GO:0008203,GO:0010916,GO:0032375,GO:0034361,GO:0034364,GO:0034447,GO:0042157,GO:0050995,GO:0051005	phospholipase inhibitor activity|fatty acid binding|extracellular region|triglyceride metabolic process|lipid transport|cholesterol metabolic process|negative regulation of very-low-density lipoprotein particle clearance|negative regulation of cholesterol transport|very-low-density lipoprotein particle|high-density lipoprotein particle|very-low-density lipoprotein particle clearance|lipoprotein m…	mmu04979	Cholesterol metabolism
Apol7e	1.23266	0	2.46532	13.2767	3.73083	0.0383587	0.174338	Up	0.039168	0	0.0922962	0.0541785	0	0	0	0	666348	apolipoprotein L 7e	GO:0008289	lipid binding
Aqp6	6.19969	3.0324	9.36699	3.09242	1.62873	0.0111657	0.0789421	Up	0.0923647	0.114727	0.0773866	0.0851745	0.0194829	0.0284172	0.0282283	0.0397086	11831	aquaporin 6	GO:0005886,GO:0005887,GO:0006833,GO:0015112,GO:0015250,GO:0015267,GO:0015670,GO:0015706,GO:0016020,GO:0016021,GO:0016324,GO:0031410,GO:0055085	plasma membrane|integral component of plasma membrane|water transport|nitrate transmembrane transporter activity|water channel activity|channel activity|carbon dioxide transport|nitrate transport|membrane|integral component of membrane|apical plasma membrane|cytoplasmic vesicle|transmembrane transport
Arhgap15	201.108	258.825	143.39	0.554207	-0.851503	0.0169198	0.104039	Down	0.440905	1.43432	0.989482	0.980961	1.77368	2.0283	1.42448	1.50286	76117	Rho GTPase activating protein 15	GO:0005096,GO:0005737,GO:0007165,GO:0008360,GO:0016020,GO:0043087	GTPase activator activity|cytoplasm|signal transduction|regulation of cell shape|membrane|regulation of GTPase activity
Arhgap30	108.575	81.4112	135.738	1.66831	0.738383	8.27757e-06	0.000312149	Up	1.79461	1.31191	1.66804	1.73535	0.970022	0.862712	0.845549	1.09701	226652	Rho GTPase activating protein 30	GO:0005096,GO:0007165,GO:0007264,GO:0031410,GO:0043231	GTPase activator activity|signal transduction|small GTPase mediated signal transduction|cytoplasmic vesicle|intracellular membrane-bounded organelle
Arhgap45	219.945	171.223	268.667	1.568	0.648928	3.87604e-06	0.000162071	Up	3.33361	3.16594	4.05912	2.84683	2.06848	1.98741	2.41422	1.79423	70719	Rho GTPase activating protein 45	GO:0005096,GO:0005737,GO:0005886,GO:0007165,GO:0016020,GO:0035556,GO:0042995,GO:0046872,GO:0090630	GTPase activator activity|cytoplasm|plasma membrane|signal transduction|membrane|intracellular signal transduction|cell projection|metal ion binding|activation of GTPase activity
Arhgap6	311.601	245.093	378.11	1.54261	0.625375	0.0420559	0.184169	Up	5.0656	2.15507	3.58531	2.538	2.5517	1.58663	1.8695	2.335	11856	Rho GTPase activating protein 6	GO:0005096,GO:0005737,GO:0005829,GO:0007015,GO:0007165,GO:0007202,GO:0010518,GO:0015629,GO:0016004,GO:0017124,GO:0043087,GO:0043274,GO:0043547,GO:0048041,GO:0051497,GO:0051895	GTPase activator activity|cytoplasm|cytosol|actin filament organization|signal transduction|activation of phospholipase C activity|positive regulation of phospholipase activity|actin cytoskeleton|phospholipase activator activity|SH3 domain binding|regulation of GTPase activity|phospholipase binding|positive regulation of GTPase activity|focal adhesion assembly|negative regulation of stress fiber …
Arhgap9	32.9284	19.2534	46.6033	2.42579	1.27845	1.10312e-05	0.000397418	Up	0.871152	1.06977	0.877105	0.730307	0.338279	0.365484	0.254138	0.459635	216445	Rho GTPase activating protein 9	GO:0005096,GO:0005547,GO:0005737,GO:0043087	GTPase activator activity|phosphatidylinositol-3,4,5-trisphosphate binding|cytoplasm|regulation of GTPase activity
Arl11	34.17	19.1405	49.1996	2.56789	1.36058	0.000525125	0.00863087	Up	0.976321	0.472251	1.43346	0.675239	0.160396	0.415909	0.378714	0.38139	219144	ADP-ribosylation factor-like 11	GO:0000166,GO:0002244,GO:0005525,GO:0005737,GO:0005886,GO:0006886,GO:0016192	nucleotide binding|hematopoietic progenitor cell differentiation|GTP binding|cytoplasm|plasma membrane|intracellular protein transport|vesicle-mediated transport
Arl5c	45.6297	36.1878	55.0716	1.52297	0.606891	0.014829	0.0958303	Up	1.96134	1.89015	1.94431	1.37208	1.38024	1.24848	0.806116	1.11215	217151	ADP-ribosylation factor-like 5C	GO:0000166,GO:0005525,GO:0005737,GO:0005802,GO:0006886,GO:0016192,GO:1903292	nucleotide binding|GTP binding|cytoplasm|trans-Golgi network|intracellular protein transport|vesicle-mediated transport|protein localization to Golgi membrane
Armc3	20.9622	15.3118	26.6125	1.7349	0.794851	0.0482382	0.199837	Up	0.394975	0.22397	0.631275	0.506753	0.244508	0.221905	0.346389	0.166113	70882	armadillo repeat containing 3
Armh1	8.3261	4.54267	12.1095	2.66375	1.41346	0.00950954	0.0710574	Up	0.396078	0.368978	0.293331	0.26089	0.107417	0.156676	0.103756	0.109465	381544	armadillo-like helical domain containing 1
Arpc1b	469.058	371.795	566.321	1.52293	0.606845	1.11939e-11	1.43389e-09	Up	18.4997	20.3247	20.8703	18.8221	11.8436	11.6164	13.9528	12.488	11867	actin related protein 2/3 complex, subunit 1B	GO:0003779,GO:0005200,GO:0005634,GO:0005737,GO:0005856,GO:0005885,GO:0015629,GO:0030833,GO:0034314,GO:0036284,GO:0044877,GO:0051015	actin binding|structural constituent of cytoskeleton|nucleus|cytoplasm|cytoskeleton|Arp2/3 protein complex|actin cytoskeleton|regulation of actin filament polymerization|Arp2/3 complex-mediated actin nucleation|tubulobulbar complex|protein-containing complex binding|actin filament binding	mmu04144,mmu04530,mmu04666,mmu04810,mmu05100,mmu05132,mmu05135	Endocytosis|Tight junction|Fc gamma R-mediated phagocytosis|Regulation of actin cytoskeleton|Bacterial invasion of epithelial cells|Salmonella infection|Yersinia infection
Arrdc1	112.125	89.1183	135.132	1.51668	0.600912	0.000144184	0.00314148	Up	3.29613	3.21342	3.61258	3.15735	1.74625	2.4527	1.96786	2.29857	215705	arrestin domain containing 1	GO:0005737,GO:0005886,GO:0006858,GO:0015031,GO:0016020,GO:0016567,GO:0031410,GO:0031625,GO:0042802,GO:0045746,GO:0140112,GO:1903561,GO:1990756,GO:1990763	cytoplasm|plasma membrane|extracellular transport|protein transport|membrane|protein ubiquitination|cytoplasmic vesicle|ubiquitin protein ligase binding|identical protein binding|negative regulation of Notch signaling pathway|extracellular vesicle biogenesis|extracellular vesicle|ubiquitin ligase-substrate adaptor activity|arrestin family protein binding
Asb10	31.8975	6.05651	57.7385	9.53219	3.25281	1.64527e-18	4.33501e-16	Up	1.24528	1.06176	1.23344	1.14834	0.14024	0.155848	0.0967573	0.0816648	117590	ankyrin repeat and SOCS box-containing 10	GO:0005634,GO:0005737,GO:0035556	nucleus|cytoplasm|intracellular signal transduction
Ascl2	4.33429	1.77083	6.89774	3.90307	1.96461	0.0175467	0.106273	Up	0.242881	0.129293	0.196227	0.351958	0.0329348	0.0320252	0.0636245	0.100688	17173	achaete-scute family bHLH transcription factor 2	GO:0000122,GO:0000977,GO:0000978,GO:0000981,GO:0001227,GO:0001701,GO:0001890,GO:0003677,GO:0003700,GO:0005634,GO:0005737,GO:0006357,GO:0007275,GO:0007399,GO:0007423,GO:0010626,GO:0030154,GO:0030182,GO:0035019,GO:0043565,GO:0045944,GO:0046983,GO:0050767,GO:0060708,GO:0070888,GO:0090575,GO:1990837	negative regulation of transcription by RNA polymerase II|RNA polymerase II transcription regulatory region sequence-specific DNA binding|RNA polymerase II cis-regulatory region sequence-specific DNA binding|DNA-binding transcription factor activity, RNA polymerase II-specific|DNA-binding transcription repressor activity, RNA polymerase II-specific|in utero embryonic development|placenta developm…			bHLH
Asic3	3.11167	0.751329	5.47202	7.22327	2.85265	0.0103488	0.0751706	Up	0.2433	0.100735	0.152884	0.0747867	0.0256602	0.0249515	0.0247856	0	171209	acid-sensing (proton-gated) ion channel 3	GO:0005261,GO:0005272,GO:0005737,GO:0005886,GO:0005887,GO:0006811,GO:0006812,GO:0006814,GO:0009408,GO:0009612,GO:0010447,GO:0015280,GO:0016020,GO:0016021,GO:0034220,GO:0035725,GO:0042931,GO:0044736,GO:0048471,GO:0050907,GO:0050915,GO:0050961,GO:0050965,GO:0050966,GO:0050968,GO:0050974	cation channel activity|sodium channel activity|cytoplasm|plasma membrane|integral component of plasma membrane|ion transport|cation transport|sodium ion transport|response to heat|response to mechanical stimulus|response to acidic pH|ligand-gated sodium channel activity|membrane|integral component of membrane|ion transmembrane transport|sodium ion transmembrane transport|enterobactin transmembra…	mmu04750	Inflammatory mediator regulation of TRP channels
Aspg	73.607	53.9486	93.2655	1.72674	0.788054	0.000258123	0.00495376	Up	1.55826	1.16902	1.29979	0.928301	0.615206	0.547303	0.821817	0.787	104816	asparaginase	GO:0003847,GO:0004067,GO:0004622,GO:0006520,GO:0006528,GO:0006629,GO:0006644,GO:0016042,GO:0016740,GO:0016746,GO:0016747,GO:0016787,GO:0102545	1-alkyl-2-acetylglycerophosphocholine esterase activity|asparaginase activity|lysophospholipase activity|cellular amino acid metabolic process|asparagine metabolic process|lipid metabolic process|phospholipid metabolic process|lipid catabolic process|transferase activity|acyltransferase activity|acyltransferase activity, transferring groups other than amino-acyl groups|hydrolase activity|phosphat…
Atf3	40.6449	24.1144	57.1755	2.36639	1.24269	9.65226e-06	0.000351357	Up	1.35798	1.44956	2.07998	1.33054	0.56394	0.574478	0.881926	0.519957	11910	activating transcription factor 3	GO:0000122,GO:0000976,GO:0000977,GO:0000978,GO:0000981,GO:0001227,GO:0001228,GO:0003677,GO:0003700,GO:0005634,GO:0005654,GO:0005730,GO:0006094,GO:0006355,GO:0006357,GO:0008284,GO:0010628,GO:0030968,GO:0034198,GO:0035914,GO:0042802,GO:0042803,GO:0045892,GO:0045944,GO:0046982,GO:0070373,GO:1903984,GO:1990440,GO:1990622,GO:1990837	negative regulation of transcription by RNA polymerase II|transcription cis-regulatory region binding|RNA polymerase II transcription regulatory region sequence-specific DNA binding|RNA polymerase II cis-regulatory region sequence-specific DNA binding|DNA-binding transcription factor activity, RNA polymerase II-specific|DNA-binding transcription repressor activity, RNA polymerase II-specific|DNA-…			TF_bZIP
Atp2c2	16.4188	11.341	21.4967	1.89313	0.920774	0.0249913	0.133253	Up	0.43385	0.177833	0.408933	0.41608	0.19767	0.160176	0.206844	0.167865	69047	ATPase, Ca++ transporting, type 2C, member 2	GO:0000139,GO:0000166,GO:0005388,GO:0005515,GO:0005524,GO:0005783,GO:0005886,GO:0006811,GO:0006816,GO:0006828,GO:0006874,GO:0008553,GO:0009898,GO:0015410,GO:0016020,GO:0016021,GO:0016887,GO:0031410,GO:0032588,GO:0046872,GO:0048471,GO:0061180,GO:0070588,GO:0072659,GO:0090280,GO:0140613	Golgi membrane|nucleotide binding|P-type calcium transporter activity|protein binding|ATP binding|endoplasmic reticulum|plasma membrane|ion transport|calcium ion transport|manganese ion transport|cellular calcium ion homeostasis|P-type proton-exporting transporter activity|cytoplasmic side of plasma membrane|ABC-type manganese transporter activity|membrane|integral component of membrane|ATPase|cy…
Atp6v0d2	5.41081	0.244177	10.5774	34.5644	5.11122	3.40784e-05	0.00101108	Up	0.109967	0.0384161	0.207302	0.202813	0	0	0.0126029	0	242341	ATPase, H+ transporting, lysosomal V0 subunit D2	GO:0005768,GO:0005769,GO:0006811,GO:0007034,GO:0007035,GO:0015078,GO:0016020,GO:0016324,GO:0016471,GO:0033179,GO:0033181,GO:0046961,GO:1902600	endosome|early endosome|ion transport|vacuolar transport|vacuolar acidification|proton transmembrane transporter activity|membrane|apical plasma membrane|vacuolar proton-transporting V-type ATPase complex|proton-transporting V-type ATPase, V0 domain|plasma membrane proton-transporting V-type ATPase complex|proton-transporting ATPase activity, rotational mechanism|proton transmembrane transport	mmu00190,mmu04142,mmu04145,mmu04721,mmu04966,mmu05152,mmu05165,mmu05203,mmu05323	Oxidative phosphorylation|Lysosome|Phagosome|Synaptic vesicle cycle|Collecting duct acid secretion|Tuberculosis|Human papillomavirus infection|Viral carcinogenesis|Rheumatoid arthritis
B2m	3248.63	2211.84	4285.41	1.93747	0.954175	1.48831e-25	6.32141e-23	Up	243.61	259.857	325.227	245.266	136.131	128.941	141.054	130.339	12010	beta-2 microglobulin	GO:0001916,GO:0002237,GO:0002376,GO:0002474,GO:0002481,GO:0002726,GO:0003254,GO:0005515,GO:0005576,GO:0005615,GO:0005794,GO:0005829,GO:0005886,GO:0006826,GO:0006955,GO:0006968,GO:0007275,GO:0007611,GO:0009897,GO:0010977,GO:0019731,GO:0019885,GO:0030670,GO:0032092,GO:0033077,GO:0034756,GO:0042026,GO:0042612,GO:0042802,GO:0042803,GO:0042824,GO:0045087,GO:0045646,GO:0048260,GO:0050680,GO:0050768,GO:…	positive regulation of T cell mediated cytotoxicity|response to molecule of bacterial origin|immune system process|antigen processing and presentation of peptide antigen via MHC class I|antigen processing and presentation of exogenous protein antigen via MHC class Ib, TAP-dependent|positive regulation of T cell cytokine production|regulation of membrane depolarization|protein binding|extracellula…	mmu04612,mmu05163,mmu05166,mmu05168,mmu05169,mmu05170	Antigen processing and presentation|Human cytomegalovirus infection|Human T-cell leukemia virus 1 infection|Herpes simplex virus 1 infection|Epstein-Barr virus infection|Human immunodeficiency virus 1 infection
B430306N03Rik	8.81129	5.01936	12.6032	2.50127	1.32266	0.0152136	0.0972853	Up	0.180342	0.108002	0.194268	0.142546	0.0611365	0.0356688	0.0944844	0.0498415	320148	RIKEN cDNA B430306N03 gene	GO:0009986,GO:0038023	cell surface|signaling receptor activity
B4galnt3	15.2845	20	10.5689	0.529779	-0.916538	0.0369619	0.170215	Down	0.0504953	0.125441	0.111055	0.0543252	0.215687	0.13982	0.115742	0.154673	330406	beta-1,4-N-acetyl-galactosaminyl transferase 3	GO:0005794,GO:0008376,GO:0016020,GO:0016021,GO:0016740,GO:0032580,GO:0033842,GO:0043231	Golgi apparatus|acetylgalactosaminyltransferase activity|membrane|integral component of membrane|transferase activity|Golgi cisterna membrane|N-acetyl-beta-glucosaminyl-glycoprotein 4-beta-N-acetylgalactosaminyltransferase activity|intracellular membrane-bounded organelle	mmu00513	Various types of N-glycan biosynthesis
Baiap2l2	115.738	68.1873	163.288	2.39641	1.26088	2.96223e-13	4.78103e-11	Up	2.00751	2.40254	2.5828	2.20257	0.834544	0.743871	0.980755	1.16228	207495	BAI1-associated protein 2-like 2	GO:0005543,GO:0005654,GO:0005829,GO:0005886,GO:0007009,GO:0008289,GO:0012506,GO:0016020,GO:0030054,GO:0030838,GO:0031410,GO:0042802,GO:0044291,GO:0051017,GO:0051764,GO:0061024,GO:0071439,GO:2000251	phospholipid binding|nucleoplasm|cytosol|plasma membrane|plasma membrane organization|lipid binding|vesicle membrane|membrane|cell junction|positive regulation of actin filament polymerization|cytoplasmic vesicle|identical protein binding|cell-cell contact zone|actin filament bundle assembly|actin crosslink formation|membrane organization|clathrin complex|positive regulation of actin cytoskeleton…
Banp	344.01	429.795	258.225	0.600693	-0.7353	6.58688e-05	0.0017092	Down	4.5775	6.57032	4.25905	4.09435	7.36597	8.70384	9.76274	5.56802	53325	BTG3 associated nuclear protein	GO:0002039,GO:0003677,GO:0005515,GO:0005634,GO:0005654,GO:0006325,GO:0007049,GO:0007275,GO:0016604,GO:0034504,GO:0042177,GO:0042802,GO:0045893	p53 binding|DNA binding|protein binding|nucleus|nucleoplasm|chromatin organization|cell cycle|multicellular organism development|nuclear body|protein localization to nucleus|negative regulation of protein catabolic process|identical protein binding|positive regulation of transcription, DNA-templated
Barhl2	15.5243	9.23603	21.8125	2.35274	1.23434	0.0408887	0.181386	Up	0.773475	0.720553	0.227829	0.312053	0.0229434	0.223097	0.398904	0.187046	104382	BarH like homeobox 2	GO:0000977,GO:0000981,GO:0001228,GO:0001709,GO:0001764,GO:0003677,GO:0003700,GO:0005634,GO:0006355,GO:0006357,GO:0007275,GO:0007399,GO:0030182,GO:0030516,GO:0045165,GO:0045727,GO:0045944,GO:1990837	RNA polymerase II transcription regulatory region sequence-specific DNA binding|DNA-binding transcription factor activity, RNA polymerase II-specific|DNA-binding transcription activator activity, RNA polymerase II-specific|cell fate determination|neuron migration|DNA binding|DNA-binding transcription factor activity|nucleus|regulation of transcription, DNA-templated|regulation of transcription by…			Homeobox
Batf2	3.35216	1.01642	5.68789	5.61976	2.49051	0.0120586	0.0835915	Up	0.260842	0.138854	0.210738	0.206174	0.0353704	0	0.0341648	0.0720892	74481	basic leucine zipper transcription factor, ATF-like 2	GO:0000978,GO:0000981,GO:0003677,GO:0003700,GO:0005634,GO:0006355,GO:0006357,GO:0030154,GO:0042832,GO:0043011	RNA polymerase II cis-regulatory region sequence-specific DNA binding|DNA-binding transcription factor activity, RNA polymerase II-specific|DNA binding|DNA-binding transcription factor activity|nucleus|regulation of transcription, DNA-templated|regulation of transcription by RNA polymerase II|cell differentiation|defense response to protozoan|myeloid dendritic cell differentiation	mmu05235	PD-L1 expression and PD-1 checkpoint pathway in cancer	TF_bZIP
BC024139	13.4932	9.36826	17.6181	1.8798	0.91058	0.0433121	0.187515	Up	0.572031	0.355261	0.259604	0.253982	0.180992	0.195548	0.135973	0.225429	271278	cDNA sequence BC024139	GO:0005198,GO:0005737,GO:0005874,GO:0005882,GO:0015629,GO:0016020,GO:0032886,GO:0042060,GO:0045104,GO:0051893	structural molecule activity|cytoplasm|microtubule|intermediate filament|actin cytoskeleton|membrane|regulation of microtubule-based process|wound healing|intermediate filament cytoskeleton organization|regulation of focal adhesion assembly
Bcl2a1a	8.72398	4.05431	13.3936	3.306	1.72509	0.0148039	0.0957657	Up	1.19453	0.261834	1.65577	0.518371	0.533577	0.12971	0.193272	0.203905	12044	B cell leukemia/lymphoma 2 related protein A1a	GO:0001782,GO:0002903,GO:0005515,GO:0005737,GO:0005741,GO:0006915,GO:0008630,GO:0042803,GO:0042981,GO:0043066,GO:0044877,GO:0046982,GO:0051400,GO:0097192	B cell homeostasis|negative regulation of B cell apoptotic process|protein binding|cytoplasm|mitochondrial outer membrane|apoptotic process|intrinsic apoptotic signaling pathway in response to DNA damage|protein homodimerization activity|regulation of apoptotic process|negative regulation of apoptotic process|protein-containing complex binding|protein heterodimerization activity|BH domain binding…	mmu04064,mmu04210,mmu05202,mmu05221	NF-kappa B signaling pathway|Apoptosis|Transcriptional misregulation in cancer|Acute myeloid leukemia
Bcl2a1b	49.3051	16.3888	82.2214	5.0166	2.32671	1.90382e-15	3.79353e-13	Up	4.6854	4.43302	7.79753	6.21095	1.18134	0.87843	1.27532	1.13305	12045	B cell leukemia/lymphoma 2 related protein A1b	GO:0005741,GO:0008630,GO:0042803,GO:0044877,GO:0046982,GO:0051400,GO:0097192	mitochondrial outer membrane|intrinsic apoptotic signaling pathway in response to DNA damage|protein homodimerization activity|protein-containing complex binding|protein heterodimerization activity|BH domain binding|extrinsic apoptotic signaling pathway in absence of ligand	mmu04064,mmu04210,mmu05202,mmu05221	NF-kappa B signaling pathway|Apoptosis|Transcriptional misregulation in cancer|Acute myeloid leukemia
Bdnf	342.987	447.34	238.635	0.533577	-0.906233	8.16129e-13	1.23106e-10	Down	1.91697	2.24849	1.58512	2.24182	3.41588	4.06145	3.64298	3.37142	12064	brain derived neurotrophic factor	GO:0001657,GO:0001662,GO:0005102,GO:0005163,GO:0005169,GO:0005515,GO:0005576,GO:0005615,GO:0005737,GO:0005739,GO:0005788,GO:0006120,GO:0007169,GO:0007214,GO:0007399,GO:0007406,GO:0007411,GO:0007412,GO:0007416,GO:0007422,GO:0007611,GO:0007612,GO:0007613,GO:0007623,GO:0007631,GO:0008021,GO:0008038,GO:0008083,GO:0010832,GO:0010976,GO:0014047,GO:0016358,GO:0016607,GO:0019222,GO:0021675,GO:0030061,GO:…	ureteric bud development|behavioral fear response|signaling receptor binding|nerve growth factor receptor binding|neurotrophin TRKB receptor binding|protein binding|extracellular region|extracellular space|cytoplasm|mitochondrion|endoplasmic reticulum lumen|mitochondrial electron transport, NADH to ubiquinone|transmembrane receptor protein tyrosine kinase signaling pathway|gamma-aminobutyric acid…	mmu04010,mmu04014,mmu04024,mmu04151,mmu04722,mmu05016,mmu05022,mmu05030,mmu05034	MAPK signaling pathway|Ras signaling pathway|cAMP signaling pathway|PI3K-Akt signaling pathway|Neurotrophin signaling pathway|Huntington disease|Pathways of neurodegeneration - multiple diseases|Cocaine addiction|Alcoholism
Best3	7.42438	3.75471	11.0941	2.94219	1.55689	0.0164794	0.102417	Up	0.0677005	0.0683241	0.0319061	0.0728355	0.0267757	0.00520725	0.0362084	0.0109144	382427	bestrophin 3	GO:0005254,GO:0005886,GO:0006811,GO:0006821,GO:0015698,GO:0016020,GO:0016021,GO:0034707,GO:0043271	chloride channel activity|plasma membrane|ion transport|chloride transport|inorganic anion transport|membrane|integral component of membrane|chloride channel complex|negative regulation of ion transport
Bgn	358.698	272.364	445.032	1.63356	0.708019	1.64933e-05	0.000558075	Up	8.3212	11.3973	7.6949	11.0332	4.61103	6.06128	7.11382	5.00349	12111	biglycan	GO:0005539,GO:0005576,GO:0005615,GO:0005622,GO:0009986,GO:0019800,GO:0030021,GO:0030133,GO:0031012,GO:0042383,GO:0050840,GO:0060348,GO:0061975,GO:0062023	glycosaminoglycan binding|extracellular region|extracellular space|intracellular anatomical structure|cell surface|peptide cross-linking via chondroitin 4-sulfate glycosaminoglycan|extracellular matrix structural constituent conferring compression resistance|transport vesicle|extracellular matrix|sarcolemma|extracellular matrix binding|bone development|articular cartilage development|collagen-con…
Bmf	108.908	83.985	133.832	1.59265	0.671428	0.000110019	0.0025885	Up	1.46371	1.1114	1.32295	1.26657	0.932589	0.582964	0.873227	0.746715	171543	BCL2 modifying factor	GO:0001669,GO:0005515,GO:0005737,GO:0006915,GO:0009267,GO:0010507,GO:0015629,GO:0016459,GO:0031334,GO:0034644,GO:0043065,GO:0043276,GO:0090200,GO:1904093,GO:2001234,GO:2001235	acrosomal vesicle|protein binding|cytoplasm|apoptotic process|cellular response to starvation|negative regulation of autophagy|actin cytoskeleton|myosin complex|positive regulation of protein-containing complex assembly|cellular response to UV|positive regulation of apoptotic process|anoikis|positive regulation of release of cytochrome c from mitochondria|negative regulation of autophagic cell de…	mmu05206	MicroRNAs in cancer
Bmp8a	2.16852	3.827	0.510035	0.129641	-2.9474	0.0385274	0.174765	Down	0.046513	0	0	0	0.110376	0.0643967	0.0213228	0.134976	12163	bone morphogenetic protein 8a	GO:0001503,GO:0001649,GO:0002024,GO:0005125,GO:0005576,GO:0005615,GO:0007179,GO:0007275,GO:0007281,GO:0007283,GO:0008083,GO:0010862,GO:0030154,GO:0030509,GO:0046676,GO:0051216,GO:0060395,GO:0070700,GO:0097009	ossification|osteoblast differentiation|diet induced thermogenesis|cytokine activity|extracellular region|extracellular space|transforming growth factor beta receptor signaling pathway|multicellular organism development|germ cell development|spermatogenesis|growth factor activity|positive regulation of pathway-restricted SMAD protein phosphorylation|cell differentiation|BMP signaling pathway|nega…	mmu04060,mmu04350,mmu04390,mmu04714	Cytokine-cytokine receptor interaction|TGF-beta signaling pathway|Hippo signaling pathway|Thermogenesis
Bst2	117.703	79.9249	155.48	1.94516	0.959892	5.02975e-07	2.76123e-05	Up	9.06817	9.86642	13.1799	9.25594	5.38794	3.64184	6.09284	5.49064	69550	bone marrow stromal cell antigen 2	GO:0002376,GO:0005737,GO:0005768,GO:0005794,GO:0005886,GO:0008191,GO:0009615,GO:0009986,GO:0016020,GO:0016021,GO:0016324,GO:0031225,GO:0032956,GO:0034341,GO:0035455,GO:0035456,GO:0045071,GO:0045087,GO:0051607,GO:1901253	immune system process|cytoplasm|endosome|Golgi apparatus|plasma membrane|metalloendopeptidase inhibitor activity|response to virus|cell surface|membrane|integral component of membrane|apical plasma membrane|anchored component of membrane|regulation of actin cytoskeleton organization|response to interferon-gamma|response to interferon-alpha|response to interferon-beta|negative regulation of viral …	mmu05168,mmu05170	Herpes simplex virus 1 infection|Human immunodeficiency virus 1 infection
Btaf1	780.84	963.058	598.622	0.621491	-0.686194	1.53054e-09	1.45907e-07	Down	3.91013	4.61264	3.94596	3.83438	5.97744	5.68813	7.95589	5.77619	107182	B-TFIID TATA-box binding protein associated factor 1	GO:0003677,GO:0003712,GO:0005634,GO:0005654,GO:0008094,GO:0035562,GO:0043231,GO:0045892	DNA binding|transcription coregulator activity|nucleus|nucleoplasm|ATPase, acting on DNA|negative regulation of chromatin binding|intracellular membrane-bounded organelle|negative regulation of transcription, DNA-templated
Btk	37.4372	26.0061	48.8683	1.87915	0.910082	0.00307317	0.0315728	Up	0.867311	0.682285	1.38066	0.693156	0.548838	0.515891	0.406434	0.39151	12229	Bruton agammaglobulinemia tyrosine kinase	GO:0000166,GO:0001805,GO:0001812,GO:0001818,GO:0002250,GO:0002344,GO:0002376,GO:0002553,GO:0004672,GO:0004713,GO:0004715,GO:0005515,GO:0005524,GO:0005547,GO:0005634,GO:0005737,GO:0005829,GO:0005886,GO:0006468,GO:0006915,GO:0007249,GO:0008289,GO:0010033,GO:0016004,GO:0016020,GO:0016301,GO:0016310,GO:0016740,GO:0018108,GO:0030889,GO:0031410,GO:0034614,GO:0035556,GO:0042802,GO:0043274,GO:0045087,GO:…	nucleotide binding|positive regulation of type III hypersensitivity|positive regulation of type I hypersensitivity|negative regulation of cytokine production|adaptive immune response|B cell affinity maturation|immune system process|histamine secretion by mast cell|protein kinase activity|protein tyrosine kinase activity|non-membrane spanning protein tyrosine kinase activity|protein binding|ATP bi…	mmu04064,mmu04380,mmu04611,mmu04662,mmu04664,mmu05169,mmu05340	NF-kappa B signaling pathway|Osteoclast differentiation|Platelet activation|B cell receptor signaling pathway|Fc epsilon RI signaling pathway|Epstein-Barr virus infection|Primary immunodeficiency
C1qa	2023.64	1121.75	2925.52	2.60786	1.38287	1.01761e-49	1.17316e-46	Up	148.721	125.928	172.63	134.522	51.9624	50.241	57.3953	56.203	12259	complement component 1, q subcomponent, alpha polypeptide	GO:0001774,GO:0002376,GO:0005515,GO:0005576,GO:0005581,GO:0005615,GO:0006958,GO:0007568,GO:0016322,GO:0045087,GO:0045202,GO:0048143,GO:0050808,GO:0098794,GO:0098883,GO:0150062,GO:0150064,GO:1901216	microglial cell activation|immune system process|protein binding|extracellular region|collagen trimer|extracellular space|complement activation, classical pathway|aging|neuron remodeling|innate immune response|synapse|astrocyte activation|synapse organization|postsynapse|synapse pruning|complement-mediated synapse pruning|vertebrate eye-specific patterning|positive regulation of neuron death	mmu04610,mmu05020,mmu05133,mmu05142,mmu05150,mmu05171,mmu05322	Complement and coagulation cascades|Prion disease|Pertussis|Chagas disease|Staphylococcus aureus infection|Coronavirus disease - COVID-19|Systemic lupus erythematosus
C1qb	2261.2	1361.42	3160.97	2.32188	1.21529	2.53428e-41	2.55646e-38	Up	161.412	132.575	180.46	141.746	62.7569	63.315	62.1044	68.4127	12260	complement component 1, q subcomponent, beta polypeptide	GO:0002376,GO:0005576,GO:0005581,GO:0005602,GO:0005615,GO:0006958,GO:0042802,GO:0045087,GO:0045202,GO:0048839,GO:0098794,GO:0098883	immune system process|extracellular region|collagen trimer|complement component C1 complex|extracellular space|complement activation, classical pathway|identical protein binding|innate immune response|synapse|inner ear development|postsynapse|synapse pruning	mmu04610,mmu05020,mmu05133,mmu05142,mmu05150,mmu05171,mmu05322	Complement and coagulation cascades|Prion disease|Pertussis|Chagas disease|Staphylococcus aureus infection|Coronavirus disease - COVID-19|Systemic lupus erythematosus
C1qc	2053.27	1209.49	2897.05	2.39537	1.26025	3.79892e-33	2.78702e-30	Up	143.02	116.702	171.033	124.899	57.0183	55.0755	52.9268	59.2625	12262	complement component 1, q subcomponent, C chain	GO:0002376,GO:0005576,GO:0005581,GO:0005615,GO:0006958,GO:0030853,GO:0045087,GO:0045202,GO:0045650,GO:0098794,GO:0098883	immune system process|extracellular region|collagen trimer|extracellular space|complement activation, classical pathway|negative regulation of granulocyte differentiation|innate immune response|synapse|negative regulation of macrophage differentiation|postsynapse|synapse pruning	mmu04610,mmu05020,mmu05133,mmu05142,mmu05150,mmu05171,mmu05322	Complement and coagulation cascades|Prion disease|Pertussis|Chagas disease|Staphylococcus aureus infection|Coronavirus disease - COVID-19|Systemic lupus erythematosus
C1s2	3.15851	5.57221	0.744818	0.133135	-2.90903	0.0103483	0.0751706	Down	0.0210112	0.0195736	0.0198045	0	0.119664	0.193932	0.0385285	0.0812966	317677	complement component 1, s subcomponent 2	GO:0002376,GO:0004252,GO:0005509,GO:0005576,GO:0005615,GO:0006508,GO:0006958,GO:0008233,GO:0008236,GO:0016787,GO:0042802,GO:0045087,GO:0046872	immune system process|serine-type endopeptidase activity|calcium ion binding|extracellular region|extracellular space|proteolysis|complement activation, classical pathway|peptidase activity|serine-type peptidase activity|hydrolase activity|identical protein binding|innate immune response|metal ion binding	mmu04610,mmu05133,mmu05150,mmu05171,mmu05322	Complement and coagulation cascades|Pertussis|Staphylococcus aureus infection|Coronavirus disease - COVID-19|Systemic lupus erythematosus
C2	37.9965	27.1904	48.8027	1.79055	0.840401	0.00266625	0.0285366	Up	1.39618	0.867103	0.957088	0.760794	0.562234	0.566231	0.601257	0.409251	12263	complement component 2 (within H-2S)	GO:0002376,GO:0004252,GO:0005576,GO:0005615,GO:0006508,GO:0006956,GO:0006958,GO:0008233,GO:0008236,GO:0016787,GO:0045087,GO:0046872,GO:2000427	immune system process|serine-type endopeptidase activity|extracellular region|extracellular space|proteolysis|complement activation|complement activation, classical pathway|peptidase activity|serine-type peptidase activity|hydrolase activity|innate immune response|metal ion binding|positive regulation of apoptotic cell clearance	mmu04610,mmu05133,mmu05150,mmu05171,mmu05322	Complement and coagulation cascades|Pertussis|Staphylococcus aureus infection|Coronavirus disease - COVID-19|Systemic lupus erythematosus
C2cd4b	17.9046	25.5612	10.2481	0.402819	-1.3118	0.00632602	0.0528658	Down	0.0414925	0.657111	0.391095	0.535676	1.06339	0.995728	0.760851	1.1238	75697	C2 calcium-dependent domain containing 4B	GO:0002528,GO:0002675,GO:0030155	regulation of vascular permeability involved in acute inflammatory response|positive regulation of acute inflammatory response|regulation of cell adhesion
C3	41.0549	20.7615	61.3484	2.94752	1.5595	5.82692e-05	0.00154682	Up	0.601419	0.360173	0.769333	0.802191	0.0815529	0.267639	0.334786	0.145438	12266	complement component 3	GO:0001798,GO:0001934,GO:0001970,GO:0002376,GO:0004866,GO:0005515,GO:0005576,GO:0005615,GO:0006629,GO:0006631,GO:0006954,GO:0006956,GO:0006957,GO:0006958,GO:0007596,GO:0008289,GO:0009617,GO:0009986,GO:0010575,GO:0010828,GO:0010866,GO:0010884,GO:0016322,GO:0031715,GO:0032991,GO:0035846,GO:0035886,GO:0045087,GO:0045745,GO:0045766,GO:0048260,GO:0048639,GO:0050766,GO:0060041,GO:0060100,GO:0070374,GO:…	positive regulation of type IIa hypersensitivity|positive regulation of protein phosphorylation|positive regulation of activation of membrane attack complex|immune system process|endopeptidase inhibitor activity|protein binding|extracellular region|extracellular space|lipid metabolic process|fatty acid metabolic process|inflammatory response|complement activation|complement activation, alternativ…	mmu04080,mmu04145,mmu04610,mmu04613,mmu05133,mmu05134,mmu05140,mmu05142,mmu05150,mmu05152,mmu05167,mmu05168,mmu05171,mmu05203,mmu05322	Neuroactive ligand-receptor interaction|Phagosome|Complement and coagulation cascades|Neutrophil extracellular trap formation|Pertussis|Legionellosis|Leishmaniasis|Chagas disease|Staphylococcus aureus infection|Tuberculosis|Kaposi sarcoma-associated herpesvirus infection|Herpes simplex virus 1 infection|Coronavirus disease - COVID-19|Viral carcinogenesis|Systemic lupus erythematosus
C3ar1	139.276	66.2717	212.281	3.2012	1.67861	3.5907e-24	1.41351e-21	Up	2.6151	2.33921	2.9677	2.69947	0.654529	1.02072	0.81115	0.717345	12267	complement component 3a receptor 1	GO:0001850,GO:0002430,GO:0002462,GO:0004875,GO:0004876,GO:0004930,GO:0005886,GO:0006935,GO:0006954,GO:0007165,GO:0007186,GO:0007200,GO:0007204,GO:0008217,GO:0010575,GO:0010759,GO:0016020,GO:0016021,GO:0030335,GO:0045766,GO:0048661,GO:0051482,GO:0072126,GO:0090023,GO:2000573	complement component C3a binding|complement receptor mediated signaling pathway|tolerance induction to nonself antigen|complement receptor activity|complement component C3a receptor activity|G protein-coupled receptor activity|plasma membrane|chemotaxis|inflammatory response|signal transduction|G protein-coupled receptor signaling pathway|phospholipase C-activating G protein-coupled receptor sign…	mmu04080,mmu04610,mmu05150,mmu05171	Neuroactive ligand-receptor interaction|Complement and coagulation cascades|Staphylococcus aureus infection|Coronavirus disease - COVID-19
C4b	1269.7	516.602	2022.8	3.91525	1.9691	9.01072e-52	1.11872e-48	Up	18.8346	18.4594	24.829	17.3308	4.91547	3.7804	5.72186	5.2364	12268	complement component 4B (Chido blood group)	GO:0001848,GO:0001849,GO:0005576,GO:0005615,GO:0006956,GO:0016064,GO:0030246,GO:0030424,GO:0030425,GO:0043025,GO:0045202,GO:0106139	complement binding|complement component C1q complex binding|extracellular region|extracellular space|complement activation|immunoglobulin mediated immune response|carbohydrate binding|axon|dendrite|neuronal cell body|synapse|symbiont cell surface	mmu04610,mmu05133,mmu05150,mmu05171,mmu05322	Complement and coagulation cascades|Pertussis|Staphylococcus aureus infection|Coronavirus disease - COVID-19|Systemic lupus erythematosus
Cacng5	677.86	517.634	838.086	1.61913	0.695215	0.0478613	0.19893	Up	6.78639	10.7725	7.45923	10.8899	4.49223	2.78161	6.87709	7.40663	140723	calcium channel, voltage-dependent, gamma subunit 5	GO:0005245,GO:0005886,GO:0006816,GO:0014069,GO:0016020,GO:0016021,GO:0016247,GO:0019226,GO:0030054,GO:0032281,GO:0045202,GO:0045211,GO:0051968,GO:0098839,GO:0098943,GO:0098962,GO:0098970,GO:0098978,GO:0099055,GO:0099590,GO:2000311	voltage-gated calcium channel activity|plasma membrane|calcium ion transport|postsynaptic density|membrane|integral component of membrane|channel regulator activity|transmission of nerve impulse|cell junction|AMPA glutamate receptor complex|synapse|postsynaptic membrane|positive regulation of synaptic transmission, glutamatergic|postsynaptic density membrane|neurotransmitter receptor transport, p…	mmu04010,mmu04260,mmu04261,mmu04921,mmu05410,mmu05412,mmu05414	MAPK signaling pathway|Cardiac muscle contraction|Adrenergic signaling in cardiomyocytes|Oxytocin signaling pathway|Hypertrophic cardiomyopathy|Arrhythmogenic right ventricular cardiomyopathy|Dilated cardiomyopathy
Cacng6	30.0153	23.3982	36.6324	1.56521	0.646353	0.0420681	0.184169	Up	0.526372	0.544842	0.790151	0.880905	0.444121	0.287903	0.571978	0.396013	54378	calcium channel, voltage-dependent, gamma subunit 6	GO:0005244,GO:0005246,GO:0005262,GO:0005886,GO:0006811,GO:0006816,GO:0016020,GO:0016021,GO:0034765,GO:0070588,GO:1902514,GO:1990454	voltage-gated ion channel activity|calcium channel regulator activity|calcium channel activity|plasma membrane|ion transport|calcium ion transport|membrane|integral component of membrane|regulation of ion transmembrane transport|calcium ion transmembrane transport|regulation of calcium ion transmembrane transport via high voltage-gated calcium channel|L-type voltage-gated calcium channel complex	mmu04010,mmu04260,mmu04261,mmu04921,mmu05410,mmu05412,mmu05414	MAPK signaling pathway|Cardiac muscle contraction|Adrenergic signaling in cardiomyocytes|Oxytocin signaling pathway|Hypertrophic cardiomyopathy|Arrhythmogenic right ventricular cardiomyopathy|Dilated cardiomyopathy
Calml4	17.2289	9.01989	25.438	2.81059	1.49087	0.00165833	0.0203695	Up	1.35508	0.609415	1.23321	1.37886	0.13306	0.301899	0.685465	0.451988	75600	calmodulin-like 4	GO:0005509,GO:0030234	calcium ion binding|enzyme regulator activity	mmu04014,mmu04015,mmu04020,mmu04022,mmu04024,mmu04070,mmu04114,mmu04218,mmu04261,mmu04270,mmu04371,mmu04625,mmu04713,mmu04720,mmu04722,mmu04728,mmu04740,mmu04744,mmu04750,mmu04910,mmu04912,mmu04915,mmu04916,mmu04921,mmu04922,mmu04924,mmu04925,mmu04970,mmu04971,mmu05010,mmu05012,mmu05022,mmu05031,mmu05034,mmu05133,mmu05152,mmu05163,mmu05167,mmu05170,mmu05200,mmu05214,mmu05417,mmu05418	Ras signaling pathway|Rap1 signaling pathway|Calcium signaling pathway|cGMP-PKG signaling pathway|cAMP signaling pathway|Phosphatidylinositol signaling system|Oocyte meiosis|Cellular senescence|Adrenergic signaling in cardiomyocytes|Vascular smooth muscle contraction|Apelin signaling pathway|C-type lectin receptor signaling pathway|Circadian entrainment|Long-term potentiation|Neurotrophin signali…
Capg	99.5141	45.3322	153.696	3.38705	1.76003	1.50634e-18	4.05205e-16	Up	4.19135	3.35055	5.25861	3.94342	1.31719	1.04556	1.40212	1.01357	12332	capping protein (actin filament), gelsolin-like	GO:0003779,GO:0005546,GO:0005615,GO:0005634,GO:0005654,GO:0005730,GO:0005737,GO:0005814,GO:0007417,GO:0008154,GO:0015629,GO:0019904,GO:0030031,GO:0042995,GO:0044877,GO:0045335,GO:0051014,GO:0051015,GO:0051016,GO:0051693,GO:0071346,GO:0072686,GO:0090543	actin binding|phosphatidylinositol-4,5-bisphosphate binding|extracellular space|nucleus|nucleoplasm|nucleolus|cytoplasm|centriole|central nervous system development|actin polymerization or depolymerization|actin cytoskeleton|protein domain specific binding|cell projection assembly|cell projection|protein-containing complex binding|phagocytic vesicle|actin filament severing|actin filament binding|…
Capn12	12.2824	16.9613	7.60342	0.44998	-1.15207	0.0164048	0.102072	Down	0.0988896	0.165822	0.09321	0.21886	0.2816	0.219058	0.290135	0.459148	60594	calpain 12	GO:0004198,GO:0005509,GO:0005737,GO:0006508,GO:0008233,GO:0008234,GO:0016787,GO:0046872	calcium-dependent cysteine-type endopeptidase activity|calcium ion binding|cytoplasm|proteolysis|peptidase activity|cysteine-type peptidase activity|hydrolase activity|metal ion binding
Capn3	184.246	146.554	221.937	1.51536	0.599658	8.45993e-05	0.00207828	Up	2.99864	3.21175	4.11116	3.3567	2.37448	1.70207	2.16123	2.51281	12335	calpain 3	GO:0003824,GO:0004198,GO:0005102,GO:0005509,GO:0005515,GO:0005634,GO:0005730,GO:0005737,GO:0005829,GO:0005886,GO:0006508,GO:0008233,GO:0008234,GO:0008307,GO:0012501,GO:0014718,GO:0014850,GO:0016787,GO:0019899,GO:0030016,GO:0030018,GO:0030163,GO:0030239,GO:0030315,GO:0031402,GO:0031432,GO:0031648,GO:0032991,GO:0033234,GO:0042802,GO:0043066,GO:0043122,GO:0045214,GO:0045661,GO:0045862,GO:0045892,GO:…	catalytic activity|calcium-dependent cysteine-type endopeptidase activity|signaling receptor binding|calcium ion binding|protein binding|nucleus|nucleolus|cytoplasm|cytosol|plasma membrane|proteolysis|peptidase activity|cysteine-type peptidase activity|structural constituent of muscle|programmed cell death|positive regulation of satellite cell activation involved in skeletal muscle regeneration|r…
Capsl	34.1653	26.2576	42.0731	1.6042	0.68185	0.0108526	0.0774362	Up	1.57488	1.95616	2.0692	2.11241	1.40428	0.925015	1.1814	1.15407	75568	calcyphosine-like	GO:0005509,GO:0005737,GO:0046872	calcium ion binding|cytoplasm|metal ion binding
Card11	12.227	5.02147	19.4324	3.8614	1.94913	0.000231659	0.00459333	Up	0.204032	0.202743	0.294881	0.313582	0.0516449	0.0125546	0.11224	0.0789439	108723	caspase recruitment domain family, member 11	GO:0001772,GO:0002377,GO:0005515,GO:0005737,GO:0005886,GO:0007165,GO:0007249,GO:0016020,GO:0030183,GO:0030890,GO:0031295,GO:0032449,GO:0032623,GO:0032743,GO:0038202,GO:0042100,GO:0042102,GO:0042110,GO:0042981,GO:0043123,GO:0043621,GO:0045061,GO:0045121,GO:0045577,GO:0045580,GO:0046649,GO:0048872,GO:0050700,GO:0050776,GO:0050862,GO:0050870,GO:0051092,GO:0051260	immunological synapse|immunoglobulin production|protein binding|cytoplasm|plasma membrane|signal transduction|I-kappaB kinase/NF-kappaB signaling|membrane|B cell differentiation|positive regulation of B cell proliferation|T cell costimulation|CBM complex|interleukin-2 production|positive regulation of interleukin-2 production|TORC1 signaling|B cell proliferation|positive regulation of T cell prol…	mmu04064,mmu04660,mmu04662	NF-kappa B signaling pathway|T cell receptor signaling pathway|B cell receptor signaling pathway
Casr	9.98847	6.31514	13.6618	2.15999	1.11102	0.0465231	0.196002	Up	0.142107	0.0601744	0.073061	0.0655222	0.0122626	0.0357718	0.0414563	0.0624817	12374	calcium-sensing receptor	GO:0001503,GO:0004930,GO:0005178,GO:0005509,GO:0005513,GO:0005634,GO:0005737,GO:0005886,GO:0005887,GO:0006874,GO:0007165,GO:0007186,GO:0007193,GO:0007200,GO:0007254,GO:0008284,GO:0009986,GO:0010628,GO:0016020,GO:0016021,GO:0016323,GO:0016324,GO:0016597,GO:0019901,GO:0030424,GO:0032024,GO:0032781,GO:0032782,GO:0042311,GO:0042803,GO:0043005,GO:0043025,GO:0043679,GO:0044325,GO:0045907,GO:0046872,GO:…	ossification|G protein-coupled receptor activity|integrin binding|calcium ion binding|detection of calcium ion|nucleus|cytoplasm|plasma membrane|integral component of plasma membrane|cellular calcium ion homeostasis|signal transduction|G protein-coupled receptor signaling pathway|adenylate cyclase-inhibiting G protein-coupled receptor signaling pathway|phospholipase C-activating G protein-coupled…	mmu04621,mmu04928	NOD-like receptor signaling pathway|Parathyroid hormone synthesis, secretion and action
Catsperz	48.4757	61.4825	35.4688	0.576939	-0.793509	0.00336087	0.0337341	Down	2.00524	3.26907	2.83511	1.65102	4.55454	4.69315	4.13665	2.97878	67077	cation channel sperm associated auxiliary subunit zeta	GO:0005515,GO:0005737,GO:0005886,GO:0005929,GO:0007140,GO:0007283,GO:0016020,GO:0030154,GO:0030317,GO:0031514,GO:0036128,GO:0042995,GO:0048240,GO:0097228	protein binding|cytoplasm|plasma membrane|cilium|male meiotic nuclear division|spermatogenesis|membrane|cell differentiation|flagellated sperm motility|motile cilium|CatSper complex|cell projection|sperm capacitation|sperm principal piece
Cbln1	275.386	193.133	357.638	1.85142	0.888632	0.0168266	0.103617	Up	13.0308	7.2523	4.28982	8.48219	2.95581	3.69221	5.51247	5.07432	12404	cerebellin 1 precursor protein	GO:0005515,GO:0005576,GO:0005886,GO:0007157,GO:0009306,GO:0016020,GO:0021707,GO:0030054,GO:0042802,GO:0043083,GO:0045202,GO:0045211,GO:0050808,GO:0051965,GO:0090394,GO:0098688,GO:0098978,GO:0099151,GO:0099558,GO:1900454,GO:1905606,GO:1905703	protein binding|extracellular region|plasma membrane|heterophilic cell-cell adhesion via plasma membrane cell adhesion molecules|protein secretion|membrane|cerebellar granule cell differentiation|cell junction|identical protein binding|synaptic cleft|synapse|postsynaptic membrane|synapse organization|positive regulation of synapse assembly|negative regulation of excitatory postsynaptic potential|…
Ccdc102a	38.7833	28.9003	48.6664	1.67958	0.748097	0.00390254	0.0371824	Up	1.25087	0.978009	0.947437	1.00931	0.530061	0.536039	0.819191	0.518558	234582	coiled-coil domain containing 102A	GO:0003774,GO:0016459	motor activity|myosin complex
Ccdc146	14.7393	9.01758	20.4609	2.26382	1.17876	0.0402735	0.179629	Up	0.205884	0.0532771	0.366557	0.274238	0.0977134	0.116129	0.136331	0.033192	75172	coiled-coil domain containing 146	GO:0005814,GO:0005856	centriole|cytoskeleton
Ccdc158	12.6831	8.08723	17.2789	2.13755	1.09596	0.0159629	0.100397	Up	0.180805	0.109482	0.119294	0.191739	0.0858105	0.0834405	0.0497314	0.0524677	320696	coiled-coil domain containing 158
Ccdc162	23.4397	15.59	31.2893	2.00534	1.00384	0.0318546	0.154024	Up	0.123431	0.120461	0.343486	0.119243	0.044633	0.135626	0.0916124	0.0682256	75973	coiled-coil domain containing 162
Ccdc170	27.0949	19.6419	34.5478	1.75744	0.813479	0.0342377	0.16172	Up	0.289609	0.147951	0.528341	0.275679	0.159619	0.172456	0.197005	0.153624	100504234	coiled-coil domain containing 170	GO:0000226,GO:0005794,GO:0008017,GO:0036064	microtubule cytoskeleton organization|Golgi apparatus|microtubule binding|ciliary basal body
Ccdc40	42.0067	29.8453	54.1682	1.8152	0.860129	0.00396696	0.0376185	Up	0.704927	0.462916	0.827828	0.415607	0.394891	0.362653	0.233097	0.290636	207607	coiled-coil domain containing 40	GO:0001947,GO:0003341,GO:0003351,GO:0003356,GO:0005737,GO:0005929,GO:0005930,GO:0007368,GO:0030317,GO:0030324,GO:0031514,GO:0035082,GO:0035469,GO:0036159,GO:0042995,GO:0044458,GO:0060287,GO:0061512,GO:0070286,GO:0071907,GO:0071910	heart looping|cilium movement|epithelial cilium movement involved in extracellular fluid movement|regulation of cilium beat frequency|cytoplasm|cilium|axoneme|determination of left/right symmetry|flagellated sperm motility|lung development|motile cilium|axoneme assembly|determination of pancreatic left/right asymmetry|inner dynein arm assembly|cell projection|motile cilium assembly|epithelial cil…
Ccdc88b	88.9346	70.044	107.825	1.54054	0.623437	0.000373785	0.006615	Up	1.22446	1.0151	1.2812	1.1395	0.735745	0.808741	0.587073	0.793234	78317	coiled-coil domain containing 88B	GO:0001819,GO:0005737,GO:0005783,GO:0005794,GO:0005813,GO:0005856,GO:0008017,GO:0016020,GO:0030705,GO:0031122,GO:0042102,GO:0042832,GO:0050870,GO:0051959	positive regulation of cytokine production|cytoplasm|endoplasmic reticulum|Golgi apparatus|centrosome|cytoskeleton|microtubule binding|membrane|cytoskeleton-dependent intracellular transport|cytoplasmic microtubule organization|positive regulation of T cell proliferation|defense response to protozoan|positive regulation of T cell activation|dynein light intermediate chain binding
Cck	4728.75	5821.99	3635.5	0.624455	-0.679332	0.0432717	0.187441	Down	72.2047	207.467	168.808	199.152	244.757	273.272	234.581	253.829	12424	cholecystokinin	GO:0001764,GO:0001836,GO:0005179,GO:0005184,GO:0005515,GO:0005576,GO:0005615,GO:0006915,GO:0006919,GO:0007205,GO:0007409,GO:0007586,GO:0007613,GO:0008284,GO:0008542,GO:0014049,GO:0030424,GO:0030425,GO:0031334,GO:0032099,GO:0042755,GO:0043025,GO:0043065,GO:0043194,GO:0043195,GO:0043203,GO:0043204,GO:0050731,GO:0051428,GO:0051901,GO:0051930,GO:1903999,GO:1904058,GO:2000986,GO:2000987	neuron migration|release of cytochrome c from mitochondria|hormone activity|neuropeptide hormone activity|protein binding|extracellular region|extracellular space|apoptotic process|activation of cysteine-type endopeptidase activity involved in apoptotic process|protein kinase C-activating G protein-coupled receptor signaling pathway|axonogenesis|digestion|memory|positive regulation of cell popula…	mmu04080,mmu04911,mmu04972	Neuroactive ligand-receptor interaction|Insulin secretion|Pancreatic secretion
Cckar	20.7498	10.5326	30.967	2.93234	1.55205	0.0276037	0.141045	Up	1.62315	0.231262	0.323985	0.123266	0.271889	0.0881268	0.297639	0.0923573	12425	cholecystokinin A receptor	GO:0001659,GO:0001696,GO:0001764,GO:0002023,GO:0004930,GO:0004951,GO:0005737,GO:0005764,GO:0005768,GO:0005783,GO:0005886,GO:0005887,GO:0007165,GO:0007186,GO:0007204,GO:0007409,GO:0007631,GO:0009408,GO:0016020,GO:0016021,GO:0017046,GO:0030073,GO:0030157,GO:0030900,GO:0031532,GO:0038188,GO:0042594,GO:0042755,GO:0043195,GO:0043266,GO:0046883,GO:0051924,GO:0090274	temperature homeostasis|gastric acid secretion|neuron migration|reduction of food intake in response to dietary excess|G protein-coupled receptor activity|cholecystokinin receptor activity|cytoplasm|lysosome|endosome|endoplasmic reticulum|plasma membrane|integral component of plasma membrane|signal transduction|G protein-coupled receptor signaling pathway|positive regulation of cytosolic calcium …	mmu04020,mmu04080,mmu04911,mmu04972	Calcium signaling pathway|Neuroactive ligand-receptor interaction|Insulin secretion|Pancreatic secretion
Ccl12	22.8993	16.4174	29.3812	1.78977	0.839776	0.0453594	0.19292	Up	3.13052	1.94422	3.9343	2.7906	2.47626	0.481573	1.81781	1.61501	20293	chemokine (C-C motif) ligand 12	GO:0000165,GO:0001525,GO:0002548,GO:0002687,GO:0005125,GO:0005576,GO:0005615,GO:0006935,GO:0006954,GO:0006955,GO:0007010,GO:0007186,GO:0008009,GO:0008360,GO:0019221,GO:0030593,GO:0031663,GO:0031727,GO:0034351,GO:0043491,GO:0043524,GO:0043547,GO:0043615,GO:0048020,GO:0048245,GO:0048246,GO:0048247,GO:0070098,GO:0070374,GO:0070664,GO:0071346,GO:0071347,GO:0071356,GO:0071407,GO:0090280,GO:1905563,GO:…	MAPK cascade|angiogenesis|monocyte chemotaxis|positive regulation of leukocyte migration|cytokine activity|extracellular region|extracellular space|chemotaxis|inflammatory response|immune response|cytoskeleton organization|G protein-coupled receptor signaling pathway|chemokine activity|regulation of cell shape|cytokine-mediated signaling pathway|neutrophil chemotaxis|lipopolysaccharide-mediated s…	mmu04060,mmu04061,mmu04062,mmu04621,mmu04657,mmu04668,mmu04933,mmu05135,mmu05142,mmu05144,mmu05163,mmu05164,mmu05168,mmu05171,mmu05323,mmu05417,mmu05418	Cytokine-cytokine receptor interaction|Viral protein interaction with cytokine and cytokine receptor|Chemokine signaling pathway|NOD-like receptor signaling pathway|IL-17 signaling pathway|TNF signaling pathway|AGE-RAGE signaling pathway in diabetic complications|Yersinia infection|Chagas disease|Malaria|Human cytomegalovirus infection|Influenza A|Herpes simplex virus 1 infection|Coronavirus dise…
Ccl2	2.71517	0.762509	4.66783	6.16116	2.6232	0.0214702	0.120952	Up	0.208183	0.387879	0.327045	0.319962	0.131739	0.0640505	0	0	20296	chemokine (C-C motif) ligand 2	GO:0001525,GO:0001664,GO:0001912,GO:0001938,GO:0002523,GO:0002548,GO:0002687,GO:0002693,GO:0005125,GO:0005515,GO:0005576,GO:0005615,GO:0005737,GO:0005791,GO:0006874,GO:0006935,GO:0006954,GO:0006955,GO:0007010,GO:0007179,GO:0007186,GO:0008009,GO:0008201,GO:0008347,GO:0008360,GO:0009408,GO:0009611,GO:0009617,GO:0010574,GO:0010628,GO:0010759,GO:0016525,GO:0019221,GO:0019233,GO:0022409,GO:0030139,GO:…	angiogenesis|G protein-coupled receptor binding|positive regulation of leukocyte mediated cytotoxicity|positive regulation of endothelial cell proliferation|leukocyte migration involved in inflammatory response|monocyte chemotaxis|positive regulation of leukocyte migration|positive regulation of cellular extravasation|cytokine activity|protein binding|extracellular region|extracellular space|cyto…	mmu04060,mmu04061,mmu04062,mmu04621,mmu04657,mmu04668,mmu04933,mmu05135,mmu05142,mmu05144,mmu05163,mmu05164,mmu05168,mmu05171,mmu05323,mmu05417,mmu05418	Cytokine-cytokine receptor interaction|Viral protein interaction with cytokine and cytokine receptor|Chemokine signaling pathway|NOD-like receptor signaling pathway|IL-17 signaling pathway|TNF signaling pathway|AGE-RAGE signaling pathway in diabetic complications|Yersinia infection|Chagas disease|Malaria|Human cytomegalovirus infection|Influenza A|Herpes simplex virus 1 infection|Coronavirus dise…
Ccl3	66.8857	5.81686	127.954	22.0397	4.46203	1.6855e-29	9.38067e-27	Up	6.51359	7.38704	12.1455	8.74866	0.806445	0.326738	0.259653	0.136969	20302	chemokine (C-C motif) ligand 3	GO:0002548,GO:0005125,GO:0005515,GO:0005576,GO:0005615,GO:0006935,GO:0006954,GO:0006955,GO:0007186,GO:0007204,GO:0008009,GO:0008360,GO:0030593,GO:0030595,GO:0032731,GO:0032760,GO:0043525,GO:0043547,GO:0043615,GO:0045672,GO:0045944,GO:0048020,GO:0048246,GO:0048247,GO:0050729,GO:0070098,GO:0070374,GO:0071346,GO:0071347,GO:0071356	monocyte chemotaxis|cytokine activity|protein binding|extracellular region|extracellular space|chemotaxis|inflammatory response|immune response|G protein-coupled receptor signaling pathway|positive regulation of cytosolic calcium ion concentration|chemokine activity|regulation of cell shape|neutrophil chemotaxis|leukocyte chemotaxis|positive regulation of interleukin-1 beta production|positive re…	mmu04060,mmu04061,mmu04062,mmu04620,mmu05142,mmu05163,mmu05323,mmu05417	Cytokine-cytokine receptor interaction|Viral protein interaction with cytokine and cytokine receptor|Chemokine signaling pathway|Toll-like receptor signaling pathway|Chagas disease|Human cytomegalovirus infection|Rheumatoid arthritis|Lipid and atherosclerosis
Ccl4	17.6478	2.97486	32.3207	10.7187	3.42206	4.45802e-10	4.58296e-08	Up	2.71185	2.13157	3.11525	2.5789	0	0.312877	0.543893	0.0819741	20303	chemokine (C-C motif) ligand 4	GO:0002548,GO:0005125,GO:0005515,GO:0005576,GO:0005615,GO:0006935,GO:0006954,GO:0006955,GO:0007186,GO:0008009,GO:0009636,GO:0030593,GO:0030595,GO:0031726,GO:0031730,GO:0032760,GO:0035690,GO:0042802,GO:0043117,GO:0043547,GO:0043922,GO:0048020,GO:0048245,GO:0048247,GO:0050850,GO:0051928,GO:0070098,GO:0070374,GO:0071346,GO:0071347,GO:0071356,GO:2000503	monocyte chemotaxis|cytokine activity|protein binding|extracellular region|extracellular space|chemotaxis|inflammatory response|immune response|G protein-coupled receptor signaling pathway|chemokine activity|response to toxic substance|neutrophil chemotaxis|leukocyte chemotaxis|CCR1 chemokine receptor binding|CCR5 chemokine receptor binding|positive regulation of tumor necrosis factor production|…	mmu04060,mmu04061,mmu04062,mmu04064,mmu04620,mmu04623,mmu05163	Cytokine-cytokine receptor interaction|Viral protein interaction with cytokine and cytokine receptor|Chemokine signaling pathway|NF-kappa B signaling pathway|Toll-like receptor signaling pathway|Cytosolic DNA-sensing pathway|Human cytomegalovirus infection
Ccl6	252.406	40.8324	463.98	11.3561	3.50539	2.31143e-101	3.73065e-97	Up	16.1642	14.8405	20.0819	18.3899	1.36794	1.50991	1.60701	1.43169	20305	chemokine (C-C motif) ligand 6	GO:0002548,GO:0005125,GO:0005576,GO:0005615,GO:0006935,GO:0006954,GO:0006955,GO:0007186,GO:0008009,GO:0030593,GO:0043547,GO:0048020,GO:0048247,GO:0060326,GO:0070098,GO:0070374,GO:0071346,GO:0071347,GO:0071356	monocyte chemotaxis|cytokine activity|extracellular region|extracellular space|chemotaxis|inflammatory response|immune response|G protein-coupled receptor signaling pathway|chemokine activity|neutrophil chemotaxis|positive regulation of GTPase activity|CCR chemokine receptor binding|lymphocyte chemotaxis|cell chemotaxis|chemokine-mediated signaling pathway|positive regulation of ERK1 and ERK2 cas…	mmu04060,mmu04061,mmu04062	Cytokine-cytokine receptor interaction|Viral protein interaction with cytokine and cytokine receptor|Chemokine signaling pathway
Ccl9	60.4117	31.7238	89.0997	2.8051	1.48805	9.68145e-10	9.52797e-08	Up	1.6735	1.24719	1.94544	1.50893	0.688347	0.532036	0.61374	0.359727	20308	chemokine (C-C motif) ligand 9	GO:0002548,GO:0005125,GO:0005576,GO:0005615,GO:0006935,GO:0006954,GO:0006955,GO:0007186,GO:0008009,GO:0030593,GO:0043547,GO:0045662,GO:0048020,GO:0048247,GO:0070098,GO:0070374,GO:0071346,GO:0071347,GO:0071356	monocyte chemotaxis|cytokine activity|extracellular region|extracellular space|chemotaxis|inflammatory response|immune response|G protein-coupled receptor signaling pathway|chemokine activity|neutrophil chemotaxis|positive regulation of GTPase activity|negative regulation of myoblast differentiation|CCR chemokine receptor binding|lymphocyte chemotaxis|chemokine-mediated signaling pathway|positive…	mmu04060,mmu04061,mmu04062	Cytokine-cytokine receptor interaction|Viral protein interaction with cytokine and cytokine receptor|Chemokine signaling pathway
Ccno	59.7289	46.9344	72.5234	1.54504	0.62764	0.00200174	0.0232231	Up	2.2659	2.19419	1.71423	2.1445	1.2452	1.12826	1.39411	1.44198	218630	cyclin O	GO:0000079,GO:0000278,GO:0000307,GO:0005634,GO:0005730,GO:0005737,GO:0007049,GO:0016538,GO:0030030,GO:0044772,GO:0051301,GO:0060271,GO:0097124,GO:1903251	regulation of cyclin-dependent protein serine/threonine kinase activity|mitotic cell cycle|cyclin-dependent protein kinase holoenzyme complex|nucleus|nucleolus|cytoplasm|cell cycle|cyclin-dependent protein serine/threonine kinase regulator activity|cell projection organization|mitotic cell cycle phase transition|cell division|cilium assembly|cyclin A2-CDK2 complex|multi-ciliated epithelial cell d…
Cd101	14.4696	9.4643	19.4749	2.04722	1.03367	0.0377648	0.172669	Up	0.229229	0.168588	0.238807	0.267012	0.0458075	0.122492	0.21017	0.0466807	630146	CD101 antigen	GO:0002763,GO:0016020,GO:0016021	positive regulation of myeloid leukocyte differentiation|membrane|integral component of membrane
Cd14	112.625	60.2317	165.018	2.73791	1.45307	7.25282e-17	1.67229e-14	Up	5.32044	4.70545	6.37967	4.96837	2.04565	1.52294	2.19204	1.79149	12475	CD14 antigen	GO:0001530,GO:0001819,GO:0002237,GO:0002376,GO:0005576,GO:0005615,GO:0005794,GO:0005886,GO:0006898,GO:0006954,GO:0009617,GO:0009897,GO:0009986,GO:0016020,GO:0031225,GO:0031362,GO:0031663,GO:0032481,GO:0032729,GO:0032757,GO:0032760,GO:0034142,GO:0034612,GO:0045087,GO:0045121,GO:0045807,GO:0046696,GO:0070891,GO:0071219,GO:0071222,GO:0071223,GO:0071723,GO:0071726,GO:0071727,GO:1901224	lipopolysaccharide binding|positive regulation of cytokine production|response to molecule of bacterial origin|immune system process|extracellular region|extracellular space|Golgi apparatus|plasma membrane|receptor-mediated endocytosis|inflammatory response|response to bacterium|external side of plasma membrane|cell surface|membrane|anchored component of membrane|anchored component of external si…	mmu04010,mmu04064,mmu04145,mmu04620,mmu04640,mmu05132,mmu05133,mmu05134,mmu05146,mmu05152,mmu05202,mmu05221,mmu05417	MAPK signaling pathway|NF-kappa B signaling pathway|Phagosome|Toll-like receptor signaling pathway|Hematopoietic cell lineage|Salmonella infection|Pertussis|Legionellosis|Amoebiasis|Tuberculosis|Transcriptional misregulation in cancer|Acute myeloid leukemia|Lipid and atherosclerosis
Cd180	159.331	66.773	251.89	3.77848	1.91781	2.74232e-16	6.06316e-14	Up	5.21744	4.57062	7.8053	5.58374	1.63566	1.39168	0.855787	2.0604	17079	CD180 antigen	GO:0002224,GO:0002322,GO:0002376,GO:0004888,GO:0005515,GO:0005615,GO:0005886,GO:0006954,GO:0006955,GO:0016020,GO:0016021,GO:0031012,GO:0031666,GO:0045087,GO:0071222	toll-like receptor signaling pathway|B cell proliferation involved in immune response|immune system process|transmembrane signaling receptor activity|protein binding|extracellular space|plasma membrane|inflammatory response|immune response|membrane|integral component of membrane|extracellular matrix|positive regulation of lipopolysaccharide-mediated signaling pathway|innate immune response|cellul…
Cd200r4	7.79586	2.22806	13.3637	5.92704	2.56731	0.000911955	0.0130372	Up	0.228605	0.170371	0.2873	0.0983775	0	0.0562667	0.0698656	0	239849	CD200 receptor 4	GO:0005515,GO:0009897,GO:0016020,GO:0016021,GO:0038023,GO:0150077	protein binding|external side of plasma membrane|membrane|integral component of membrane|signaling receptor activity|regulation of neuroinflammatory response	mmu05167	Kaposi sarcoma-associated herpesvirus infection
Cd22	23.501	7.31663	39.6853	5.42419	2.43941	2.43913e-10	2.58997e-08	Up	0.428456	0.376333	0.611543	0.451547	0.0697189	0.10169	0.0785664	0.0828891	12483	CD22 antigen	GO:0002638,GO:0005515,GO:0005769,GO:0005886,GO:0005887,GO:0007155,GO:0007166,GO:0009897,GO:0009986,GO:0015026,GO:0016020,GO:0016021,GO:0019903,GO:0030100,GO:0030246,GO:0030888,GO:0032809,GO:0033691,GO:0042113,GO:0042609,GO:0050776,GO:0050849,GO:0050859,GO:0055037	negative regulation of immunoglobulin production|protein binding|early endosome|plasma membrane|integral component of plasma membrane|cell adhesion|cell surface receptor signaling pathway|external side of plasma membrane|cell surface|coreceptor activity|membrane|integral component of membrane|protein phosphatase binding|regulation of endocytosis|carbohydrate binding|regulation of B cell prolifera…	mmu04514,mmu04640,mmu04662	Cell adhesion molecules|Hematopoietic cell lineage|B cell receptor signaling pathway
Cd274	75.843	56.9869	94.6991	1.65984	0.731046	0.000182886	0.00383349	Up	1.55822	1.1078	1.21106	1.1092	0.843331	0.719112	0.739394	0.594973	60533	CD274 antigen	GO:0002250,GO:0002376,GO:0002845,GO:0005515,GO:0005654,GO:0005768,GO:0005886,GO:0006955,GO:0007165,GO:0007166,GO:0009897,GO:0009986,GO:0015629,GO:0016020,GO:0016021,GO:0030335,GO:0031295,GO:0031901,GO:0032689,GO:0032693,GO:0032733,GO:0034097,GO:0042102,GO:0042130,GO:0046007,GO:0055038,GO:0070062,GO:0071222,GO:1901998,GO:1903556,GO:1905404,GO:2000562,GO:2001186	adaptive immune response|immune system process|positive regulation of tolerance induction to tumor cell|protein binding|nucleoplasm|endosome|plasma membrane|immune response|signal transduction|cell surface receptor signaling pathway|external side of plasma membrane|cell surface|actin cytoskeleton|membrane|integral component of membrane|positive regulation of cell migration|T cell costimulation|ea…	mmu04514,mmu05235	Cell adhesion molecules|PD-L1 expression and PD-1 checkpoint pathway in cancer
Cd28	11.5295	7.5822	15.4768	2.04582	1.03268	0.0280636	0.142351	Up	0.110562	0.171662	0.25474	0.192582	0.0932852	0.0793702	0.0788425	0.0950633	12487	CD28 antigen	GO:0001772,GO:0002020,GO:0002863,GO:0005886,GO:0006955,GO:0009897,GO:0009986,GO:0010628,GO:0010629,GO:0014068,GO:0016020,GO:0016021,GO:0019901,GO:0031295,GO:0032733,GO:0032743,GO:0032753,GO:0042102,GO:0042110,GO:0042129,GO:0042802,GO:0045060,GO:0045066,GO:0045121,GO:0045589,GO:0045840,GO:0045944,GO:0046641,GO:0048304,GO:0050852,GO:0051897,GO:0097190,GO:0098636	immunological synapse|protease binding|positive regulation of inflammatory response to antigenic stimulus|plasma membrane|immune response|external side of plasma membrane|cell surface|positive regulation of gene expression|negative regulation of gene expression|positive regulation of phosphatidylinositol 3-kinase signaling|membrane|integral component of membrane|protein kinase binding|T cell cost…	mmu04514,mmu04660,mmu04672,mmu04940,mmu05162,mmu05235,mmu05320,mmu05322,mmu05323,mmu05330,mmu05332,mmu05416	Cell adhesion molecules|T cell receptor signaling pathway|Intestinal immune network for IgA production|Type I diabetes mellitus|Measles|PD-L1 expression and PD-1 checkpoint pathway in cancer|Autoimmune thyroid disease|Systemic lupus erythematosus|Rheumatoid arthritis|Allograft rejection|Graft-versus-host disease|Viral myocarditis
Cd300a	39.151	30.494	47.8079	1.56726	0.648248	0.0120897	0.0837232	Up	0.944796	1.18821	1.35806	0.849467	0.627764	0.67583	0.736304	0.63973	217303	CD300A molecule	GO:0001786,GO:0002376,GO:0002552,GO:0004888,GO:0005515,GO:0005886,GO:0006898,GO:0008429,GO:0014063,GO:0016020,GO:0016021,GO:0019902,GO:0030889,GO:0032516,GO:0033007,GO:0034125,GO:0038023,GO:0043305,GO:0043407,GO:0048147,GO:0050856,GO:0050859,GO:0051134,GO:0060101,GO:1902564,GO:1902567,GO:1902569,GO:2000417	phosphatidylserine binding|immune system process|serotonin secretion by mast cell|transmembrane signaling receptor activity|protein binding|plasma membrane|receptor-mediated endocytosis|phosphatidylethanolamine binding|negative regulation of serotonin secretion|membrane|integral component of membrane|phosphatase binding|negative regulation of B cell proliferation|positive regulation of phosphopro…
Cd300c2	139.94	88.5209	191.358	2.16128	1.11189	1.87349e-12	2.77414e-10	Up	8.79	7.86836	10.8772	8.60387	3.44928	3.76194	4.45729	4.51253	140497	CD300C molecule 2	GO:0001819,GO:0002376,GO:0004888,GO:0005515,GO:0005886,GO:0016020,GO:0016021	positive regulation of cytokine production|immune system process|transmembrane signaling receptor activity|protein binding|plasma membrane|membrane|integral component of membrane
Cd300lb	3.84054	1.51644	6.16464	4.06941	2.02482	0.0252519	0.133854	Up	0.117053	0.0545222	0.147107	0.143922	0	0.0540195	0.0178868	0.0377418	217304	CD300 molecule like family member B	GO:0002376,GO:0002446,GO:0004888,GO:0005515,GO:0005886,GO:0016020,GO:0016021,GO:0033005,GO:0042802,GO:0071222	immune system process|neutrophil mediated immunity|transmembrane signaling receptor activity|protein binding|plasma membrane|membrane|integral component of membrane|positive regulation of mast cell activation|identical protein binding|cellular response to lipopolysaccharide
Cd300ld3	2.60431	0.732532	4.47609	5.97096	2.57796	0.0409305	0.181389	Up	0.440905	0.17603	0.356213	0.116166	0	0	0.173248	0	382551	CD300 molecule like family member D3	GO:0002376,GO:0004888,GO:0005515,GO:0005764,GO:0005768,GO:0005886,GO:0016020,GO:0016021,GO:0031398,GO:0034165	immune system process|transmembrane signaling receptor activity|protein binding|lysosome|endosome|plasma membrane|membrane|integral component of membrane|positive regulation of protein ubiquitination|positive regulation of toll-like receptor 9 signaling pathway
Cd300lf	5.80514	1.25848	10.3518	8.2107	3.03751	0.000348292	0.00625358	Up	0.295623	0.165238	0.334374	0.381655	0.0561215	0.0545715	0.0271043	0	246746	CD300 molecule like family member F	GO:0001618,GO:0001786,GO:0002376,GO:0004888,GO:0005136,GO:0005515,GO:0005886,GO:0008289,GO:0016020,GO:0016021,GO:0030316,GO:0033004,GO:0034125,GO:0035666,GO:0035772,GO:0042802,GO:0097001,GO:1902216,GO:2000426,GO:2000427	virus receptor activity|phosphatidylserine binding|immune system process|transmembrane signaling receptor activity|interleukin-4 receptor binding|protein binding|plasma membrane|lipid binding|membrane|integral component of membrane|osteoclast differentiation|negative regulation of mast cell activation|negative regulation of MyD88-dependent toll-like receptor signaling pathway|TRIF-dependent toll-…
Cd33	159.199	122.109	196.289	1.60913	0.686282	3.5978e-06	0.000151615	Up	3.15136	3.21701	4.10871	3.75871	2.31064	2.22941	1.78205	2.24516	12489	CD33 antigen	GO:0005886,GO:0007155,GO:0009897,GO:0016020,GO:0016021,GO:0030246,GO:0033691	plasma membrane|cell adhesion|external side of plasma membrane|membrane|integral component of membrane|carbohydrate binding|sialic acid binding	mmu04640	Hematopoietic cell lineage
Cd36	15.2028	10.8205	19.5851	1.80457	0.851655	0.0480438	0.199418	Up	0.413856	0.285585	0.288954	0.169618	0.101846	0.212214	0.168643	0.133441	12491	CD36 molecule	GO:0000122,GO:0001540,GO:0001676,GO:0001819,GO:0001954,GO:0003085,GO:0005041,GO:0005044,GO:0005324,GO:0005515,GO:0005737,GO:0005739,GO:0005783,GO:0005794,GO:0005886,GO:0005901,GO:0006631,GO:0006641,GO:0006898,GO:0006910,GO:0006955,GO:0007155,GO:0007166,GO:0007204,GO:0007263,GO:0008035,GO:0008289,GO:0009612,GO:0009617,GO:0009897,GO:0009986,GO:0010628,GO:0010629,GO:0010744,GO:0010886,GO:0010942,GO:…	negative regulation of transcription by RNA polymerase II|amyloid-beta binding|long-chain fatty acid metabolic process|positive regulation of cytokine production|positive regulation of cell-matrix adhesion|negative regulation of systemic arterial blood pressure|low-density lipoprotein particle receptor activity|scavenger receptor activity|long-chain fatty acid transporter activity|protein binding…	mmu03320,mmu04145,mmu04152,mmu04512,mmu04640,mmu04920,mmu04931,mmu04975,mmu04979,mmu05144,mmu05415,mmu05417	PPAR signaling pathway|Phagosome|AMPK signaling pathway|ECM-receptor interaction|Hematopoietic cell lineage|Adipocytokine signaling pathway|Insulin resistance|Fat digestion and absorption|Cholesterol metabolism|Malaria|Diabetic cardiomyopathy|Lipid and atherosclerosis
Cd37	149.806	95.1102	204.502	2.15238	1.10593	1.85649e-14	3.48417e-12	Up	5.84704	5.04842	5.94137	5.60229	2.92393	2.44829	2.03975	2.67618	12493	CD37 antigen	GO:0001772,GO:0002639,GO:0002920,GO:0005887,GO:0008285,GO:0016020,GO:0016021,GO:0030886,GO:0042832,GO:0050688	immunological synapse|positive regulation of immunoglobulin production|regulation of humoral immune response|integral component of plasma membrane|negative regulation of cell population proliferation|membrane|integral component of membrane|negative regulation of myeloid dendritic cell activation|defense response to protozoan|regulation of defense response to virus	mmu04640	Hematopoietic cell lineage
Cd3e	5.79796	3.02267	8.57325	2.83951	1.50564	0.0315478	0.15346	Up	0.190894	0.284532	0.215916	0.563308	0.108719	0.140955	0.105013	0.0738606	12501	CD3 antigen, epsilon polypeptide	GO:0001772,GO:0001954,GO:0002250,GO:0002376,GO:0002669,GO:0004888,GO:0005515,GO:0005783,GO:0005886,GO:0005911,GO:0007166,GO:0007584,GO:0009897,GO:0010628,GO:0010629,GO:0016020,GO:0016021,GO:0016358,GO:0017124,GO:0021549,GO:0031295,GO:0032729,GO:0032743,GO:0032753,GO:0033634,GO:0042101,GO:0042102,GO:0042105,GO:0042802,GO:0043197,GO:0044297,GO:0045059,GO:0045060,GO:0045879,GO:0046641,GO:0046649,GO:…	immunological synapse|positive regulation of cell-matrix adhesion|adaptive immune response|immune system process|positive regulation of T cell anergy|transmembrane signaling receptor activity|protein binding|endoplasmic reticulum|plasma membrane|cell-cell junction|cell surface receptor signaling pathway|response to nutrient|external side of plasma membrane|positive regulation of gene expression|n…	mmu04640,mmu04658,mmu04659,mmu04660,mmu05142,mmu05162,mmu05166,mmu05169,mmu05170,mmu05235,mmu05340	Hematopoietic cell lineage|Th1 and Th2 cell differentiation|Th17 cell differentiation|T cell receptor signaling pathway|Chagas disease|Measles|Human T-cell leukemia virus 1 infection|Epstein-Barr virus infection|Human immunodeficiency virus 1 infection|PD-L1 expression and PD-1 checkpoint pathway in cancer|Primary immunodeficiency
Cd44	67.0242	52.2283	81.82	1.56543	0.646557	0.0029611	0.0307411	Up	0.98314	0.562219	0.678951	0.843774	0.425023	0.521098	0.464085	0.480203	12505	CD44 antigen	GO:0001558,GO:0001658,GO:0002246,GO:0002821,GO:0002906,GO:0004888,GO:0004896,GO:0005114,GO:0005154,GO:0005515,GO:0005540,GO:0005634,GO:0005794,GO:0005829,GO:0005886,GO:0005902,GO:0006954,GO:0007155,GO:0009897,GO:0009986,GO:0010628,GO:0016020,GO:0016021,GO:0016055,GO:0016323,GO:0016324,GO:0016477,GO:0019901,GO:0019955,GO:0030214,GO:0031175,GO:0031258,GO:0032991,GO:0033031,GO:0033138,GO:0034116,GO:…	regulation of cell growth|branching involved in ureteric bud morphogenesis|wound healing involved in inflammatory response|positive regulation of adaptive immune response|negative regulation of mature B cell apoptotic process|transmembrane signaling receptor activity|cytokine receptor activity|type II transforming growth factor beta receptor binding|epidermal growth factor receptor binding|protei…	mmu04512,mmu04640,mmu05169,mmu05205,mmu05206	ECM-receptor interaction|Hematopoietic cell lineage|Epstein-Barr virus infection|Proteoglycans in cancer|MicroRNAs in cancer
Cd48	50.1848	20.66	79.7097	3.85722	1.94756	1.01395e-11	1.31977e-09	Up	2.00538	2.58147	3.91788	2.65623	0.553752	0.639419	0.835746	0.775922	12506	CD48 antigen	GO:0002819,GO:0003823,GO:0005515,GO:0005886,GO:0007165,GO:0009897,GO:0016020,GO:0031225,GO:0032991,GO:0038023,GO:0042110,GO:0045121,GO:0045576,GO:0046658	regulation of adaptive immune response|antigen binding|protein binding|plasma membrane|signal transduction|external side of plasma membrane|membrane|anchored component of membrane|protein-containing complex|signaling receptor activity|T cell activation|membrane raft|mast cell activation|anchored component of plasma membrane	mmu04650	Natural killer cell mediated cytotoxicity
Cd5	5.08574	1.52713	8.64435	5.6931	2.50921	0.00221842	0.024934	Up	0.26571	0.173271	0.200359	0.245026	0.075664	0	0.0243617	0.0514042	12507	CD5 antigen	GO:0005044,GO:0005515,GO:0005886,GO:0009897,GO:0016020,GO:0016021,GO:0031295,GO:0044214,GO:0097190	scavenger receptor activity|protein binding|plasma membrane|external side of plasma membrane|membrane|integral component of membrane|T cell costimulation|spanning component of plasma membrane|apoptotic signaling pathway	mmu04640	Hematopoietic cell lineage
Cd52	144.137	46.3536	241.92	5.21545	2.38279	2.83401e-30	1.75927e-27	Up	24.6857	19.371	34.4826	24.9174	3.9053	4.20797	5.81121	5.27046	23833	CD52 antigen	GO:0005886,GO:0007204,GO:0009617,GO:0016020,GO:0031225,GO:0097225	plasma membrane|positive regulation of cytosolic calcium ion concentration|response to bacterium|membrane|anchored component of membrane|sperm midpiece
Cd53	300.215	214.054	386.377	1.80532	0.852252	4.27674e-13	6.63718e-11	Up	7.16615	6.75022	8.74897	6.99486	3.88424	3.5006	4.11788	4.40238	12508	CD53 antigen	GO:0001772,GO:0005886,GO:0005887,GO:0005911,GO:0009986,GO:0016020,GO:0016021,GO:0030054,GO:0042802,GO:0045661,GO:0098609,GO:1901741	immunological synapse|plasma membrane|integral component of plasma membrane|cell-cell junction|cell surface|membrane|integral component of membrane|cell junction|identical protein binding|regulation of myoblast differentiation|cell-cell adhesion|positive regulation of myoblast fusion
Cd6	24.4341	35.8841	12.984	0.363061	-1.46172	0.000145864	0.0031643	Down	0.0736431	0.291569	0.329714	0.220709	0.576695	0.764684	0.489519	0.623305	12511	CD6 antigen	GO:0001530,GO:0001771,GO:0001772,GO:0001934,GO:0002438,GO:0005044,GO:0005515,GO:0005886,GO:0007155,GO:0007157,GO:0009897,GO:0016020,GO:0016021,GO:0019901,GO:0031226,GO:0031663,GO:0032496,GO:0042101,GO:0042102,GO:0042802,GO:0044214,GO:0070891,GO:1900017	lipopolysaccharide binding|immunological synapse formation|immunological synapse|positive regulation of protein phosphorylation|acute inflammatory response to antigenic stimulus|scavenger receptor activity|protein binding|plasma membrane|cell adhesion|heterophilic cell-cell adhesion via plasma membrane cell adhesion molecules|external side of plasma membrane|membrane|integral component of membran…	mmu04514	Cell adhesion molecules
Cd63	1189.61	948.688	1430.54	1.50752	0.59218	2.9545e-15	5.74525e-13	Up	58.8715	50.0418	59.8172	52.9147	33.2917	34.8624	38.581	35.4064	12512	CD63 antigen	GO:0002092,GO:0005515,GO:0005576,GO:0005615,GO:0005654,GO:0005737,GO:0005764,GO:0005765,GO:0005768,GO:0005770,GO:0005886,GO:0005887,GO:0007160,GO:0009986,GO:0010008,GO:0010633,GO:0015031,GO:0016020,GO:0016021,GO:0016477,GO:0030855,GO:0031226,GO:0031902,GO:0031904,GO:0032585,GO:0032991,GO:0034613,GO:0035646,GO:0043231,GO:0043473,GO:0044877,GO:0045785,GO:0045807,GO:0048757,GO:0050931,GO:0070062,GO:…	positive regulation of receptor internalization|protein binding|extracellular region|extracellular space|nucleoplasm|cytoplasm|lysosome|lysosomal membrane|endosome|late endosome|plasma membrane|integral component of plasma membrane|cell-matrix adhesion|cell surface|endosome membrane|negative regulation of epithelial cell migration|protein transport|membrane|integral component of membrane|cell mig…	mmu04142,mmu05205	Lysosome|Proteoglycans in cancer
Cd68	667.745	247.387	1088.1	4.3991	2.13721	3.09586e-96	2.49836e-92	Up	45.526	41.45	55.2985	45.415	10.6863	9.89438	10.1576	10.5429	12514	CD68 antigen	GO:0002437,GO:0002605,GO:0005764,GO:0005765,GO:0005768,GO:0005886,GO:0007568,GO:0016020,GO:0016021,GO:0031669,GO:0031902,GO:0035425,GO:0071222,GO:0071310,GO:0072594,GO:0140052	inflammatory response to antigenic stimulus|negative regulation of dendritic cell antigen processing and presentation|lysosome|lysosomal membrane|endosome|plasma membrane|aging|membrane|integral component of membrane|cellular response to nutrient levels|late endosome membrane|autocrine signaling|cellular response to lipopolysaccharide|cellular response to organic substance|establishment of protei…	mmu04142	Lysosome
Cd7	17.4262	23.8731	10.9792	0.461081	-1.11691	0.0362152	0.167771	Down	0.107355	1.0501	0.303568	0.791983	0.866167	1.5854	1.42722	0.882677	12516	CD7 antigen	GO:0002250,GO:0002376,GO:0016020,GO:0016021,GO:0038023,GO:0048873	adaptive immune response|immune system process|membrane|integral component of membrane|signaling receptor activity|homeostasis of number of cells within a tissue	mmu04640	Hematopoietic cell lineage
Cd72	25.4131	14.8533	35.973	2.42008	1.27505	0.00142398	0.0182785	Up	1.10683	1.16858	1.66922	1.15676	0.350204	0.987543	0.405921	0.285504	12517	CD72 antigen	GO:0004888,GO:0005887,GO:0016020,GO:0016021,GO:0030246	transmembrane signaling receptor activity|integral component of plasma membrane|membrane|integral component of membrane|carbohydrate binding	mmu04662	B cell receptor signaling pathway
Cd74	440.685	136.334	745.035	5.45633	2.44793	2.17453e-59	3.50969e-56	Up	31.7804	28.0962	26.602	26.8643	3.86457	4.70642	7.17577	4.32059	16149	CD74 antigen (invariant polypeptide of major histocompatibility complex, class II antigen-associated)	GO:0000187,GO:0001516,GO:0001540,GO:0001934,GO:0001961,GO:0002250,GO:0002286,GO:0002376,GO:0002606,GO:0002792,GO:0002821,GO:0002830,GO:0002906,GO:0004896,GO:0005515,GO:0005615,GO:0005634,GO:0005737,GO:0005764,GO:0005768,GO:0005770,GO:0005771,GO:0005773,GO:0005783,GO:0005794,GO:0005886,GO:0005887,GO:0006886,GO:0006952,GO:0006955,GO:0008283,GO:0009897,GO:0009986,GO:0010628,GO:0016020,GO:0016021,GO:…	activation of MAPK activity|prostaglandin biosynthetic process|amyloid-beta binding|positive regulation of protein phosphorylation|positive regulation of cytokine-mediated signaling pathway|adaptive immune response|T cell activation involved in immune response|immune system process|positive regulation of dendritic cell antigen processing and presentation|negative regulation of peptide secretion|p…	mmu04612,mmu05152,mmu05168	Antigen processing and presentation|Tuberculosis|Herpes simplex virus 1 infection
Cd79a	5.72548	2.78514	8.66583	3.11378	1.63867	0.02315	0.127014	Up	0.558203	0.208004	0.789215	0.30885	0.158955	0.154565	0.102358	0.161985	12518	CD79A antigen (immunoglobulin-associated alpha)	GO:0002250,GO:0002376,GO:0004888,GO:0005515,GO:0005771,GO:0005886,GO:0007166,GO:0009897,GO:0016020,GO:0016021,GO:0019815,GO:0030183,GO:0042100,GO:0042113,GO:0042802,GO:0045121,GO:0050853	adaptive immune response|immune system process|transmembrane signaling receptor activity|protein binding|multivesicular body|plasma membrane|cell surface receptor signaling pathway|external side of plasma membrane|membrane|integral component of membrane|B cell receptor complex|B cell differentiation|B cell proliferation|B cell activation|identical protein binding|membrane raft|B cell receptor sig…	mmu04662,mmu05340	B cell receptor signaling pathway|Primary immunodeficiency
Cd79b	6.69999	3.58234	9.81764	2.76359	1.46654	0.0348183	0.163696	Up	0.272617	0.465601	0.428266	0.54469	0.129385	0.167749	0	0.307653	15985	CD79B antigen	GO:0002250,GO:0002376,GO:0004888,GO:0005515,GO:0005654,GO:0005829,GO:0005886,GO:0007166,GO:0009617,GO:0009897,GO:0016020,GO:0016021,GO:0019815,GO:0030183,GO:0042802,GO:0050853	adaptive immune response|immune system process|transmembrane signaling receptor activity|protein binding|nucleoplasm|cytosol|plasma membrane|cell surface receptor signaling pathway|response to bacterium|external side of plasma membrane|membrane|integral component of membrane|B cell receptor complex|B cell differentiation|identical protein binding|B cell receptor signaling pathway	mmu04662	B cell receptor signaling pathway
Cd83	424.815	332.706	516.925	1.55363	0.635638	0.0173999	0.10596	Up	19.4477	10.5724	13.4887	8.77356	8.80702	7.91062	6.53633	9.17772	12522	CD83 antigen	GO:0009897,GO:0014070,GO:0016020,GO:0016021,GO:0032713,GO:0032733,GO:0032743,GO:0043372	external side of plasma membrane|response to organic cyclic compound|membrane|integral component of membrane|negative regulation of interleukin-4 production|positive regulation of interleukin-10 production|positive regulation of interleukin-2 production|positive regulation of CD4-positive, alpha-beta T cell differentiation
Cd84	117.322	63.767	170.877	2.67834	1.42134	1.25459e-16	2.85199e-14	Up	1.76591	1.64509	2.32602	1.70152	0.655444	0.679134	0.726512	0.624138	12523	CD84 antigen	GO:0002250,GO:0002376,GO:0005886,GO:0006914,GO:0007155,GO:0016020,GO:0016021,GO:0031664,GO:0032685,GO:0032693,GO:0032701,GO:0032715,GO:0032760,GO:0033004,GO:0042802,GO:0043030,GO:0043231,GO:0043305,GO:0043410,GO:0045087,GO:0051092,GO:0071639,GO:2001256	adaptive immune response|immune system process|plasma membrane|autophagy|cell adhesion|membrane|integral component of membrane|regulation of lipopolysaccharide-mediated signaling pathway|negative regulation of granulocyte macrophage colony-stimulating factor production|negative regulation of interleukin-10 production|negative regulation of interleukin-18 production|negative regulation of interleu…
Cd86	96.6421	60.4786	132.806	2.19884	1.13674	7.23111e-09	6.04716e-07	Up	2.1938	2.3751	3.26005	2.25995	1.16312	1.09452	0.887911	1.3	12524	CD86 antigen	GO:0002224,GO:0002250,GO:0002376,GO:0002639,GO:0002668,GO:0005102,GO:0005515,GO:0005886,GO:0006955,GO:0007166,GO:0007202,GO:0009897,GO:0009986,GO:0016020,GO:0016021,GO:0023035,GO:0031295,GO:0034138,GO:0034451,GO:0042102,GO:0042104,GO:0042113,GO:0042130,GO:0043231,GO:0051607,GO:0070062,GO:0071222,GO:1901224,GO:1990051	toll-like receptor signaling pathway|adaptive immune response|immune system process|positive regulation of immunoglobulin production|negative regulation of T cell anergy|signaling receptor binding|protein binding|plasma membrane|immune response|cell surface receptor signaling pathway|activation of phospholipase C activity|external side of plasma membrane|cell surface|membrane|integral component o…	mmu04514,mmu04620,mmu04672,mmu04940,mmu05167,mmu05202,mmu05320,mmu05322,mmu05323,mmu05330,mmu05332,mmu05416	Cell adhesion molecules|Toll-like receptor signaling pathway|Intestinal immune network for IgA production|Type I diabetes mellitus|Kaposi sarcoma-associated herpesvirus infection|Transcriptional misregulation in cancer|Autoimmune thyroid disease|Systemic lupus erythematosus|Rheumatoid arthritis|Allograft rejection|Graft-versus-host disease|Viral myocarditis
Cd8a	11.2533	5.79709	16.7095	2.88336	1.52775	0.00586264	0.0501863	Up	0.232305	0.233058	0.25265	0.428443	0.186582	0.032987	0.114687	0.0518558	12525	CD8 antigen, alpha chain	GO:0002250,GO:0002376,GO:0002456,GO:0005515,GO:0005886,GO:0007166,GO:0009897,GO:0009986,GO:0016020,GO:0016021,GO:0019901,GO:0023024,GO:0042110,GO:0042802,GO:0044853,GO:0045065,GO:0050850,GO:0051607	adaptive immune response|immune system process|T cell mediated immunity|protein binding|plasma membrane|cell surface receptor signaling pathway|external side of plasma membrane|cell surface|membrane|integral component of membrane|protein kinase binding|MHC class I protein complex binding|T cell activation|identical protein binding|plasma membrane raft|cytotoxic T cell differentiation|positive reg…	mmu04514,mmu04612,mmu04640,mmu04660,mmu05135,mmu05340	Cell adhesion molecules|Antigen processing and presentation|Hematopoietic cell lineage|T cell receptor signaling pathway|Yersinia infection|Primary immunodeficiency
Cd8b1	5.07113	2.53431	7.60794	3.01351	1.59144	0.0397393	0.178214	Up	0.151065	0.140729	0.427168	0.38309	0.107544	0.139432	0.0346262	0.0730627	12526	CD8 antigen, beta chain 1	GO:0002250,GO:0002376,GO:0005515,GO:0005886,GO:0009897,GO:0009986,GO:0015026,GO:0016020,GO:0016021,GO:0042288,GO:0050776	adaptive immune response|immune system process|protein binding|plasma membrane|external side of plasma membrane|cell surface|coreceptor activity|membrane|integral component of membrane|MHC class I protein binding|regulation of immune response	mmu04514,mmu04612,mmu04640,mmu04660,mmu05135,mmu05340	Cell adhesion molecules|Antigen processing and presentation|Hematopoietic cell lineage|T cell receptor signaling pathway|Yersinia infection|Primary immunodeficiency
Cd9	1192.33	864.472	1520.18	1.75848	0.81433	8.94557e-16	1.87509e-13	Up	64.4362	60.5933	84.3866	63.7291	37.7003	35.5378	39.3714	37.6958	12527	CD9 antigen	GO:0005178,GO:0005515,GO:0005576,GO:0005886,GO:0005887,GO:0007155,GO:0007338,GO:0007342,GO:0008285,GO:0008347,GO:0009897,GO:0009986,GO:0014905,GO:0016020,GO:0016021,GO:0016324,GO:0030913,GO:0031623,GO:0032991,GO:0035036,GO:0051271,GO:0070062,GO:0071404,GO:0090331,GO:1905521	integrin binding|protein binding|extracellular region|plasma membrane|integral component of plasma membrane|cell adhesion|single fertilization|fusion of sperm to egg plasma membrane involved in single fertilization|negative regulation of cell population proliferation|glial cell migration|external side of plasma membrane|cell surface|myoblast fusion involved in skeletal muscle regeneration|membran…	mmu04640	Hematopoietic cell lineage
Cdh3	11.5232	7.29493	15.7514	2.15739	1.10929	0.0296995	0.14695	Up	0.180113	0.193603	0.222005	0.24275	0.0657554	0.0255758	0.152434	0.134018	12560	cadherin 3	GO:0001895,GO:0005509,GO:0005737,GO:0005886,GO:0005912,GO:0007155,GO:0007156,GO:0010628,GO:0010838,GO:0016020,GO:0016021,GO:0016342,GO:0022405,GO:0030054,GO:0031424,GO:0032773,GO:0032912,GO:0043568,GO:0045296,GO:0046872,GO:0048023,GO:0051796,GO:0060901,GO:0090263,GO:0098609,GO:0098742,GO:1902910	retina homeostasis|calcium ion binding|cytoplasm|plasma membrane|adherens junction|cell adhesion|homophilic cell adhesion via plasma membrane adhesion molecules|positive regulation of gene expression|positive regulation of keratinocyte proliferation|membrane|integral component of membrane|catenin complex|hair cycle process|cell junction|keratinization|positive regulation of monophenol monooxygena…	mmu04514	Cell adhesion molecules
Cdhr2	10.678	6.08716	15.2689	2.5062	1.3255	0.0435954	0.187887	Up	0.487897	0.0757524	0.0894202	0.149972	0.0771858	0.075054	0.0497033	0.104876	268663	cadherin-related family member 2	GO:0005509,GO:0005886,GO:0005887,GO:0005903,GO:0007155,GO:0007156,GO:0016020,GO:0016021,GO:0016324,GO:0030054,GO:0030154,GO:0030855,GO:0031526,GO:0031528,GO:0032532,GO:0042995,GO:0044214,GO:0044331,GO:0050839,GO:0060243,GO:0090675,GO:0098609	calcium ion binding|plasma membrane|integral component of plasma membrane|brush border|cell adhesion|homophilic cell adhesion via plasma membrane adhesion molecules|membrane|integral component of membrane|apical plasma membrane|cell junction|cell differentiation|epithelial cell differentiation|brush border membrane|microvillus membrane|regulation of microvillus length|cell projection|spanning com…
Cdhr3	49.0644	32.3963	65.7324	2.03047	1.02182	0.000113095	0.0026378	Up	0.795133	0.603165	0.942186	0.534215	0.301898	0.335497	0.281194	0.450491	68764	cadherin-related family member 3	GO:0005509,GO:0005886,GO:0005887,GO:0007155,GO:0007156,GO:0016020,GO:0016021	calcium ion binding|plasma membrane|integral component of plasma membrane|cell adhesion|homophilic cell adhesion via plasma membrane adhesion molecules|membrane|integral component of membrane
Cdsn	20.0016	26.5091	13.4941	0.509933	-0.97162	0.0360356	0.167323	Down	0.182585	0.245689	0.210343	0.411576	0.327365	0.936247	0.316207	0.412101	386463	corneodesmosin	GO:0005576,GO:0030057,GO:0042803,GO:0043589,GO:0098609	extracellular region|desmosome|protein homodimerization activity|skin morphogenesis|cell-cell adhesion
Cdyl2	439.173	544.186	334.161	0.614389	-0.702775	6.2536e-09	5.34038e-07	Down	0.813697	1.17759	0.874509	0.988475	1.58748	1.60461	1.38747	1.49576	75796	chromodomain protein, Y chromosome-like 2	GO:0003714,GO:0003824,GO:0005634,GO:0035064	transcription corepressor activity|catalytic activity|nucleus|methylated histone binding
Cebpa	316.387	243.481	389.293	1.59835	0.676582	8.83285e-06	0.000326229	Up	8.19034	6.30558	10.4799	6.80922	4.49138	5.15072	5.09701	4.47437	12606	CCAAT/enhancer binding protein (C/EBP), alpha	GO:0000050,GO:0000122,GO:0000976,GO:0000978,GO:0000981,GO:0001163,GO:0001228,GO:0001889,GO:0001892,GO:0003677,GO:0003682,GO:0003700,GO:0005515,GO:0005634,GO:0005654,GO:0005667,GO:0005730,GO:0006355,GO:0006357,GO:0006360,GO:0007005,GO:0007219,GO:0007275,GO:0008134,GO:0008203,GO:0008285,GO:0010628,GO:0016363,GO:0019221,GO:0019900,GO:0019904,GO:0030099,GO:0030225,GO:0030324,GO:0030851,GO:0032991,GO:…	urea cycle|negative regulation of transcription by RNA polymerase II|transcription cis-regulatory region binding|RNA polymerase II cis-regulatory region sequence-specific DNA binding|DNA-binding transcription factor activity, RNA polymerase II-specific|RNA polymerase I transcription regulatory region sequence-specific DNA binding|DNA-binding transcription activator activity, RNA polymerase II-spe…	mmu04932,mmu05200,mmu05202,mmu05221	Non-alcoholic fatty liver disease|Pathways in cancer|Transcriptional misregulation in cancer|Acute myeloid leukemia	C/EBP
Cenpe	25.0462	18.6378	31.4546	1.68811	0.755406	0.0326071	0.156212	Up	0.178971	0.160056	0.188935	0.336679	0.0883377	0.132151	0.144399	0.13157	229841	centromere protein E	GO:0000166,GO:0000278,GO:0000775,GO:0000776,GO:0000779,GO:0000940,GO:0003777,GO:0005524,GO:0005634,GO:0005654,GO:0005694,GO:0005737,GO:0005828,GO:0005829,GO:0005856,GO:0005874,GO:0007018,GO:0007049,GO:0007052,GO:0007057,GO:0007059,GO:0007079,GO:0007080,GO:0007088,GO:0007094,GO:0007275,GO:0008017,GO:0008574,GO:0008608,GO:0015630,GO:0019901,GO:0030071,GO:0030496,GO:0031647,GO:0043515,GO:0045184,GO:…	nucleotide binding|mitotic cell cycle|chromosome, centromeric region|kinetochore|condensed chromosome, centromeric region|outer kinetochore|microtubule motor activity|ATP binding|nucleus|nucleoplasm|chromosome|cytoplasm|kinetochore microtubule|cytosol|cytoskeleton|microtubule|microtubule-based movement|cell cycle|mitotic spindle organization|spindle assembly involved in female meiosis I|chromosom…
Cep55	7.93985	3.31368	12.566	3.81723	1.93253	0.00193346	0.0227389	Up	0.218562	0.185098	0.29965	0.256515	0.11316	0.0366783	0.0182172	0.076878	74107	centrosomal protein 55	GO:0000281,GO:0005515,GO:0005737,GO:0005813,GO:0005856,GO:0005886,GO:0007049,GO:0014066,GO:0030496,GO:0034451,GO:0042802,GO:0045171,GO:0045184,GO:0051301,GO:0061952,GO:0090543,GO:1904888	mitotic cytokinesis|protein binding|cytoplasm|centrosome|cytoskeleton|plasma membrane|cell cycle|regulation of phosphatidylinositol 3-kinase signaling|midbody|centriolar satellite|identical protein binding|intercellular bridge|establishment of protein localization|cell division|midbody abscission|Flemming body|cranial skeletal system development
Cfap53	3.33505	1.01025	5.65984	5.60888	2.48771	0.0186682	0.110207	Up	0.135494	0.075734	0.153255	0.224904	0.0771671	0	0.0248456	0	74453	cilia and flagella associated protein 53	GO:0003341,GO:0005929,GO:0007275,GO:0007368,GO:0042995,GO:0060271	cilium movement|cilium|multicellular organism development|determination of left/right symmetry|cell projection|cilium assembly
Cfap70	23.3266	16.4718	30.1815	1.83401	0.875	0.0152126	0.0972853	Up	0.486365	0.251715	0.496634	0.336378	0.256478	0.149637	0.161028	0.261367	76670	cilia and flagella associated protein 70	GO:0003341,GO:0005737,GO:0005856,GO:0005929,GO:0005930,GO:0031514,GO:0036064,GO:0036126,GO:0036157,GO:0042995,GO:0060271	cilium movement|cytoplasm|cytoskeleton|cilium|axoneme|motile cilium|ciliary basal body|sperm flagellum|outer dynein arm|cell projection|cilium assembly
Cfh	774.061	578.748	969.374	1.67433	0.743582	1.77024e-19	5.29105e-17	Up	12.4293	12.5458	10.7613	12.0408	6.55579	6.96608	7.67165	6.39567	12628	complement component factor h	GO:0001525,GO:0001780,GO:0001822,GO:0001851,GO:0001905,GO:0002021,GO:0002251,GO:0002376,GO:0002434,GO:0003406,GO:0005515,GO:0005576,GO:0005615,GO:0005634,GO:0005737,GO:0005886,GO:0006954,GO:0006955,GO:0006956,GO:0006957,GO:0007005,GO:0007601,GO:0008201,GO:0008340,GO:0009897,GO:0010467,GO:0016064,GO:0030424,GO:0030449,GO:0032042,GO:0032835,GO:0034097,GO:0035886,GO:0042802,GO:0043025,GO:0043395,GO:…	angiogenesis|neutrophil homeostasis|kidney development|complement component C3b binding|activation of membrane attack complex|response to dietary excess|organ or tissue specific immune response|immune system process|immune complex clearance|retinal pigment epithelium development|protein binding|extracellular region|extracellular space|nucleus|cytoplasm|plasma membrane|inflammatory response|immune…	mmu04610,mmu05150	Complement and coagulation cascades|Staphylococcus aureus infection
Cga	5.77755	1.24374	10.3114	8.21901	3.03896	0.00126719	0.0167506	Up	0.435833	1.48871	0.479269	0.46889	0	0.201135	0.133198	0	12640	glycoprotein hormones, alpha subunit	GO:0005179,GO:0005576,GO:0005615,GO:0006590,GO:0007186,GO:0008406,GO:0010469,GO:0010893,GO:0016913,GO:0016914,GO:0030878,GO:0032275,GO:0032870,GO:0046621,GO:0046884,GO:0048589	hormone activity|extracellular region|extracellular space|thyroid hormone generation|G protein-coupled receptor signaling pathway|gonad development|regulation of signaling receptor activity|positive regulation of steroid biosynthetic process|follicle-stimulating hormone activity|follicle-stimulating hormone complex|thyroid gland development|luteinizing hormone secretion|cellular response to hormo…	mmu04024,mmu04080,mmu04912,mmu04913,mmu04917,mmu04918,mmu04923,mmu04929,mmu05320	cAMP signaling pathway|Neuroactive ligand-receptor interaction|GnRH signaling pathway|Ovarian steroidogenesis|Prolactin signaling pathway|Thyroid hormone synthesis|Regulation of lipolysis in adipocytes|GnRH secretion|Autoimmune thyroid disease
Ch25h	33.0476	22.9218	43.1733	1.87795	0.909159	0.0359527	0.167034	Up	1.63783	1.6402	2.19987	1.32154	0.816186	0.680266	1.76444	0.237641	12642	cholesterol 25-hydroxylase	GO:0000254,GO:0001567,GO:0004497,GO:0005506,GO:0005783,GO:0005789,GO:0006629,GO:0006694,GO:0008202,GO:0008203,GO:0008395,GO:0008610,GO:0016020,GO:0016021,GO:0016126,GO:0016491,GO:0035754,GO:0046872	C-4 methylsterol oxidase activity|cholesterol 25-hydroxylase activity|monooxygenase activity|iron ion binding|endoplasmic reticulum|endoplasmic reticulum membrane|lipid metabolic process|steroid biosynthetic process|steroid metabolic process|cholesterol metabolic process|steroid hydroxylase activity|lipid biosynthetic process|membrane|integral component of membrane|sterol biosynthetic process|oxi…	mmu00120	Primary bile acid biosynthesis
Chad	2.85947	0.768678	4.95027	6.50511	2.70157	0.0179437	0.107542	Up	0.23305	0.12406	0.0941421	0.184207	0	0.030729	0	0.0644082	12643	chondroadherin	GO:0005576,GO:0005615,GO:0031012,GO:0060348,GO:1900155	extracellular region|extracellular space|extracellular matrix|bone development|negative regulation of bone trabecula formation	mmu04151,mmu04510,mmu04512,mmu05165	PI3K-Akt signaling pathway|Focal adhesion|ECM-receptor interaction|Human papillomavirus infection
Chrna10	20.8139	10.6154	31.0123	2.92509	1.54848	0.0171125	0.104659	Up	0.141555	0.741767	0.383597	0.832165	0.100774	0.0163318	0.243347	0.342315	504186	cholinergic receptor, nicotinic, alpha polypeptide 10	GO:0005515,GO:0005887,GO:0007165,GO:0007204,GO:0007268,GO:0007271,GO:0022848,GO:0030424,GO:0030594,GO:0034220,GO:0042391,GO:0042472,GO:0043005,GO:0043204,GO:0045202,GO:0050877,GO:0050910,GO:0070373,GO:0098981,GO:0099060,GO:1904315	protein binding|integral component of plasma membrane|signal transduction|positive regulation of cytosolic calcium ion concentration|chemical synaptic transmission|synaptic transmission, cholinergic|acetylcholine-gated cation-selective channel activity|axon|neurotransmitter receptor activity|ion transmembrane transport|regulation of membrane potential|inner ear morphogenesis|neuron projection|per…	mmu04080	Neuroactive ligand-receptor interaction
Chrna5	52.5211	64.7391	40.3031	0.623857	-0.680714	0.00435805	0.0402167	Down	0.246867	0.344965	0.279227	0.402182	0.546766	0.546855	0.38478	0.501469	110835	cholinergic receptor, nicotinic, alpha polypeptide 5	GO:0004888,GO:0005216,GO:0005230,GO:0005886,GO:0005887,GO:0005892,GO:0006811,GO:0007165,GO:0007268,GO:0007271,GO:0015464,GO:0016020,GO:0016021,GO:0022848,GO:0030054,GO:0030425,GO:0030594,GO:0034220,GO:0035094,GO:0035095,GO:0042166,GO:0042391,GO:0043005,GO:0043025,GO:0044877,GO:0045202,GO:0045211,GO:0050877,GO:0098691,GO:2000300	transmembrane signaling receptor activity|ion channel activity|extracellular ligand-gated ion channel activity|plasma membrane|integral component of plasma membrane|acetylcholine-gated channel complex|ion transport|signal transduction|chemical synaptic transmission|synaptic transmission, cholinergic|acetylcholine receptor activity|membrane|integral component of membrane|acetylcholine-gated cation…	mmu04080	Neuroactive ligand-receptor interaction
Chrnb3	15.2071	23.0299	7.38427	0.321086	-1.63897	0.00170537	0.0208679	Down	0.0723258	0.134754	0.0681719	0.0666956	0.137304	0.44504	0.143676	0.303163	108043	cholinergic receptor, nicotinic, beta polypeptide 3	GO:0004888,GO:0005216,GO:0005230,GO:0005886,GO:0005887,GO:0005892,GO:0006811,GO:0007165,GO:0007268,GO:0007271,GO:0015464,GO:0016020,GO:0016021,GO:0022848,GO:0030054,GO:0030594,GO:0032991,GO:0034220,GO:0035094,GO:0042166,GO:0042391,GO:0043005,GO:0045202,GO:0045211,GO:0050877,GO:0098691,GO:2000300	transmembrane signaling receptor activity|ion channel activity|extracellular ligand-gated ion channel activity|plasma membrane|integral component of plasma membrane|acetylcholine-gated channel complex|ion transport|signal transduction|chemical synaptic transmission|synaptic transmission, cholinergic|acetylcholine receptor activity|membrane|integral component of membrane|acetylcholine-gated cation…	mmu04080	Neuroactive ligand-receptor interaction
Chrnb4	20.3217	11.5192	29.1242	2.52566	1.33666	0.0157815	0.0996919	Up	0.200418	0.574476	0.305157	0.639748	0.131703	0.028459	0.325102	0.178951	108015	cholinergic receptor, nicotinic, beta polypeptide 4	GO:0001508,GO:0004888,GO:0005216,GO:0005230,GO:0005886,GO:0005887,GO:0005892,GO:0006811,GO:0006939,GO:0006940,GO:0007165,GO:0007268,GO:0007626,GO:0015464,GO:0016020,GO:0016021,GO:0022848,GO:0030054,GO:0030594,GO:0032991,GO:0034220,GO:0035094,GO:0035095,GO:0042166,GO:0042391,GO:0043005,GO:0044877,GO:0045202,GO:0045211,GO:0050877,GO:0051971,GO:0060084,GO:0098981,GO:1904315	action potential|transmembrane signaling receptor activity|ion channel activity|extracellular ligand-gated ion channel activity|plasma membrane|integral component of plasma membrane|acetylcholine-gated channel complex|ion transport|smooth muscle contraction|regulation of smooth muscle contraction|signal transduction|chemical synaptic transmission|locomotory behavior|acetylcholine receptor activit…	mmu04080,mmu04725	Neuroactive ligand-receptor interaction|Cholinergic synapse
Chst4	3.27718	5.32561	1.22876	0.231665	-2.10989	0.02598	0.136186	Down	0.0270595	0.025208	0.0255054	0.0499061	0.20548	0.0749269	0.0992383	0.157048	26887	carbohydrate sulfotransferase 4	GO:0000139,GO:0001517,GO:0005794,GO:0005802,GO:0005975,GO:0006044,GO:0006477,GO:0006790,GO:0006954,GO:0008146,GO:0016020,GO:0016021,GO:0016740,GO:0050901	Golgi membrane|N-acetylglucosamine 6-O-sulfotransferase activity|Golgi apparatus|trans-Golgi network|carbohydrate metabolic process|N-acetylglucosamine metabolic process|protein sulfation|sulfur compound metabolic process|inflammatory response|sulfotransferase activity|membrane|integral component of membrane|transferase activity|leukocyte tethering or rolling	mmu00533	Glycosaminoglycan biosynthesis - keratan sulfate
Clca3a1	19.7937	9.70721	29.8802	3.06995	1.61821	0.0106245	0.0762808	Up	0.173666	0.496136	0.207343	0.448411	0.0109896	0.0427445	0.254762	0.111991	12722	chloride channel accessory 3A1	GO:0005229,GO:0005886,GO:0005887,GO:0006508,GO:0006811,GO:0006821,GO:0008233,GO:0008237,GO:0016020,GO:0016787,GO:0046872	intracellular calcium activated chloride channel activity|plasma membrane|integral component of plasma membrane|proteolysis|ion transport|chloride transport|peptidase activity|metallopeptidase activity|membrane|hydrolase activity|metal ion binding	mmu04924,mmu04972	Renin secretion|Pancreatic secretion
Cldn2	5.42144	1.73469	9.1082	5.20506	2.37992	0.0490269	0.201964	Up	0.792237	0.024601	0.0248912	0.0974087	0.0250665	0	0.121061	0.0255443	12738	claudin 2	GO:0005198,GO:0005515,GO:0005886,GO:0005911,GO:0005923,GO:0007155,GO:0016020,GO:0016021,GO:0016338,GO:0030054,GO:0042802,GO:0070830	structural molecule activity|protein binding|plasma membrane|cell-cell junction|bicellular tight junction|cell adhesion|membrane|integral component of membrane|calcium-independent cell-cell adhesion via plasma membrane cell-adhesion molecules|cell junction|identical protein binding|bicellular tight junction assembly	mmu04514,mmu04530,mmu04670,mmu05160	Cell adhesion molecules|Tight junction|Leukocyte transendothelial migration|Hepatitis C
Clec18a	43.7591	56.3943	31.1238	0.552617	-0.855648	0.0116015	0.0812791	Down	0.196696	0.471183	0.476741	0.531197	0.693476	1.07632	0.708484	0.46207	353287	C-type lectin domain family 18, member A	GO:0005576,GO:0005615,GO:0030246,GO:0030247	extracellular region|extracellular space|carbohydrate binding|polysaccharide binding
Clec1a	25.4958	16.6392	34.3523	2.06664	1.04729	0.00293064	0.0305362	Up	0.376531	0.621816	0.46783	0.789136	0.178703	0.268549	0.298148	0.314552	243653	C-type lectin domain family 1, member a	GO:0016020,GO:0016021,GO:0030246	membrane|integral component of membrane|carbohydrate binding
Clec3b	34.8448	25.4164	44.2732	1.73848	0.797827	0.00799167	0.0625536	Up	3.21383	2.46869	1.70063	2.23574	0.856305	1.30102	1.70593	1.47256	21922	C-type lectin domain family 3, member b	GO:0001501,GO:0001503,GO:0001652,GO:0005509,GO:0005515,GO:0005576,GO:0005615,GO:0005737,GO:0008201,GO:0010756,GO:0030246,GO:0030282,GO:0031012,GO:0036143	skeletal system development|ossification|granular component|calcium ion binding|protein binding|extracellular region|extracellular space|cytoplasm|heparin binding|positive regulation of plasminogen activation|carbohydrate binding|bone mineralization|extracellular matrix|kringle domain binding
Clec5a	73.4841	49.6202	97.3481	1.96443	0.97411	2.90076e-05	0.000888391	Up	1.27384	1.023	1.72512	1.45822	0.583722	0.621658	0.563827	0.934762	23845	C-type lectin domain family 5, member a	GO:0001618,GO:0001819,GO:0002076,GO:0002376,GO:0005515,GO:0005829,GO:0005886,GO:0009986,GO:0016020,GO:0016021,GO:0030099,GO:0030246,GO:0033033,GO:0043066,GO:0045087	virus receptor activity|positive regulation of cytokine production|osteoblast development|immune system process|protein binding|cytosol|plasma membrane|cell surface|membrane|integral component of membrane|myeloid cell differentiation|carbohydrate binding|negative regulation of myeloid cell apoptotic process|negative regulation of apoptotic process|innate immune response
Clec7a	211.377	8.80405	413.95	46.8962	5.5514	1.55316e-77	4.178e-74	Up	10.7181	7.68246	13.6335	9.40397	0.197548	0.216103	0.26237	0.176149	56644	C-type lectin domain family 7, member a	GO:0001872,GO:0006910,GO:0008284,GO:0009986,GO:0016046,GO:0030335,GO:0032491,GO:0038187,GO:0050766,GO:0051251,GO:0051712,GO:0071226,GO:0090303,GO:1900017	(1->3)-beta-D-glucan binding|phagocytosis, recognition|positive regulation of cell population proliferation|cell surface|detection of fungus|positive regulation of cell migration|detection of molecule of fungal origin|pattern recognition receptor activity|positive regulation of phagocytosis|positive regulation of lymphocyte activation|positive regulation of killing of cells of other organism|cell…	mmu04145,mmu04613,mmu04625,mmu05152	Phagosome|Neutrophil extracellular trap formation|C-type lectin receptor signaling pathway|Tuberculosis
Clspn	75.5933	94.4748	56.7119	0.600152	-0.7366	0.00800458	0.0626141	Down	0.530587	0.596871	0.585039	0.47082	0.636673	1.45994	0.761832	0.648809	269582	claspin	GO:0000076,GO:0000077,GO:0000217,GO:0003677,GO:0005634,GO:0005654,GO:0005694,GO:0005794,GO:0006281,GO:0006974,GO:0007049,GO:0007095,GO:0010997,GO:0018105,GO:0032147,GO:0033314	DNA replication checkpoint signaling|DNA damage checkpoint signaling|DNA secondary structure binding|DNA binding|nucleus|nucleoplasm|chromosome|Golgi apparatus|DNA repair|cellular response to DNA damage stimulus|cell cycle|mitotic G2 DNA damage checkpoint signaling|anaphase-promoting complex binding|peptidyl-serine phosphorylation|activation of protein kinase activity|mitotic DNA replication chec…
Cmklr1	120.129	86.2837	153.974	1.78497	0.835899	3.09009e-08	2.30899e-06	Up	2.09706	2.18174	2.42389	2.35728	1.40937	1.04549	1.29116	1.16971	14747	chemokine-like receptor 1	GO:0002430,GO:0004875,GO:0004930,GO:0005886,GO:0006935,GO:0006954,GO:0007165,GO:0007186,GO:0007200,GO:0007204,GO:0010759,GO:0016020,GO:0016021,GO:0032088,GO:0032695,GO:0045600,GO:0050848,GO:0120162	complement receptor mediated signaling pathway|complement receptor activity|G protein-coupled receptor activity|plasma membrane|chemotaxis|inflammatory response|signal transduction|G protein-coupled receptor signaling pathway|phospholipase C-activating G protein-coupled receptor signaling pathway|positive regulation of cytosolic calcium ion concentration|positive regulation of macrophage chemotax…
Cngb1	17.6285	6.05294	29.2041	4.81628	2.26792	0.00177324	0.0215027	Up	0.625899	0.0655959	0.140114	0.0577176	0.0742634	0.0361062	0.0430393	0.0227037	333329	cyclic nucleotide gated channel beta 1	GO:0001750,GO:0005222,GO:0005223,GO:0007602,GO:0007608,GO:0016020,GO:0030553,GO:0033365,GO:0035845,GO:0043855,GO:0045494	photoreceptor outer segment|intracellular cAMP-activated cation channel activity|intracellular cGMP-activated cation channel activity|phototransduction|sensory perception of smell|membrane|cGMP binding|protein localization to organelle|photoreceptor cell outer segment organization|cyclic nucleotide-gated ion channel activity|photoreceptor cell maintenance	mmu04022,mmu04024,mmu04740,mmu04744	cGMP-PKG signaling pathway|cAMP signaling pathway|Olfactory transduction|Phototransduction
Cnksr1	4.38122	6.78692	1.97553	0.29056	-1.78309	0.0414337	0.182916	Down	0.0442324	0.061809	0.041692	0.0203946	0.251914	0.122478	0.162219	0.021393	194231	connector enhancer of kinase suppressor of Ras 1	GO:0005938,GO:0007265,GO:0007266,GO:0030674	cell cortex|Ras protein signal transduction|Rho protein signal transduction|protein-macromolecule adaptor activity
Cnpy1	3.81963	1.50266	6.1366	4.0697	2.02492	0.0239108	0.129714	Up	0.0582473	0.0542619	0.0960784	0.134282	0.0276443	0.0268808	0.0267021	0	269637	canopy FGF signaling regulator 1	GO:0005783	endoplasmic reticulum
Cnr2	14.3281	7.11899	21.5372	3.03356	1.60101	0.00178517	0.0216008	Up	0.373997	0.180211	0.243115	0.273528	0.0734484	0.0238066	0.070945	0.174646	12802	cannabinoid receptor 2 (macrophage)	GO:0004930,GO:0004949,GO:0005737,GO:0005783,GO:0005886,GO:0006954,GO:0007165,GO:0007186,GO:0007189,GO:0016020,GO:0016021,GO:0019222,GO:0019233,GO:0030425,GO:0030595,GO:0031234,GO:0032229,GO:0032496,GO:0033004,GO:0038171,GO:0042995,GO:0043005,GO:0043025,GO:0045759,GO:0050728,GO:0051001	G protein-coupled receptor activity|cannabinoid receptor activity|cytoplasm|endoplasmic reticulum|plasma membrane|inflammatory response|signal transduction|G protein-coupled receptor signaling pathway|adenylate cyclase-activating G protein-coupled receptor signaling pathway|membrane|integral component of membrane|regulation of metabolic process|sensory perception of pain|dendrite|leukocyte chemot…	mmu04080	Neuroactive ligand-receptor interaction
Cobl	2073.84	2636.38	1511.29	0.573335	-0.80255	3.78614e-10	3.94247e-08	Down	7.3448	11.483	9.39726	10.7291	16.1675	18.6335	14.4223	16.5666	12808	cordon-bleu WH2 repeat	GO:0000578,GO:0001726,GO:0001757,GO:0001843,GO:0001889,GO:0003779,GO:0003785,GO:0005515,GO:0005737,GO:0005856,GO:0005884,GO:0005886,GO:0005938,GO:0016020,GO:0030036,GO:0030041,GO:0030424,GO:0030425,GO:0030903,GO:0033504,GO:0042995,GO:0043025,GO:0044294,GO:0044295,GO:0048471,GO:0048565,GO:0048669,GO:0051639,GO:0051764,GO:1900006,GO:1900029,GO:1990357	embryonic axis specification|ruffle|somite specification|neural tube closure|liver development|actin binding|actin monomer binding|protein binding|cytoplasm|cytoskeleton|actin filament|plasma membrane|cell cortex|membrane|actin cytoskeleton organization|actin filament polymerization|axon|dendrite|notochord development|floor plate development|cell projection|neuronal cell body|dendritic growth con…
Coch	551.434	692.113	410.755	0.593528	-0.752611	2.15439e-05	0.000711081	Down	7.35193	9.61718	8.67249	9.09363	11.7005	20.5605	13.2593	11.0292	12810	cochlin	GO:0005515,GO:0005518,GO:0005576,GO:0007605,GO:0008360,GO:0031012,GO:0042742,GO:0045089,GO:0062023	protein binding|collagen binding|extracellular region|sensory perception of sound|regulation of cell shape|extracellular matrix|defense response to bacterium|positive regulation of innate immune response|collagen-containing extracellular matrix
Col13a1	22.3427	16.8466	27.8387	1.65023	0.722664	0.0329021	0.157252	Up	0.217093	0.250777	0.22918	0.232225	0.0824265	0.184345	0.159234	0.117597	12817	collagen, type XIII, alpha 1	GO:0001501,GO:0001503,GO:0001763,GO:0001958,GO:0005201,GO:0005581,GO:0005615,GO:0005886,GO:0005911,GO:0007155,GO:0007160,GO:0007275,GO:0008201,GO:0016020,GO:0016021,GO:0030020,GO:0030054,GO:0030154,GO:0030198,GO:0030199,GO:0030903,GO:0031012,GO:0045202,GO:0045211,GO:0062023,GO:0098609	skeletal system development|ossification|morphogenesis of a branching structure|endochondral ossification|extracellular matrix structural constituent|collagen trimer|extracellular space|plasma membrane|cell-cell junction|cell adhesion|cell-matrix adhesion|multicellular organism development|heparin binding|membrane|integral component of membrane|extracellular matrix structural constituent conferri…	mmu04974	Protein digestion and absorption
Col15a1	74.1335	58.3989	89.8681	1.5396	0.622552	0.000594943	0.00956929	Up	1.02	0.871846	0.89204	0.853329	0.568938	0.601754	0.482059	0.630641	12819	collagen, type XV, alpha 1	GO:0001525,GO:0001886,GO:0005201,GO:0005515,GO:0005576,GO:0005581,GO:0005604,GO:0005615,GO:0007155,GO:0030020,GO:0030198,GO:0031012,GO:0062023	angiogenesis|endothelial cell morphogenesis|extracellular matrix structural constituent|protein binding|extracellular region|collagen trimer|basement membrane|extracellular space|cell adhesion|extracellular matrix structural constituent conferring tensile strength|extracellular matrix organization|extracellular matrix|collagen-containing extracellular matrix	mmu04974	Protein digestion and absorption
Col28a1	8.53174	11.9006	5.16286	0.43506	-1.20071	0.0320977	0.15464	Down	0.0405745	0.0661471	0.0382442	0.0561239	0.154054	0.0561748	0.102302	0.137367	213945	collagen, type XXVIII, alpha 1	GO:0004867,GO:0005201,GO:0005576,GO:0005581,GO:0005604,GO:0005615,GO:0007155,GO:0010466,GO:0030020,GO:0030198,GO:0030414,GO:0031012,GO:0062023	serine-type endopeptidase inhibitor activity|extracellular matrix structural constituent|extracellular region|collagen trimer|basement membrane|extracellular space|cell adhesion|negative regulation of peptidase activity|extracellular matrix structural constituent conferring tensile strength|extracellular matrix organization|peptidase inhibitor activity|extracellular matrix|collagen-containing ext…	mmu04974	Protein digestion and absorption
Cort	71.8801	93.0841	50.6762	0.545053	-0.875531	0.00386968	0.0370055	Down	1.72393	5.08559	5.59694	6.18228	7.54546	7.60226	10.5373	7.504	12854	cortistatin	GO:0001664,GO:0005179,GO:0005184,GO:0005576,GO:0007193,GO:0007218,GO:0043240,GO:0045187	G protein-coupled receptor binding|hormone activity|neuropeptide hormone activity|extracellular region|adenylate cyclase-inhibiting G protein-coupled receptor signaling pathway|neuropeptide signaling pathway|Fanconi anaemia nuclear complex|regulation of circadian sleep/wake cycle, sleep	mmu04080	Neuroactive ligand-receptor interaction
Cpne9	587.749	734.131	441.366	0.601322	-0.733791	0.00301327	0.0311159	Down	4.04808	7.46254	5.99208	6.63783	9.10556	12.7088	7.4622	9.58245	211232	copine family member IX	GO:0005544,GO:0005886,GO:0030154,GO:0046872,GO:0071277,GO:1903861	calcium-dependent phospholipid binding|plasma membrane|cell differentiation|metal ion binding|cellular response to calcium ion|positive regulation of dendrite extension
Crb1	43.337	33.9333	52.7407	1.55453	0.636475	0.030357	0.149106	Up	0.16066	0.0706762	0.105162	0.117288	0.0889579	0.0700247	0.0491005	0.0733862	170788	crumbs family member 1, photoreceptor morphogenesis associated	GO:0001917,GO:0001974,GO:0005509,GO:0005515,GO:0005576,GO:0005737,GO:0005886,GO:0005902,GO:0005912,GO:0007009,GO:0007157,GO:0007601,GO:0010001,GO:0010467,GO:0010842,GO:0016020,GO:0016021,GO:0030054,GO:0032991,GO:0034613,GO:0035845,GO:0042462,GO:0042995,GO:0045177,GO:0045197,GO:0045494,GO:0050908,GO:0060041,GO:0060042,GO:0060060,GO:0061024,GO:0061159,GO:0071482	photoreceptor inner segment|blood vessel remodeling|calcium ion binding|protein binding|extracellular region|cytoplasm|plasma membrane|microvillus|adherens junction|plasma membrane organization|heterophilic cell-cell adhesion via plasma membrane cell adhesion molecules|visual perception|glial cell differentiation|gene expression|retina layer formation|membrane|integral component of membrane|cell …	mmu04390	Hippo signaling pathway
Crhr2	36.9972	26.0423	47.9522	1.84007	0.879764	0.0218885	0.122454	Up	1.42393	0.353734	1.07372	0.665295	0.540641	0.525709	0.348142	0.422392	12922	corticotropin releasing hormone receptor 2	GO:0004888,GO:0004930,GO:0005179,GO:0005515,GO:0005783,GO:0005791,GO:0005794,GO:0005886,GO:0007015,GO:0007165,GO:0007166,GO:0007186,GO:0007188,GO:0007205,GO:0008528,GO:0009986,GO:0010460,GO:0010628,GO:0010629,GO:0010700,GO:0014064,GO:0015056,GO:0016020,GO:0016021,GO:0016525,GO:0017046,GO:0019233,GO:0030424,GO:0030425,GO:0030855,GO:0032755,GO:0032811,GO:0032874,GO:0033685,GO:0035482,GO:0042423,GO:…	transmembrane signaling receptor activity|G protein-coupled receptor activity|hormone activity|protein binding|endoplasmic reticulum|rough endoplasmic reticulum|Golgi apparatus|plasma membrane|actin filament organization|signal transduction|cell surface receptor signaling pathway|G protein-coupled receptor signaling pathway|adenylate cyclase-modulating G protein-coupled receptor signaling pathway…	mmu04080,mmu04934	Neuroactive ligand-receptor interaction|Cushing syndrome
Crispld2	57.0275	43.2216	70.8334	1.63883	0.712669	0.0260238	0.136278	Up	0.493593	1.07695	0.734597	1.22177	0.616476	0.371659	0.726466	0.376936	78892	cysteine-rich secretory protein LCCL domain containing 2	GO:0005539,GO:0005576,GO:0005615,GO:0008201,GO:0030133,GO:0030198,GO:0031012,GO:0060325	glycosaminoglycan binding|extracellular region|extracellular space|heparin binding|transport vesicle|extracellular matrix organization|extracellular matrix|face morphogenesis
Crocc2	14.8833	9.02133	20.7452	2.29371	1.19768	0.0318251	0.154024	Up	0.127806	0.0501311	0.253612	0.105451	0.0574646	0.0248345	0.0986773	0.0455467	381284	ciliary rootlet coiled-coil, rootletin family member 2
Csf1	545.313	392.571	698.055	1.77874	0.830859	1.66525e-18	4.33501e-16	Up	8.93391	7.56916	8.74424	7.6734	4.71118	4.28697	3.95509	4.94323	12977	colony stimulating factor 1 (macrophage)	GO:0001503,GO:0001954,GO:0002158,GO:0002376,GO:0002931,GO:0003006,GO:0005125,GO:0005157,GO:0005515,GO:0005576,GO:0005615,GO:0005886,GO:0006954,GO:0007169,GO:0008083,GO:0008283,GO:0008284,GO:0010628,GO:0010744,GO:0010759,GO:0016020,GO:0016021,GO:0016604,GO:0030225,GO:0030278,GO:0030316,GO:0030335,GO:0032270,GO:0032946,GO:0038145,GO:0040018,GO:0042476,GO:0042488,GO:0042802,GO:0042803,GO:0045087,GO:…	ossification|positive regulation of cell-matrix adhesion|osteoclast proliferation|immune system process|response to ischemia|developmental process involved in reproduction|cytokine activity|macrophage colony-stimulating factor receptor binding|protein binding|extracellular region|extracellular space|plasma membrane|inflammatory response|transmembrane receptor protein tyrosine kinase signaling pat…	mmu04010,mmu04014,mmu04015,mmu04060,mmu04061,mmu04151,mmu04380,mmu04640,mmu04668,mmu05010,mmu05022,mmu05323	MAPK signaling pathway|Ras signaling pathway|Rap1 signaling pathway|Cytokine-cytokine receptor interaction|Viral protein interaction with cytokine and cytokine receptor|PI3K-Akt signaling pathway|Osteoclast differentiation|Hematopoietic cell lineage|TNF signaling pathway|Alzheimer disease|Pathways of neurodegeneration - multiple diseases|Rheumatoid arthritis
Csf1r	3002.54	2195.59	3809.49	1.73513	0.795042	1.55605e-29	8.96951e-27	Up	52.5399	46.8878	59.182	52.869	29.6213	29.3095	28.797	30.158	12978	colony stimulating factor 1 receptor	GO:0000166,GO:0001934,GO:0002244,GO:0002376,GO:0002931,GO:0004672,GO:0004713,GO:0004714,GO:0005011,GO:0005515,GO:0005524,GO:0005654,GO:0005886,GO:0005887,GO:0006468,GO:0006954,GO:0007169,GO:0007275,GO:0007411,GO:0008283,GO:0008284,GO:0008285,GO:0008360,GO:0009986,GO:0010759,GO:0016020,GO:0016021,GO:0016301,GO:0016310,GO:0016740,GO:0018108,GO:0019221,GO:0019903,GO:0019955,GO:0021772,GO:0021879,GO:…	nucleotide binding|positive regulation of protein phosphorylation|hematopoietic progenitor cell differentiation|immune system process|response to ischemia|protein kinase activity|protein tyrosine kinase activity|transmembrane receptor protein tyrosine kinase activity|macrophage colony-stimulating factor receptor activity|protein binding|ATP binding|nucleoplasm|plasma membrane|integral component o…	mmu04010,mmu04014,mmu04015,mmu04060,mmu04061,mmu04151,mmu04380,mmu04640,mmu05200,mmu05202,mmu05221	MAPK signaling pathway|Ras signaling pathway|Rap1 signaling pathway|Cytokine-cytokine receptor interaction|Viral protein interaction with cytokine and cytokine receptor|PI3K-Akt signaling pathway|Osteoclast differentiation|Hematopoietic cell lineage|Pathways in cancer|Transcriptional misregulation in cancer|Acute myeloid leukemia
Csf2rb	45.6353	29.7636	61.5069	2.06481	1.04601	8.87272e-06	0.000326954	Up	0.780179	0.673357	0.681299	0.581905	0.25048	0.349459	0.326097	0.344039	12983	colony stimulating factor 2 receptor, beta, low-affinity (granulocyte-macrophage)	GO:0001558,GO:0004896,GO:0005515,GO:0016020,GO:0016021,GO:0019221	regulation of cell growth|cytokine receptor activity|protein binding|membrane|integral component of membrane|cytokine-mediated signaling pathway	mmu04060,mmu04210,mmu04630,mmu05200	Cytokine-cytokine receptor interaction|Apoptosis|JAK-STAT signaling pathway|Pathways in cancer
Csf3r	266.231	155.605	376.857	2.42134	1.27581	1.69156e-23	6.06705e-21	Up	4.93394	4.59636	6.1088	4.56271	1.89185	2.18694	2.04461	1.9414	12986	colony stimulating factor 3 receptor (granulocyte)	GO:0004896,GO:0005515,GO:0005886,GO:0007155,GO:0009897,GO:0016020,GO:0016021,GO:0019221,GO:0019955,GO:0030593,GO:0043235,GO:0045637,GO:0051916	cytokine receptor activity|protein binding|plasma membrane|cell adhesion|external side of plasma membrane|membrane|integral component of membrane|cytokine-mediated signaling pathway|cytokine binding|neutrophil chemotaxis|receptor complex|regulation of myeloid cell differentiation|granulocyte colony-stimulating factor binding	mmu04060,mmu04151,mmu04630,mmu04640,mmu05200	Cytokine-cytokine receptor interaction|PI3K-Akt signaling pathway|JAK-STAT signaling pathway|Hematopoietic cell lineage|Pathways in cancer
Cspg4b	55.5656	32.0784	79.0527	2.46281	1.30031	1.32123e-06	6.36558e-05	Up	0.68541	0.327885	0.453977	0.415675	0.152392	0.165281	0.186828	0.232945	408066	chondroitin sulfate proteoglycan 4B
Cst7	609.104	8.04721	1210.16	150.04	7.2292	4.42876e-92	2.38267e-88	Up	64.3841	57.4952	83.7846	58.3782	0.538448	0.0523577	0.676124	0.438969	13011	cystatin F (leukocystatin)	GO:0004869,GO:0005576,GO:0005615,GO:0005737,GO:0005764,GO:0005768,GO:0005770,GO:0005771,GO:0005783,GO:0005794,GO:0006955,GO:0010466,GO:0030414,GO:0031410,GO:0031643,GO:0042803,GO:0097340,GO:1903979	cysteine-type endopeptidase inhibitor activity|extracellular region|extracellular space|cytoplasm|lysosome|endosome|late endosome|multivesicular body|endoplasmic reticulum|Golgi apparatus|immune response|negative regulation of peptidase activity|peptidase inhibitor activity|cytoplasmic vesicle|positive regulation of myelination|protein homodimerization activity|inhibition of cysteine-type endopep…
Ctsa	2448.34	1909.87	2986.81	1.56404	0.645273	1.44767e-20	4.76844e-18	Up	43.3301	41.7265	48.3729	41.4027	27.3184	27.8562	24.8941	28.0305	19025	cathepsin A	GO:0004180,GO:0004185,GO:0005515,GO:0005739,GO:0005764,GO:0005765,GO:0006508,GO:0008233,GO:0016787,GO:0031647,GO:0043231,GO:1904715	carboxypeptidase activity|serine-type carboxypeptidase activity|protein binding|mitochondrion|lysosome|lysosomal membrane|proteolysis|peptidase activity|hydrolase activity|regulation of protein stability|intracellular membrane-bounded organelle|negative regulation of chaperone-mediated autophagy	mmu04142,mmu04614	Lysosome|Renin-angiotensin system
Ctsc	284.585	203.979	365.191	1.78911	0.839239	7.63862e-11	8.74379e-09	Up	1.84534	1.45748	2.0135	1.72944	0.823447	0.985839	1.09882	0.89735	13032	cathepsin C	GO:0001913,GO:0004197,GO:0004252,GO:0005615,GO:0005654,GO:0005737,GO:0005764,GO:0005783,GO:0005794,GO:0005813,GO:0006508,GO:0008233,GO:0008234,GO:0008239,GO:0010033,GO:0016505,GO:0016787,GO:0019902,GO:0031404,GO:0031642,GO:0042802,GO:0043231,GO:0043621,GO:0051087,GO:0051603,GO:0062023,GO:1903052,GO:1903980,GO:2001235	T cell mediated cytotoxicity|cysteine-type endopeptidase activity|serine-type endopeptidase activity|extracellular space|nucleoplasm|cytoplasm|lysosome|endoplasmic reticulum|Golgi apparatus|centrosome|proteolysis|peptidase activity|cysteine-type peptidase activity|dipeptidyl-peptidase activity|response to organic substance|peptidase activator activity involved in apoptotic process|hydrolase activ…	mmu04142,mmu04210	Lysosome|Apoptosis
Ctsd	16097.3	8534.23	23660.4	2.7724	1.47113	1.28816e-63	2.3101e-60	Up	657.762	584.245	800.859	612.451	220.451	234.964	235.407	235.434	13033	cathepsin D	GO:0000045,GO:0004175,GO:0004190,GO:0005515,GO:0005576,GO:0005615,GO:0005739,GO:0005764,GO:0005765,GO:0006508,GO:0008233,GO:0010008,GO:0016787,GO:0042159,GO:0042277,GO:0043065,GO:0043280,GO:0045121,GO:0060441,GO:0062023,GO:0070001,GO:0070201	autophagosome assembly|endopeptidase activity|aspartic-type endopeptidase activity|protein binding|extracellular region|extracellular space|mitochondrion|lysosome|lysosomal membrane|proteolysis|peptidase activity|endosome membrane|hydrolase activity|lipoprotein catabolic process|peptide binding|positive regulation of apoptotic process|positive regulation of cysteine-type endopeptidase activity in…	mmu04071,mmu04140,mmu04142,mmu04210,mmu04915,mmu05152,mmu05415	Sphingolipid signaling pathway|Autophagy - animal|Lysosome|Apoptosis|Estrogen signaling pathway|Tuberculosis|Diabetic cardiomyopathy
Ctse	11.3558	0.991943	21.7197	21.5713	4.43104	2.13646e-07	1.35758e-05	Up	0.554043	0.294934	0.820635	0.535242	0	0.0487025	0.0483787	0	13034	cathepsin E	GO:0004190,GO:0004252,GO:0005768,GO:0006508,GO:0008233,GO:0016540,GO:0016787,GO:0019886,GO:0042802	aspartic-type endopeptidase activity|serine-type endopeptidase activity|endosome|proteolysis|peptidase activity|protein autoprocessing|hydrolase activity|antigen processing and presentation of exogenous peptide antigen via MHC class II|identical protein binding	mmu04142	Lysosome
Ctsh	423.066	292.248	553.883	1.89515	0.922313	6.5791e-23	2.3084e-20	Up	16.6121	16.7547	19.5094	18.4383	8.55177	8.99568	9.73425	9.13594	13036	cathepsin H	GO:0001520,GO:0001669,GO:0001913,GO:0002764,GO:0004175,GO:0004177,GO:0004197,GO:0004252,GO:0005615,GO:0005764,GO:0005829,GO:0005930,GO:0006508,GO:0008233,GO:0008234,GO:0008284,GO:0008656,GO:0010628,GO:0010634,GO:0010813,GO:0010815,GO:0010952,GO:0016505,GO:0016787,GO:0030108,GO:0030335,GO:0030984,GO:0031638,GO:0031648,GO:0032526,GO:0033619,GO:0036464,GO:0043066,GO:0043129,GO:0043231,GO:0043621,GO:…	outer dense fiber|acrosomal vesicle|T cell mediated cytotoxicity|immune response-regulating signaling pathway|endopeptidase activity|aminopeptidase activity|cysteine-type endopeptidase activity|serine-type endopeptidase activity|extracellular space|lysosome|cytosol|axoneme|proteolysis|peptidase activity|cysteine-type peptidase activity|positive regulation of cell population proliferation|cysteine…	mmu04142,mmu04210	Lysosome|Apoptosis
Ctsl	2046.88	1539.01	2554.75	1.66001	0.731191	2.05536e-25	8.50604e-23	Up	39.4151	34.5473	41.1761	38.568	20.6663	23.3437	22.0412	23.4809	13039	cathepsin L	GO:0004175,GO:0004177,GO:0004197,GO:0005515,GO:0005576,GO:0005615,GO:0005634,GO:0005730,GO:0005737,GO:0005764,GO:0005773,GO:0005886,GO:0005902,GO:0006508,GO:0006590,GO:0006955,GO:0007154,GO:0008233,GO:0008234,GO:0009897,GO:0010839,GO:0016020,GO:0016485,GO:0016540,GO:0016787,GO:0016807,GO:0030141,GO:0030574,GO:0030984,GO:0031069,GO:0031410,GO:0042277,GO:0042393,GO:0042637,GO:0043005,GO:0043204,GO:…	endopeptidase activity|aminopeptidase activity|cysteine-type endopeptidase activity|protein binding|extracellular region|extracellular space|nucleus|nucleolus|cytoplasm|lysosome|vacuole|plasma membrane|microvillus|proteolysis|thyroid hormone generation|immune response|cell communication|peptidase activity|cysteine-type peptidase activity|external side of plasma membrane|negative regulation of ker…	mmu04140,mmu04142,mmu04145,mmu04210,mmu04612,mmu05205,mmu05323,mmu05418	Autophagy - animal|Lysosome|Phagosome|Apoptosis|Antigen processing and presentation|Proteoglycans in cancer|Rheumatoid arthritis|Fluid shear stress and atherosclerosis
Ctss	3156.4	1881.6	4431.21	2.355	1.23573	1.63713e-27	7.80381e-25	Up	166.521	132.602	209.386	149.996	71.8634	66.8126	67.2891	64.378	13040	cathepsin S	GO:0001968,GO:0004197,GO:0005518,GO:0005576,GO:0005615,GO:0005764,GO:0005770,GO:0006508,GO:0006955,GO:0008233,GO:0008234,GO:0009986,GO:0010447,GO:0016020,GO:0016485,GO:0016787,GO:0019886,GO:0030574,GO:0031410,GO:0031905,GO:0034769,GO:0043231,GO:0043236,GO:0043394,GO:0045335,GO:0045453,GO:0048002,GO:0050729,GO:0051603,GO:0051930,GO:2001259	fibronectin binding|cysteine-type endopeptidase activity|collagen binding|extracellular region|extracellular space|lysosome|late endosome|proteolysis|immune response|peptidase activity|cysteine-type peptidase activity|cell surface|response to acidic pH|membrane|protein processing|hydrolase activity|antigen processing and presentation of exogenous peptide antigen via MHC class II|collagen cataboli…	mmu04142,mmu04145,mmu04210,mmu04612,mmu05152	Lysosome|Phagosome|Apoptosis|Antigen processing and presentation|Tuberculosis
Ctsz	1845.21	1013.53	2676.89	2.6413	1.40125	4.40777e-53	5.92845e-50	Up	92.1712	90.1706	119.791	97.604	35.7626	37.392	36.075	37.1958	64138	cathepsin Z	GO:0004180,GO:0004197,GO:0005615,GO:0005764,GO:0005783,GO:0006508,GO:0008233,GO:0008234,GO:0009986,GO:0010757,GO:0010977,GO:0016787,GO:0030426,GO:0031410,GO:0032091,GO:0043525,GO:0051603,GO:0060441,GO:0062023,GO:0099738,GO:1901214,GO:2000179	carboxypeptidase activity|cysteine-type endopeptidase activity|extracellular space|lysosome|endoplasmic reticulum|proteolysis|peptidase activity|cysteine-type peptidase activity|cell surface|negative regulation of plasminogen activation|negative regulation of neuron projection development|hydrolase activity|growth cone|cytoplasmic vesicle|negative regulation of protein binding|positive regulation…	mmu04142,mmu04210	Lysosome|Apoptosis
Cx3cr1	1847.88	1350.11	2345.64	1.73744	0.796961	2.1858e-26	9.79968e-24	Up	33.0107	29.572	36.804	35.0449	18.8145	19.4091	18.2689	18.337	13051	chemokine (C-X3-C motif) receptor 1	GO:0001774,GO:0002052,GO:0002250,GO:0002282,GO:0002881,GO:0002931,GO:0004896,GO:0004930,GO:0004950,GO:0005886,GO:0005887,GO:0006935,GO:0006955,GO:0007155,GO:0007165,GO:0007186,GO:0007200,GO:0007204,GO:0007420,GO:0007613,GO:0009897,GO:0009986,GO:0016020,GO:0016021,GO:0016493,GO:0016495,GO:0016525,GO:0019221,GO:0019722,GO:0019957,GO:0019960,GO:0021626,GO:0021795,GO:0030336,GO:0030595,GO:0031737,GO:…	microglial cell activation|positive regulation of neuroblast proliferation|adaptive immune response|microglial cell activation involved in immune response|negative regulation of chronic inflammatory response to non-antigenic stimulus|response to ischemia|cytokine receptor activity|G protein-coupled receptor activity|chemokine receptor activity|plasma membrane|integral component of plasma membrane…	mmu04060,mmu04061,mmu04062	Cytokine-cytokine receptor interaction|Viral protein interaction with cytokine and cytokine receptor|Chemokine signaling pathway
Cxcl10	19.1542	8.28957	30.0189	3.61637	1.85454	0.000647712	0.0101939	Up	0.914418	1.84568	2.2984	0.796389	0.675089	0.375111	0.465771	0.0491398	15945	chemokine (C-X-C motif) ligand 10	GO:0002690,GO:0005125,GO:0005576,GO:0005615,GO:0006935,GO:0006952,GO:0006954,GO:0006955,GO:0007186,GO:0007189,GO:0008009,GO:0008201,GO:0008284,GO:0009617,GO:0009897,GO:0010818,GO:0010819,GO:0016525,GO:0030335,GO:0030593,GO:0031640,GO:0042056,GO:0042118,GO:0042127,GO:0042981,GO:0045236,GO:0045662,GO:0048248,GO:0051281,GO:0051607,GO:0061844,GO:0070098,GO:0071222,GO:0090026,GO:1901509,GO:1901740,GO:…	positive regulation of leukocyte chemotaxis|cytokine activity|extracellular region|extracellular space|chemotaxis|defense response|inflammatory response|immune response|G protein-coupled receptor signaling pathway|adenylate cyclase-activating G protein-coupled receptor signaling pathway|chemokine activity|heparin binding|positive regulation of cell population proliferation|response to bacterium|e…	mmu04060,mmu04061,mmu04062,mmu04620,mmu04622,mmu04623,mmu04657,mmu04668,mmu05160,mmu05164,mmu05169,mmu05171	Cytokine-cytokine receptor interaction|Viral protein interaction with cytokine and cytokine receptor|Chemokine signaling pathway|Toll-like receptor signaling pathway|RIG-I-like receptor signaling pathway|Cytosolic DNA-sensing pathway|IL-17 signaling pathway|TNF signaling pathway|Hepatitis C|Influenza A|Epstein-Barr virus infection|Coronavirus disease - COVID-19
Cxcl16	53.7457	27.6621	79.8293	2.87974	1.52594	4.39648e-09	3.89885e-07	Up	3.33419	2.30337	3.4605	2.41825	0.640078	1.17565	1.16783	0.869705	66102	chemokine (C-X-C motif) ligand 16	GO:0005041,GO:0005044,GO:0005125,GO:0005615,GO:0006898,GO:0006935,GO:0008009,GO:0010818,GO:0016020,GO:0016021,GO:0030307,GO:0030335,GO:0034097,GO:0034341,GO:0034612,GO:0042379,GO:0048247,GO:0071222	low-density lipoprotein particle receptor activity|scavenger receptor activity|cytokine activity|extracellular space|receptor-mediated endocytosis|chemotaxis|chemokine activity|T cell chemotaxis|membrane|integral component of membrane|positive regulation of cell growth|positive regulation of cell migration|response to cytokine|response to interferon-gamma|response to tumor necrosis factor|chemoki…	mmu04060,mmu04062	Cytokine-cytokine receptor interaction|Chemokine signaling pathway
Cxcl5	16.8047	5.58048	28.0289	5.03526	2.33207	0.000175257	0.00370241	Up	0.371529	0.566359	2.16481	0.529483	0.224418	0.124697	0.123868	0.228696	20311	chemokine (C-X-C motif) ligand 5	GO:0001776,GO:0005125,GO:0005576,GO:0005615,GO:0006935,GO:0006952,GO:0006954,GO:0006955,GO:0008009,GO:0010976,GO:0030593,GO:0031100,GO:0032496,GO:0032642,GO:0042119,GO:0045236,GO:0046427,GO:0061844,GO:0070098,GO:0070951,GO:0071222	leukocyte homeostasis|cytokine activity|extracellular region|extracellular space|chemotaxis|defense response|inflammatory response|immune response|chemokine activity|positive regulation of neuron projection development|neutrophil chemotaxis|animal organ regeneration|response to lipopolysaccharide|regulation of chemokine production|neutrophil activation|CXCR chemokine receptor binding|positive reg…	mmu04060,mmu04061,mmu04062,mmu04657,mmu04668,mmu05133,mmu05323	Cytokine-cytokine receptor interaction|Viral protein interaction with cytokine and cytokine receptor|Chemokine signaling pathway|IL-17 signaling pathway|TNF signaling pathway|Pertussis|Rheumatoid arthritis
Cxcr4	46.8012	29.6908	63.9115	2.15326	1.10652	0.000805194	0.0119288	Up	0.563987	1.34067	1.09985	1.75752	0.4615	0.502605	0.67757	0.50792	12767	chemokine (C-X-C motif) receptor 4	GO:0001569,GO:0001667,GO:0001764,GO:0001822,GO:0001934,GO:0002064,GO:0003281,GO:0003779,GO:0004930,GO:0004950,GO:0005515,GO:0005634,GO:0005737,GO:0005764,GO:0005768,GO:0005769,GO:0005770,GO:0005886,GO:0005911,GO:0006935,GO:0006955,GO:0007165,GO:0007186,GO:0007204,GO:0007281,GO:0007399,GO:0007420,GO:0008045,GO:0008354,GO:0009887,GO:0009897,GO:0009986,GO:0016020,GO:0016021,GO:0016477,GO:0016493,GO:…	branching involved in blood vessel morphogenesis|ameboidal-type cell migration|neuron migration|kidney development|positive regulation of protein phosphorylation|epithelial cell development|ventricular septum development|actin binding|G protein-coupled receptor activity|chemokine receptor activity|protein binding|nucleus|cytoplasm|lysosome|endosome|early endosome|late endosome|plasma membrane|cel…	mmu04020,mmu04060,mmu04061,mmu04062,mmu04144,mmu04360,mmu04670,mmu04672,mmu04810,mmu05163,mmu05170,mmu05200	Calcium signaling pathway|Cytokine-cytokine receptor interaction|Viral protein interaction with cytokine and cytokine receptor|Chemokine signaling pathway|Endocytosis|Axon guidance|Leukocyte transendothelial migration|Intestinal immune network for IgA production|Regulation of actin cytoskeleton|Human cytomegalovirus infection|Human immunodeficiency virus 1 infection|Pathways in cancer
Cxcr6	7.3259	4.29608	10.3557	2.41282	1.27072	0.0305618	0.149838	Up	0.295467	0.330301	0.278498	0.272466	0.0560918	0.081814	0.13545	0.200064	80901	chemokine (C-X-C motif) receptor 6	GO:0004930,GO:0004950,GO:0005886,GO:0006935,GO:0006954,GO:0006955,GO:0007165,GO:0007186,GO:0007204,GO:0009897,GO:0015026,GO:0016020,GO:0016021,GO:0016493,GO:0016494,GO:0019722,GO:0019957,GO:0019958,GO:0060326	G protein-coupled receptor activity|chemokine receptor activity|plasma membrane|chemotaxis|inflammatory response|immune response|signal transduction|G protein-coupled receptor signaling pathway|positive regulation of cytosolic calcium ion concentration|external side of plasma membrane|coreceptor activity|membrane|integral component of membrane|C-C chemokine receptor activity|C-X-C chemokine recep…	mmu04060,mmu04062	Cytokine-cytokine receptor interaction|Chemokine signaling pathway
Cyba	231.001	146.341	315.662	2.1561	1.10843	1.45032e-14	2.7539e-12	Up	19.9704	20.8008	27.9226	20.7263	8.95341	10.6106	11.2833	9.26664	13057	cytochrome b-245, alpha polypeptide	GO:0001725,GO:0001938,GO:0003106,GO:0005515,GO:0005634,GO:0005737,GO:0005739,GO:0005768,GO:0005794,GO:0005886,GO:0005925,GO:0006801,GO:0006954,GO:0009055,GO:0014895,GO:0016020,GO:0016175,GO:0016324,GO:0016491,GO:0017004,GO:0017124,GO:0020037,GO:0030307,GO:0030425,GO:0032755,GO:0032760,GO:0032930,GO:0033864,GO:0034137,GO:0042554,GO:0043020,GO:0043025,GO:0045087,GO:0045730,GO:0045777,GO:0046872,GO:…	stress fiber|positive regulation of endothelial cell proliferation|negative regulation of glomerular filtration by angiotensin|protein binding|nucleus|cytoplasm|mitochondrion|endosome|Golgi apparatus|plasma membrane|focal adhesion|superoxide metabolic process|inflammatory response|electron transfer activity|smooth muscle hypertrophy|membrane|superoxide-generating NAD(P)H oxidase activity|apical p…	mmu04145,mmu04380,mmu04613,mmu04621,mmu04670,mmu05020,mmu05140,mmu05415,mmu05417,mmu05418	Phagosome|Osteoclast differentiation|Neutrophil extracellular trap formation|NOD-like receptor signaling pathway|Leukocyte transendothelial migration|Prion disease|Leishmaniasis|Diabetic cardiomyopathy|Lipid and atherosclerosis|Fluid shear stress and atherosclerosis
Cybb	37.4341	20.1194	54.7487	2.7159	1.44143	1.092e-07	7.34368e-06	Up	0.619906	0.588388	0.661475	0.593221	0.222045	0.269891	0.246648	0.135766	13058	cytochrome b-245, beta polypeptide	GO:0005244,GO:0005515,GO:0005635,GO:0005737,GO:0005739,GO:0005783,GO:0005791,GO:0005794,GO:0005886,GO:0005887,GO:0006801,GO:0006811,GO:0006952,GO:0006954,GO:0009055,GO:0016020,GO:0016021,GO:0016175,GO:0016491,GO:0020037,GO:0030425,GO:0032760,GO:0034765,GO:0042493,GO:0042554,GO:0043020,GO:0043025,GO:0045087,GO:0045335,GO:0045730,GO:0045766,GO:0046872,GO:0046982,GO:0050660,GO:0050665,GO:0097038,GO:…	voltage-gated ion channel activity|protein binding|nuclear envelope|cytoplasm|mitochondrion|endoplasmic reticulum|rough endoplasmic reticulum|Golgi apparatus|plasma membrane|integral component of plasma membrane|superoxide metabolic process|ion transport|defense response|inflammatory response|electron transfer activity|membrane|integral component of membrane|superoxide-generating NAD(P)H oxidase …	mmu04066,mmu04145,mmu04216,mmu04217,mmu04613,mmu04621,mmu04670,mmu04933,mmu05010,mmu05020,mmu05022,mmu05140,mmu05171,mmu05415,mmu05417	HIF-1 signaling pathway|Phagosome|Ferroptosis|Necroptosis|Neutrophil extracellular trap formation|NOD-like receptor signaling pathway|Leukocyte transendothelial migration|AGE-RAGE signaling pathway in diabetic complications|Alzheimer disease|Prion disease|Pathways of neurodegeneration - multiple diseases|Leishmaniasis|Coronavirus disease - COVID-19|Diabetic cardiomyopathy|Lipid and atherosclerosis
Cybrd1	61.5596	43.6023	79.5168	1.82285	0.866196	0.00534671	0.0467465	Up	0.891388	0.440211	1.12363	0.831902	0.275241	0.337027	0.551413	0.581752	73649	cytochrome b reductase 1	GO:0000293,GO:0005765,GO:0005886,GO:0006879,GO:0010039,GO:0016020,GO:0016021,GO:0016324,GO:0016491,GO:0016722,GO:0031526,GO:0042802,GO:0046872,GO:0055072,GO:0140571,GO:0140575,GO:0140576	ferric-chelate reductase activity|lysosomal membrane|plasma membrane|cellular iron ion homeostasis|response to iron ion|membrane|integral component of membrane|apical plasma membrane|oxidoreductase activity|oxidoreductase activity, acting on metal ions|brush border membrane|identical protein binding|metal ion binding|iron ion homeostasis|transmembrane ascorbate ferrireductase activity|transmembra…	mmu04978	Mineral absorption
Cyp2e1	9.01043	3.3424	14.6785	4.423	2.14502	0.0176221	0.106479	Up	0.0952303	0.709716	0.568486	0.409813	0.0301311	0	0.0291041	0.337759	13106	cytochrome P450, family 2, subfamily e, polypeptide 1	GO:0000139,GO:0002933,GO:0004497,GO:0005506,GO:0005737,GO:0005739,GO:0005743,GO:0005783,GO:0005789,GO:0006082,GO:0006629,GO:0006631,GO:0006641,GO:0006805,GO:0008202,GO:0008392,GO:0008395,GO:0009617,GO:0016020,GO:0016098,GO:0016491,GO:0016705,GO:0016712,GO:0017144,GO:0018601,GO:0018960,GO:0019373,GO:0019899,GO:0020037,GO:0030544,GO:0031227,GO:0042738,GO:0043231,GO:0046483,GO:0046872,GO:0051879,GO:…	Golgi membrane|lipid hydroxylation|monooxygenase activity|iron ion binding|cytoplasm|mitochondrion|mitochondrial inner membrane|endoplasmic reticulum|endoplasmic reticulum membrane|organic acid metabolic process|lipid metabolic process|fatty acid metabolic process|triglyceride metabolic process|xenobiotic metabolic process|steroid metabolic process|arachidonic acid epoxygenase activity|steroid hy…	mmu00140,mmu00590,mmu00591,mmu00980,mmu00982,mmu00983,mmu04932,mmu05204	Steroid hormone biosynthesis|Arachidonic acid metabolism|Linoleic acid metabolism|Metabolism of xenobiotics by cytochrome P450|Drug metabolism - cytochrome P450|Drug metabolism - other enzymes|Non-alcoholic fatty liver disease|Chemical carcinogenesis
Cyp4v3	204.509	162.641	246.377	1.5144	0.598748	1.86031e-06	8.628e-05	Up	4.63204	4.1533	4.96634	4.53843	3.26093	3.04618	2.93744	2.42698	102294	cytochrome P450, family 4, subfamily v, polypeptide 3	GO:0004497,GO:0005506,GO:0005783,GO:0005789,GO:0006629,GO:0010430,GO:0016020,GO:0016021,GO:0016491,GO:0016705,GO:0020037,GO:0046872,GO:0102033	monooxygenase activity|iron ion binding|endoplasmic reticulum|endoplasmic reticulum membrane|lipid metabolic process|fatty acid omega-oxidation|membrane|integral component of membrane|oxidoreductase activity|oxidoreductase activity, acting on paired donors, with incorporation or reduction of molecular oxygen|heme binding|metal ion binding|long-chain fatty acid omega-hydroxylase activity
Cys1	145.588	178.205	112.972	0.633483	-0.658622	2.83184e-05	0.000873917	Down	2.84762	2.32118	2.16962	2.97607	3.51387	3.98629	4.69952	3.53494	12879	cystin 1	GO:0001822,GO:0003682,GO:0003714,GO:0005515,GO:0005634,GO:0005737,GO:0005829,GO:0005856,GO:0005886,GO:0005929,GO:0005930,GO:0016020,GO:0036064,GO:0042995,GO:0043433,GO:0045121,GO:0045944,GO:0048839	kidney development|chromatin binding|transcription corepressor activity|protein binding|nucleus|cytoplasm|cytosol|cytoskeleton|plasma membrane|cilium|axoneme|membrane|ciliary basal body|cell projection|negative regulation of DNA-binding transcription factor activity|membrane raft|positive regulation of transcription by RNA polymerase II|inner ear development
Cyth4	418.772	316.003	521.542	1.65036	0.72278	1.84997e-10	2.01747e-08	Up	9.04554	8.40867	11.6347	9.58638	5.38232	6.03475	5.78242	5.46626	72318	cytohesin 4	GO:0005085,GO:0005829,GO:0005886,GO:0008289,GO:0016020,GO:0032012,GO:0034451,GO:0045171	guanyl-nucleotide exchange factor activity|cytosol|plasma membrane|lipid binding|membrane|regulation of ARF protein signal transduction|centriolar satellite|intercellular bridge	mmu04072,mmu04144,mmu05132	Phospholipase D signaling pathway|Endocytosis|Salmonella infection
Cytip	12.1511	6.6209	17.6812	2.6846	1.42471	0.00846225	0.0653745	Up	0.0911983	0.118942	0.223497	0.185018	0.0605962	0.0252526	0.0334462	0.105859	227929	cytohesin 1 interacting protein	GO:0005654,GO:0005737,GO:0005768,GO:0005829,GO:0005938,GO:0030155	nucleoplasm|cytoplasm|endosome|cytosol|cell cortex|regulation of cell adhesion
Cytl1	20.021	10.3756	29.6663	2.86511	1.51859	0.00194731	0.0228375	Up	1.1485	1.87236	0.811903	2.70069	0.218033	0.636033	0.473853	0.888754	231162	cytokine-like 1	GO:0002062,GO:0045944,GO:0048839,GO:0050650,GO:0051091,GO:1990079	chondrocyte differentiation|positive regulation of transcription by RNA polymerase II|inner ear development|chondroitin sulfate proteoglycan biosynthetic process|positive regulation of DNA-binding transcription factor activity|cartilage homeostasis
Dcn	259.384	191.735	327.034	1.70532	0.770044	0.000144228	0.00314148	Up	8.05484	8.89054	5.13665	11.3256	4.3149	4.76007	5.77647	4.11429	13179	decorin	GO:0005518,GO:0005539,GO:0005576,GO:0005589,GO:0005615,GO:0010508,GO:0010596,GO:0014068,GO:0016239,GO:0016525,GO:0019800,GO:0030021,GO:0031012,GO:0045944,GO:0047485,GO:0050840,GO:0051901,GO:0062023,GO:0090141,GO:1900747	collagen binding|glycosaminoglycan binding|extracellular region|collagen type VI trimer|extracellular space|positive regulation of autophagy|negative regulation of endothelial cell migration|positive regulation of phosphatidylinositol 3-kinase signaling|positive regulation of macroautophagy|negative regulation of angiogenesis|peptide cross-linking via chondroitin 4-sulfate glycosaminoglycan|extra…	mmu04350,mmu05205	TGF-beta signaling pathway|Proteoglycans in cancer
Dcst1	9.15511	17.0775	1.23267	0.072234	-3.79118	0.00140111	0.0180478	Down	0.0238821	0.0667443	0.0225105	0	1.33747	0.044086	0.0656892	0.0693035	77772	DC-STAMP domain containing 1	GO:0002376,GO:0005886,GO:0006511,GO:0016020,GO:0016021,GO:0016567,GO:0016740,GO:0045087,GO:0046872,GO:0060339,GO:0061630	immune system process|plasma membrane|ubiquitin-dependent protein catabolic process|membrane|integral component of membrane|protein ubiquitination|transferase activity|innate immune response|metal ion binding|negative regulation of type I interferon-mediated signaling pathway|ubiquitin protein ligase activity
Dcstamp	3.83225	1.53119	6.13332	4.04116	2.01477	0.0249886	0.133253	Up	0.0816922	0.126838	0.231001	0.200888	0.0516952	0.0502674	0	0.0526805	75766	dendrocyte expressed seven transmembrane protein	GO:0002376,GO:0005768,GO:0005783,GO:0005789,GO:0005886,GO:0009986,GO:0010008,GO:0016020,GO:0016021,GO:0030154,GO:0030176,GO:0030308,GO:0030316,GO:0034241,GO:0036006,GO:0043011,GO:0045657,GO:0045780,GO:0061025,GO:0071353,GO:0071356,GO:0072675	immune system process|endosome|endoplasmic reticulum|endoplasmic reticulum membrane|plasma membrane|cell surface|endosome membrane|membrane|integral component of membrane|cell differentiation|integral component of endoplasmic reticulum membrane|negative regulation of cell growth|osteoclast differentiation|positive regulation of macrophage fusion|cellular response to macrophage colony-stimulating …
Ddx58	138.16	108.178	168.141	1.55399	0.63598	2.24668e-05	0.000737019	Up	1.76449	1.68591	2.10025	1.76272	1.29909	1.17969	1.14074	0.929979	230073	DEAD/H box helicase 58	GO:0000166,GO:0002230,GO:0002376,GO:0002735,GO:0003677,GO:0003690,GO:0003723,GO:0003724,GO:0003725,GO:0003727,GO:0004386,GO:0005515,GO:0005524,GO:0005737,GO:0005829,GO:0005856,GO:0005886,GO:0005923,GO:0008270,GO:0009597,GO:0009615,GO:0010628,GO:0015629,GO:0016020,GO:0016787,GO:0030054,GO:0030334,GO:0031625,GO:0032587,GO:0032725,GO:0032727,GO:0032728,GO:0032755,GO:0032757,GO:0032760,GO:0039529,GO:…	nucleotide binding|positive regulation of defense response to virus by host|immune system process|positive regulation of myeloid dendritic cell cytokine production|DNA binding|double-stranded DNA binding|RNA binding|RNA helicase activity|double-stranded RNA binding|single-stranded RNA binding|helicase activity|protein binding|ATP binding|cytoplasm|cytosol|cytoskeleton|plasma membrane|bicellular t…	mmu04064,mmu04622,mmu04623,mmu05160,mmu05161,mmu05162,mmu05164,mmu05168,mmu05169,mmu05171	NF-kappa B signaling pathway|RIG-I-like receptor signaling pathway|Cytosolic DNA-sensing pathway|Hepatitis C|Hepatitis B|Measles|Influenza A|Herpes simplex virus 1 infection|Epstein-Barr virus infection|Coronavirus disease - COVID-19
Ddx60	26.8472	20.3942	33.3003	1.63085	0.705628	0.0195346	0.113372	Up	0.253408	0.199184	0.313496	0.248287	0.142819	0.168111	0.166993	0.122561	234311	DExD/H box helicase 60	GO:0003690,GO:0003723,GO:0003725,GO:0003727,GO:0005515,GO:0005737,GO:0005829,GO:0009615,GO:0045111,GO:0051607,GO:1900245,GO:1900246	double-stranded DNA binding|RNA binding|double-stranded RNA binding|single-stranded RNA binding|protein binding|cytoplasm|cytosol|response to virus|intermediate filament cytoskeleton|defense response to virus|positive regulation of MDA-5 signaling pathway|positive regulation of RIG-I signaling pathway
Def6	52.3819	40.2078	64.556	1.60363	0.681339	0.0108666	0.0774677	Up	1.54752	1.12128	1.43549	1.99335	0.79275	1.15628	1.10355	0.617776	23853	differentially expressed in FDCP 6	GO:0005515,GO:0005634,GO:0005654,GO:0005737,GO:0005829,GO:0005856,GO:0005886,GO:0005911,GO:0016020,GO:0042995	protein binding|nucleus|nucleoplasm|cytoplasm|cytosol|cytoskeleton|plasma membrane|cell-cell junction|membrane|cell projection
Dennd1c	28.888	21.4254	36.3507	1.69392	0.760367	0.00944445	0.0707347	Up	0.972345	0.576428	0.812352	0.733625	0.461478	0.448733	0.46601	0.38477	70785	DENN/MADD domain containing 1C	GO:0005085,GO:0005654,GO:0005737,GO:0005813,GO:0005829,GO:0006897,GO:0031410,GO:0032456,GO:0043231,GO:1901981	guanyl-nucleotide exchange factor activity|nucleoplasm|cytoplasm|centrosome|cytosol|endocytosis|cytoplasmic vesicle|endocytic recycling|intracellular membrane-bounded organelle|phosphatidylinositol phosphate binding
Des	36.6639	27.8599	45.468	1.62797	0.70307	0.0225448	0.124763	Up	0.967175	0.952	0.636419	0.639465	0.294468	0.589515	0.635789	0.370689	13346	desmin	GO:0005200,GO:0005515,GO:0005634,GO:0005737,GO:0005856,GO:0005882,GO:0005886,GO:0005911,GO:0005916,GO:0005921,GO:0007517,GO:0008092,GO:0014704,GO:0016020,GO:0030018,GO:0031594,GO:0042383,GO:0042802,GO:0043292,GO:0045098,GO:0045109,GO:0045111,GO:0097512	structural constituent of cytoskeleton|protein binding|nucleus|cytoplasm|cytoskeleton|intermediate filament|plasma membrane|cell-cell junction|fascia adherens|gap junction|muscle organ development|cytoskeletal protein binding|intercalated disc|membrane|Z disc|neuromuscular junction|sarcolemma|identical protein binding|contractile fiber|type III intermediate filament|intermediate filament organiza…	mmu05410,mmu05412,mmu05414	Hypertrophic cardiomyopathy|Arrhythmogenic right ventricular cardiomyopathy|Dilated cardiomyopathy
Deup1	6.37194	2.28965	10.4542	4.57686	2.19436	0.00934618	0.0703085	Up	0.248035	0.0385107	0.168848	0.101656	0.0130798	0.0635928	0	0.0399874	234964	deuterosome assembly protein 1	GO:0005515,GO:0005737,GO:0005814,GO:0007099,GO:0030030,GO:0042802,GO:0098535,GO:0098536,GO:1903251	protein binding|cytoplasm|centriole|centriole replication|cell projection organization|identical protein binding|de novo centriole assembly involved in multi-ciliated epithelial cell differentiation|deuterosome|multi-ciliated epithelial cell differentiation
Dhx58	32.0786	20.5618	43.5954	2.11541	1.08094	0.00108881	0.0149434	Up	0.904372	0.820892	1.02729	1.13335	0.198101	0.470872	0.68035	0.426184	80861	DEXH (Asp-Glu-X-His) box polypeptide 58	GO:0000166,GO:0002376,GO:0003677,GO:0003723,GO:0003724,GO:0003725,GO:0003727,GO:0004386,GO:0005524,GO:0005737,GO:0008270,GO:0009615,GO:0009617,GO:0016787,GO:0032480,GO:0032481,GO:0032728,GO:0039534,GO:0039536,GO:0045087,GO:0045088,GO:0045824,GO:0046872,GO:0051607,GO:1900245,GO:1900246	nucleotide binding|immune system process|DNA binding|RNA binding|RNA helicase activity|double-stranded RNA binding|single-stranded RNA binding|helicase activity|ATP binding|cytoplasm|zinc ion binding|response to virus|response to bacterium|hydrolase activity|negative regulation of type I interferon production|positive regulation of type I interferon production|positive regulation of interferon-be…	mmu04622	RIG-I-like receptor signaling pathway
Dio2	1819.18	2195.94	1442.43	0.656833	-0.606401	2.34701e-06	0.000105224	Down	11.1254	11.2008	12.3519	13.6603	17.4625	15.588	23.4863	14.7507	13371	deiodinase, iodothyronine, type II	GO:0004800,GO:0006590,GO:0009409,GO:0016020,GO:0016021,GO:0016491,GO:0031625,GO:0033798,GO:0042403,GO:0042404,GO:0042446,GO:0050873,GO:0070460,GO:0120162	thyroxine 5'-deiodinase activity|thyroid hormone generation|response to cold|membrane|integral component of membrane|oxidoreductase activity|ubiquitin protein ligase binding|thyroxine 5-deiodinase activity|thyroid hormone metabolic process|thyroid hormone catabolic process|hormone biosynthetic process|brown fat cell differentiation|thyroid-stimulating hormone secretion|positive regulation of cold…	mmu04919	Thyroid hormone signaling pathway
Dio3	38.5859	28.7645	48.4073	1.68474	0.752523	0.00644806	0.0535382	Up	0.988091	1.17153	1.6369	1.76712	0.824217	0.690908	0.851029	0.839928	107585	deiodinase, iodothyronine type III	GO:0004800,GO:0005768,GO:0005886,GO:0006915,GO:0016020,GO:0016021,GO:0016491,GO:0033798,GO:0040018,GO:0042403,GO:0042404,GO:0042446,GO:0043231,GO:0046549,GO:0097474	thyroxine 5'-deiodinase activity|endosome|plasma membrane|apoptotic process|membrane|integral component of membrane|oxidoreductase activity|thyroxine 5-deiodinase activity|positive regulation of multicellular organism growth|thyroid hormone metabolic process|thyroid hormone catabolic process|hormone biosynthetic process|intracellular membrane-bounded organelle|retinal cone cell development|retina…	mmu04919	Thyroid hormone signaling pathway
Dkk3	5454.99	6752.03	4157.95	0.615819	-0.699421	0.0134648	0.0900631	Down	33.045	77.0399	67.7718	70.5138	95.4897	111.288	84.6214	99.6006	50781	dickkopf WNT signaling pathway inhibitor 3	GO:0005576,GO:0005615,GO:0007275,GO:0016055,GO:0030178,GO:0032348,GO:0039706,GO:0045892,GO:0048019,GO:0090090,GO:2000065	extracellular region|extracellular space|multicellular organism development|Wnt signaling pathway|negative regulation of Wnt signaling pathway|negative regulation of aldosterone biosynthetic process|co-receptor binding|negative regulation of transcription, DNA-templated|receptor antagonist activity|negative regulation of canonical Wnt signaling pathway|negative regulation of cortisol biosynthetic…
Dkkl1	280.543	343.259	217.827	0.634786	-0.655658	0.0442008	0.189281	Down	5.94625	17.4837	13.0193	15.2506	21.107	19.9524	18.0592	19.9516	50722	dickkopf-like 1	GO:0001669,GO:0005515,GO:0005576,GO:0005615,GO:0007341,GO:0031410,GO:0039706,GO:0043065,GO:0045600,GO:0048019,GO:0090090,GO:2000225	acrosomal vesicle|protein binding|extracellular region|extracellular space|penetration of zona pellucida|cytoplasmic vesicle|co-receptor binding|positive regulation of apoptotic process|positive regulation of fat cell differentiation|receptor antagonist activity|negative regulation of canonical Wnt signaling pathway|negative regulation of testosterone biosynthetic process
Dlk1	701.956	419.837	984.075	2.34383	1.22887	0.0424175	0.184982	Up	23.9642	5.67298	10.3537	4.25716	4.82245	2.21616	6.15759	4.97047	13386	delta like non-canonical Notch ligand 1	GO:0001503,GO:0001649,GO:0001819,GO:0005509,GO:0005515,GO:0005615,GO:0005737,GO:0005886,GO:0009790,GO:0009791,GO:0009897,GO:0010468,GO:0016020,GO:0016021,GO:0030154,GO:0030279,GO:0030282,GO:0035264,GO:0045599,GO:0045668,GO:0045672,GO:0045746,GO:0045780,GO:0046850,GO:0048706,GO:1905563	ossification|osteoblast differentiation|positive regulation of cytokine production|calcium ion binding|protein binding|extracellular space|cytoplasm|plasma membrane|embryo development|post-embryonic development|external side of plasma membrane|regulation of gene expression|membrane|integral component of membrane|cell differentiation|negative regulation of ossification|bone mineralization|multicel…
Dlx2	254.684	190.133	319.234	1.6798	0.748286	0.000628736	0.01002	Up	5.33762	7.79574	6.07565	8.50942	3.39198	2.56766	4.23025	5.84128	13392	distal-less homeobox 2	GO:0000122,GO:0000977,GO:0000978,GO:0000981,GO:0001228,GO:0003677,GO:0003682,GO:0003727,GO:0005515,GO:0005634,GO:0006355,GO:0006357,GO:0007275,GO:0009790,GO:0009954,GO:0021544,GO:0021766,GO:0021772,GO:0021879,GO:0021892,GO:0021893,GO:0030154,GO:0042475,GO:0045597,GO:0045746,GO:0045944,GO:0046533,GO:0048701,GO:0048706,GO:0048715,GO:0048755,GO:0051216,GO:1902871,GO:1990837	negative regulation of transcription by RNA polymerase II|RNA polymerase II transcription regulatory region sequence-specific DNA binding|RNA polymerase II cis-regulatory region sequence-specific DNA binding|DNA-binding transcription factor activity, RNA polymerase II-specific|DNA-binding transcription activator activity, RNA polymerase II-specific|DNA binding|chromatin binding|single-stranded RN…			Homeobox
Dnaaf3	23.2345	15.8109	30.6582	1.93244	0.950424	0.00650276	0.0539335	Up	0.8755	0.675781	0.848795	0.553609	0.237437	0.438671	0.504557	0.290356	436022	dynein, axonemal assembly factor 3	GO:0005737,GO:0007368,GO:0007507,GO:0030030,GO:0044458,GO:0070286	cytoplasm|determination of left/right symmetry|heart development|cell projection organization|motile cilium assembly|axonemal dynein complex assembly
Dnah1	230.618	180.687	280.549	1.55216	0.634273	0.000398384	0.00698904	Up	1.7025	0.954024	1.07932	0.940388	0.709574	0.709919	0.661619	0.823414	110084	dynein, axonemal, heavy chain 1	GO:0000166,GO:0003341,GO:0003351,GO:0003774,GO:0003777,GO:0005524,GO:0005737,GO:0005856,GO:0005874,GO:0005929,GO:0005930,GO:0007018,GO:0007288,GO:0008569,GO:0030286,GO:0030317,GO:0031514,GO:0036126,GO:0036156,GO:0036159,GO:0042995,GO:0045505,GO:0051959,GO:0060294	nucleotide binding|cilium movement|epithelial cilium movement involved in extracellular fluid movement|motor activity|microtubule motor activity|ATP binding|cytoplasm|cytoskeleton|microtubule|cilium|axoneme|microtubule-based movement|sperm axoneme assembly|ATP-dependent microtubule motor activity, minus-end-directed|dynein complex|flagellated sperm motility|motile cilium|sperm flagellum|inner dyn…	mmu05014,mmu05016,mmu05022	Amyotrophic lateral sclerosis|Huntington disease|Pathways of neurodegeneration - multiple diseases
Dnah11	64.3557	45.9259	82.7855	1.80382	0.851053	0.0211029	0.119581	Up	0.133289	0.319293	0.337417	0.417905	0.119289	0.0808448	0.209497	0.243126	13411	dynein, axonemal, heavy chain 11	GO:0003341,GO:0003351,GO:0003356,GO:0005929,GO:0005930,GO:0007018,GO:0007368,GO:0007507,GO:0007611,GO:0008569,GO:0030286,GO:0030317,GO:0031514,GO:0035545,GO:0045505,GO:0051959,GO:0060287,GO:0060411,GO:0097728,GO:0097729,GO:0120134	cilium movement|epithelial cilium movement involved in extracellular fluid movement|regulation of cilium beat frequency|cilium|axoneme|microtubule-based movement|determination of left/right symmetry|heart development|learning or memory|ATP-dependent microtubule motor activity, minus-end-directed|dynein complex|flagellated sperm motility|motile cilium|determination of left/right asymmetry in nervo…	mmu05014,mmu05016,mmu05022	Amyotrophic lateral sclerosis|Huntington disease|Pathways of neurodegeneration - multiple diseases
Dnah6	50.543	36.2624	64.8237	1.7869	0.837462	0.0130783	0.0884501	Up	0.202917	0.147446	0.447554	0.213317	0.154088	0.146086	0.148836	0.0981405	330355	dynein, axonemal, heavy chain 6	GO:0003341,GO:0003777,GO:0007018,GO:0008569,GO:0030286,GO:0036156,GO:0045505,GO:0051959	cilium movement|microtubule motor activity|microtubule-based movement|ATP-dependent microtubule motor activity, minus-end-directed|dynein complex|inner dynein arm|dynein intermediate chain binding|dynein light intermediate chain binding	mmu05014,mmu05016,mmu05022	Amyotrophic lateral sclerosis|Huntington disease|Pathways of neurodegeneration - multiple diseases
Dnaic2	76.6663	56.4279	96.9048	1.7147	0.777956	6.13066e-05	0.00161817	Up	1.70958	1.32482	1.44027	1.17191	0.718027	0.92162	0.846136	0.687811	432611	dynein, axonemal, intermediate chain 2	GO:0003341,GO:0003774,GO:0003777,GO:0005515,GO:0005737,GO:0005856,GO:0005858,GO:0005874,GO:0005929,GO:0005930,GO:0007018,GO:0007368,GO:0009897,GO:0030030,GO:0030286,GO:0036126,GO:0036157,GO:0036158,GO:0042995,GO:0045503,GO:0045504,GO:0060271,GO:0097729	cilium movement|motor activity|microtubule motor activity|protein binding|cytoplasm|cytoskeleton|axonemal dynein complex|microtubule|cilium|axoneme|microtubule-based movement|determination of left/right symmetry|external side of plasma membrane|cell projection organization|dynein complex|sperm flagellum|outer dynein arm|outer dynein arm assembly|cell projection|dynein light chain binding|dynein h…	mmu05014,mmu05016,mmu05022	Amyotrophic lateral sclerosis|Huntington disease|Pathways of neurodegeneration - multiple diseases
Dnase1l1	33.9925	26.3945	41.5905	1.57408	0.654512	0.0174889	0.106197	Up	1.08482	1.30783	1.29318	1.41229	0.666287	0.647885	1.08238	0.740713	69537	deoxyribonuclease 1-like 1	GO:0000737,GO:0003677,GO:0004518,GO:0004519,GO:0004530,GO:0004536,GO:0005634,GO:0005783,GO:0006308,GO:0016787	DNA catabolic process, endonucleolytic|DNA binding|nuclease activity|endonuclease activity|deoxyribonuclease I activity|deoxyribonuclease activity|nucleus|endoplasmic reticulum|DNA catabolic process|hydrolase activity
Dnase2a	114.781	85.944	143.617	1.67188	0.741473	1.51159e-05	0.000521304	Up	4.49624	3.65389	5.47033	3.9992	2.66363	2.59006	2.19276	2.74524	13423	deoxyribonuclease II alpha	GO:0000737,GO:0004518,GO:0004519,GO:0004520,GO:0004531,GO:0005764,GO:0006308,GO:0006309,GO:0006915,GO:0007275,GO:0016787,GO:0030218,GO:0050776	DNA catabolic process, endonucleolytic|nuclease activity|endonuclease activity|endodeoxyribonuclease activity|deoxyribonuclease II activity|lysosome|DNA catabolic process|apoptotic DNA fragmentation|apoptotic process|multicellular organism development|hydrolase activity|erythrocyte differentiation|regulation of immune response	mmu04142	Lysosome
Dock2	198.646	142.944	254.348	1.77858	0.830727	5.32472e-10	5.43931e-08	Up	2.22457	1.67229	2.25872	2.24941	1.12508	1.05437	1.25998	1.12991	94176	dedicator of cyto-kinesis 2	GO:0001766,GO:0001768,GO:0001771,GO:0002277,GO:0005085,GO:0005096,GO:0005737,GO:0005856,GO:0006935,GO:0007010,GO:0007264,GO:0016020,GO:0030036,GO:0035022,GO:0042098,GO:0042110,GO:0042608,GO:0044351,GO:0045059,GO:0045060,GO:0046631,GO:0046633,GO:0050766	membrane raft polarization|establishment of T cell polarity|immunological synapse formation|myeloid dendritic cell activation involved in immune response|guanyl-nucleotide exchange factor activity|GTPase activator activity|cytoplasm|cytoskeleton|chemotaxis|cytoskeleton organization|small GTPase mediated signal transduction|membrane|actin cytoskeleton organization|positive regulation of Rac protei…	mmu04062	Chemokine signaling pathway
Dok1	43.3992	31.7974	55.001	1.72976	0.790569	0.00296784	0.0307846	Up	1.51502	1.32495	2.33144	1.36857	0.968491	0.770517	0.963829	0.957044	13448	docking protein 1	GO:0005515,GO:0005634,GO:0005737,GO:0005829,GO:0007169,GO:0007265,GO:0035556,GO:0038145,GO:0043409	protein binding|nucleus|cytoplasm|cytosol|transmembrane receptor protein tyrosine kinase signaling pathway|Ras protein signal transduction|intracellular signal transduction|macrophage colony-stimulating factor signaling pathway|negative regulation of MAPK cascade
Dppa1	1.77985	3.31773	0.24197	0.0903887	-3.46771	0.0259432	0.136038	Down	0	0	0	0.0219761	0.113104	0.0879841	0	0.0922078	347708	developmental pluripotency associated 1	GO:0001618,GO:0001786,GO:0006911,GO:0009986,GO:0033005	virus receptor activity|phosphatidylserine binding|phagocytosis, engulfment|cell surface|positive regulation of mast cell activation
Dpy19l2	6.56985	3.79491	9.34478	2.46875	1.30378	0.0360304	0.167323	Up	0.105475	0.0842215	0.17043	0.180634	0.0572101	0.05563	0.0414451	0.0583006	320752	dpy-19-like 2 (C. elegans)	GO:0000030,GO:0005637,GO:0007275,GO:0007283,GO:0007286,GO:0016020,GO:0016021,GO:0016740,GO:0016757,GO:0018406,GO:0030154	mannosyltransferase activity|nuclear inner membrane|multicellular organism development|spermatogenesis|spermatid development|membrane|integral component of membrane|transferase activity|glycosyltransferase activity|protein C-linked glycosylation via 2'-alpha-mannosyl-L-tryptophan|cell differentiation
Drc7	43.8576	33.0873	54.628	1.64756	0.720332	0.0350454	0.164284	Up	1.10404	0.557832	1.44631	0.828284	0.390766	0.639047	0.857835	0.416316	330830	dynein regulatory complex subunit 7	GO:0005515,GO:0005737,GO:0005856,GO:0005929,GO:0007283,GO:0030154,GO:0030317,GO:0031514,GO:0042995,GO:0048870	protein binding|cytoplasm|cytoskeleton|cilium|spermatogenesis|cell differentiation|flagellated sperm motility|motile cilium|cell projection|cell motility
Dsp	12.8778	9.0116	16.7441	1.85144	0.888647	0.0454229	0.193101	Up	0.104798	0.132494	0.127001	0.117348	0.0426319	0.0621817	0.102947	0.0434445	109620	desmoplakin	GO:0001533,GO:0002934,GO:0003223,GO:0005080,GO:0005198,GO:0005515,GO:0005737,GO:0005856,GO:0005882,GO:0005886,GO:0005911,GO:0005916,GO:0014704,GO:0016020,GO:0016323,GO:0018149,GO:0030054,GO:0030057,GO:0030216,GO:0034332,GO:0042060,GO:0043588,GO:0045104,GO:0045109,GO:0050839,GO:0086073,GO:0086091,GO:0090136,GO:0097110,GO:0098609,GO:0098911,GO:0150105	cornified envelope|desmosome organization|ventricular compact myocardium morphogenesis|protein kinase C binding|structural molecule activity|protein binding|cytoplasm|cytoskeleton|intermediate filament|plasma membrane|cell-cell junction|fascia adherens|intercalated disc|membrane|basolateral plasma membrane|peptide cross-linking|cell junction|desmosome|keratinocyte differentiation|adherens junctio…	mmu05412	Arrhythmogenic right ventricular cardiomyopathy
Dusp14	1126.02	1375.27	876.765	0.637667	-0.649126	2.30557e-07	1.44164e-05	Down	10.7921	16.6916	15.5844	15.1512	19.7162	24.3757	21.5496	22.8022	56405	dual specificity phosphatase 14	GO:0004721,GO:0004722,GO:0004725,GO:0005634,GO:0005737,GO:0006470,GO:0008138,GO:0016311,GO:0016787,GO:0016791,GO:0017017,GO:0106306,GO:0106307	phosphoprotein phosphatase activity|protein serine/threonine phosphatase activity|protein tyrosine phosphatase activity|nucleus|cytoplasm|protein dephosphorylation|protein tyrosine/serine/threonine phosphatase activity|dephosphorylation|hydrolase activity|phosphatase activity|MAP kinase tyrosine/serine/threonine phosphatase activity|protein serine phosphatase activity|protein threonine phosphatas…
Ebf3	44.2048	30.863	57.5466	1.86006	0.89535	0.00192956	0.0227389	Up	0.38472	0.304638	0.441193	0.28973	0.109554	0.177547	0.276307	0.173665	13593	early B cell factor 3	GO:0000978,GO:0000981,GO:0001228,GO:0003677,GO:0003700,GO:0005515,GO:0005634,GO:0006355,GO:0006357,GO:0007275,GO:0045893,GO:0045944,GO:0046872,GO:0046983	RNA polymerase II cis-regulatory region sequence-specific DNA binding|DNA-binding transcription factor activity, RNA polymerase II-specific|DNA-binding transcription activator activity, RNA polymerase II-specific|DNA binding|DNA-binding transcription factor activity|protein binding|nucleus|regulation of transcription, DNA-templated|regulation of transcription by RNA polymerase II|multicellular or…			COE
Ebi3	25.2898	19.0045	31.5751	1.66404	0.734694	0.0405429	0.180464	Up	1.38516	0.93442	2.11599	1.36543	1.17879	0.749461	0.569307	0.877844	50498	Epstein-Barr virus induced gene 3	GO:0004896,GO:0005125,GO:0005515,GO:0005576,GO:0005615,GO:0009897,GO:0016020,GO:0017046,GO:0019221,GO:0019955,GO:0033210,GO:0042098,GO:0043235,GO:0045523	cytokine receptor activity|cytokine activity|protein binding|extracellular region|extracellular space|external side of plasma membrane|membrane|peptide hormone binding|cytokine-mediated signaling pathway|cytokine binding|leptin-mediated signaling pathway|T cell proliferation|receptor complex|interleukin-27 receptor binding	mmu04060	Cytokine-cytokine receptor interaction
Ecrg4	58.0485	42.2998	73.7973	1.74089	0.799821	0.0333299	0.158545	Up	7.4324	2.05369	4.92762	3.54308	2.03276	2.2673	4.1002	1.52317	78896	ECRG4 augurin precursor	GO:0005184,GO:0005576,GO:0005615,GO:0005737,GO:0005886,GO:0007218,GO:0007417,GO:0008285,GO:0009611,GO:0016020,GO:0016324,GO:0030103,GO:0031045,GO:0031145,GO:0042127,GO:0051461,GO:0051466,GO:0070314,GO:0090398,GO:2000854	neuropeptide hormone activity|extracellular region|extracellular space|cytoplasm|plasma membrane|neuropeptide signaling pathway|central nervous system development|negative regulation of cell population proliferation|response to wounding|membrane|apical plasma membrane|vasopressin secretion|dense core granule|anaphase-promoting complex-dependent catabolic process|regulation of cell population prol…
Edn1	42.9524	32.0678	53.837	1.67847	0.747148	0.00172098	0.0209904	Up	1.56892	1.12054	1.35558	1.37445	0.868716	0.844723	0.69526	0.70822	13614	endothelin 1	GO:0000122,GO:0001501,GO:0001516,GO:0001569,GO:0001666,GO:0001701,GO:0001821,GO:0003100,GO:0005102,GO:0005125,GO:0005179,GO:0005515,GO:0005576,GO:0005615,GO:0005737,GO:0006874,GO:0006885,GO:0007166,GO:0007186,GO:0007193,GO:0007204,GO:0007205,GO:0007267,GO:0007507,GO:0007585,GO:0007589,GO:0008217,GO:0008284,GO:0009953,GO:0010460,GO:0010613,GO:0010629,GO:0010827,GO:0014032,GO:0014065,GO:0014824,GO:…	negative regulation of transcription by RNA polymerase II|skeletal system development|prostaglandin biosynthetic process|branching involved in blood vessel morphogenesis|response to hypoxia|in utero embryonic development|histamine secretion|regulation of systemic arterial blood pressure by endothelin|signaling receptor binding|cytokine activity|hormone activity|protein binding|extracellular regio…	mmu04024,mmu04066,mmu04080,mmu04270,mmu04668,mmu04916,mmu04924,mmu04926,mmu04933,mmu05200,mmu05410,mmu05418	cAMP signaling pathway|HIF-1 signaling pathway|Neuroactive ligand-receptor interaction|Vascular smooth muscle contraction|TNF signaling pathway|Melanogenesis|Renin secretion|Relaxin signaling pathway|AGE-RAGE signaling pathway in diabetic complications|Pathways in cancer|Hypertrophic cardiomyopathy|Fluid shear stress and atherosclerosis
Efcab6	129.231	156.714	101.747	0.650177	-0.621096	0.000460743	0.00781887	Down	0.634972	0.971793	0.949055	0.987057	1.43792	1.44844	1.08118	1.31616	77627	EF-hand calcium binding domain 6	GO:0005509,GO:0005634,GO:0005654,GO:0046872	calcium ion binding|nucleus|nucleoplasm|metal ion binding
Efs	223.018	177.309	268.727	1.51551	0.599805	1.6428e-05	0.000557275	Up	4.87071	3.82658	4.13187	3.96753	2.75857	2.02303	2.78363	3.15666	13644	embryonal Fyn-associated substrate	GO:0005737,GO:0005886,GO:0005925,GO:0007155,GO:0007169,GO:0016477,GO:0017124,GO:0019904,GO:0090527	cytoplasm|plasma membrane|focal adhesion|cell adhesion|transmembrane receptor protein tyrosine kinase signaling pathway|cell migration|SH3 domain binding|protein domain specific binding|actin filament reorganization
Egflam	67.2971	53.1767	81.4176	1.52987	0.613413	0.00146802	0.0186368	Up	0.473953	0.441524	0.368814	0.44214	0.298176	0.279767	0.288012	0.223896	268780	EGF-like, fibronectin type III and laminin G domains	GO:0005509,GO:0005515,GO:0005539,GO:0005576,GO:0005604,GO:0005614,GO:0009887,GO:0009888,GO:0010811,GO:0019800,GO:0030054,GO:0030198,GO:0031012,GO:0042995,GO:0045202	calcium ion binding|protein binding|glycosaminoglycan binding|extracellular region|basement membrane|interstitial matrix|animal organ morphogenesis|tissue development|positive regulation of cell-substrate adhesion|peptide cross-linking via chondroitin 4-sulfate glycosaminoglycan|cell junction|extracellular matrix organization|extracellular matrix|cell projection|synapse
Egr1	3567.44	4803.81	2331.06	0.485261	-1.04317	4.34996e-06	0.000178647	Down	31.753	55.0393	34.4771	41.6888	64.2034	94.9813	89.1248	76.8924	13653	early growth response 1	GO:0000122,GO:0000785,GO:0000976,GO:0000977,GO:0000978,GO:0000979,GO:0000981,GO:0001228,GO:0001666,GO:0002931,GO:0003677,GO:0003690,GO:0003700,GO:0005634,GO:0005654,GO:0005737,GO:0006355,GO:0006357,GO:0007611,GO:0007616,GO:0008134,GO:0008270,GO:0009749,GO:0010385,GO:0010628,GO:0010942,GO:0014911,GO:0030217,GO:0030509,GO:0032722,GO:0032731,GO:0032868,GO:0032922,GO:0033233,GO:0035035,GO:0035914,GO:…	negative regulation of transcription by RNA polymerase II|chromatin|transcription cis-regulatory region binding|RNA polymerase II transcription regulatory region sequence-specific DNA binding|RNA polymerase II cis-regulatory region sequence-specific DNA binding|RNA polymerase II core promoter sequence-specific DNA binding|DNA-binding transcription factor activity, RNA polymerase II-specific|DNA-b…	mmu04371,mmu04912,mmu04928,mmu04933,mmu05020,mmu05166	Apelin signaling pathway|GnRH signaling pathway|Parathyroid hormone synthesis, secretion and action|AGE-RAGE signaling pathway in diabetic complications|Prion disease|Human T-cell leukemia virus 1 infection	zf-C2H2
Egr2	70.1619	93.3402	46.9835	0.503463	-0.990044	0.000685805	0.0106464	Down	0.522449	0.876065	0.675351	0.61943	0.623432	1.3502	1.68338	1.53053	13654	early growth response 2	GO:0000976,GO:0000978,GO:0000981,GO:0001228,GO:0003677,GO:0003682,GO:0003700,GO:0005515,GO:0005634,GO:0005654,GO:0005737,GO:0006355,GO:0006357,GO:0006611,GO:0007622,GO:0008045,GO:0010467,GO:0014037,GO:0014040,GO:0016740,GO:0016925,GO:0021569,GO:0021612,GO:0021659,GO:0021660,GO:0021665,GO:0021666,GO:0030278,GO:0031625,GO:0031643,GO:0032868,GO:0035284,GO:0035914,GO:0042552,GO:0043231,GO:0043565,GO:…	transcription cis-regulatory region binding|RNA polymerase II cis-regulatory region sequence-specific DNA binding|DNA-binding transcription factor activity, RNA polymerase II-specific|DNA-binding transcription activator activity, RNA polymerase II-specific|DNA binding|chromatin binding|DNA-binding transcription factor activity|protein binding|nucleus|nucleoplasm|cytoplasm|regulation of transcript…	mmu04625,mmu05161,mmu05166,mmu05203	C-type lectin receptor signaling pathway|Hepatitis B|Human T-cell leukemia virus 1 infection|Viral carcinogenesis	zf-C2H2
Egr3	2443.02	3146.62	1739.41	0.552832	-0.855087	2.42217e-12	3.49051e-10	Down	17.6022	28.107	21.6413	23.0192	35.5609	39.7113	44.4588	38.673	13655	early growth response 3	GO:0000978,GO:0000981,GO:0001228,GO:0001938,GO:0002042,GO:0003677,GO:0005634,GO:0005654,GO:0006357,GO:0007274,GO:0007422,GO:0033089,GO:0035767,GO:0035924,GO:0043066,GO:0043565,GO:0044344,GO:0045586,GO:0045944,GO:0046872,GO:1990837	RNA polymerase II cis-regulatory region sequence-specific DNA binding|DNA-binding transcription factor activity, RNA polymerase II-specific|DNA-binding transcription activator activity, RNA polymerase II-specific|positive regulation of endothelial cell proliferation|cell migration involved in sprouting angiogenesis|DNA binding|nucleus|nucleoplasm|regulation of transcription by RNA polymerase II|n…	mmu04625,mmu05161,mmu05203	C-type lectin receptor signaling pathway|Hepatitis B|Viral carcinogenesis	zf-C2H2
Egr4	516.471	645.047	387.894	0.601474	-0.733425	1.17925e-08	9.56439e-07	Down	7.88984	10.9401	9.25293	10.7094	12.9514	16.6074	17.7623	15.1629	13656	early growth response 4	GO:0000977,GO:0000978,GO:0000981,GO:0001228,GO:0003677,GO:0005634,GO:0006357,GO:0043565,GO:0045944,GO:0046872,GO:1990837	RNA polymerase II transcription regulatory region sequence-specific DNA binding|RNA polymerase II cis-regulatory region sequence-specific DNA binding|DNA-binding transcription factor activity, RNA polymerase II-specific|DNA-binding transcription activator activity, RNA polymerase II-specific|DNA binding|nucleus|regulation of transcription by RNA polymerase II|sequence-specific DNA binding|positiv…			zf-C2H2
Eif3j2	55.079	70.8639	39.2941	0.554859	-0.849807	0.0289247	0.144893	Down	0.624292	1.50779	0.501261	0.85288	1.64606	0.597557	1.99274	1.87873	100042807	eukaryotic translation initiation factor 3, subunit J2	GO:0005829,GO:0005852,GO:0042802	cytosol|eukaryotic translation initiation factor 3 complex|identical protein binding	mmu03013	RNA transport
Elf4	60.1205	47.5174	72.7235	1.53161	0.615047	0.00728223	0.0584681	Up	0.580579	0.421549	0.724281	0.661356	0.405212	0.307337	0.360089	0.437712	56501	E74-like factor 4 (ets domain transcription factor)	GO:0000978,GO:0000981,GO:0001228,GO:0001787,GO:0001866,GO:0003677,GO:0003700,GO:0005634,GO:0005654,GO:0006355,GO:0006357,GO:0016604,GO:0016605,GO:0030154,GO:0043565,GO:0045087,GO:0045893,GO:0045944,GO:1990837	RNA polymerase II cis-regulatory region sequence-specific DNA binding|DNA-binding transcription factor activity, RNA polymerase II-specific|DNA-binding transcription activator activity, RNA polymerase II-specific|natural killer cell proliferation|NK T cell proliferation|DNA binding|DNA-binding transcription factor activity|nucleus|nucleoplasm|regulation of transcription, DNA-templated|regulation …			ETS
Elmo3	28.1591	20.4154	35.9027	1.75594	0.812247	0.0206357	0.118106	Up	1.12785	0.879138	0.542383	0.636764	0.393266	0.658586	0.379862	0.311704	234683	engulfment and cell motility 3	GO:0005515,GO:0005737,GO:0006909,GO:0006915,GO:0007015,GO:0016477,GO:0017124,GO:0048870	protein binding|cytoplasm|phagocytosis|apoptotic process|actin filament organization|cell migration|SH3 domain binding|cell motility	mmu05100	Bacterial invasion of epithelial cells
Emilin1	49.6956	37.7629	61.6283	1.63037	0.705204	0.00190156	0.0225505	Up	0.882298	0.970148	0.695293	0.880306	0.425606	0.534002	0.596758	0.475692	100952	elastin microfibril interfacer 1	GO:0003180,GO:0005515,GO:0005576,GO:0005581,GO:0005615,GO:0007155,GO:0007160,GO:0010628,GO:0010629,GO:0010811,GO:0016477,GO:0016525,GO:0030023,GO:0030198,GO:0030512,GO:0030948,GO:0031012,GO:0032966,GO:0034668,GO:0042802,GO:0048251,GO:0050866,GO:0060394,GO:0062023,GO:0070373,GO:0098640,GO:1901203,GO:1904027,GO:1905522,GO:1990971	aortic valve morphogenesis|protein binding|extracellular region|collagen trimer|extracellular space|cell adhesion|cell-matrix adhesion|positive regulation of gene expression|negative regulation of gene expression|positive regulation of cell-substrate adhesion|cell migration|negative regulation of angiogenesis|extracellular matrix constituent conferring elasticity|extracellular matrix organization…
En1	1.49145	0.255358	2.72753	8.89419	3.15286	0.0308212	0.150835	Up	0.087599	0.061204	0.0412839	0.0403899	0.0207874	0	0	0	13798	engrailed 1	GO:0000122,GO:0000978,GO:0000981,GO:0001227,GO:0003677,GO:0005515,GO:0005634,GO:0006355,GO:0006357,GO:0007275,GO:0008344,GO:0009953,GO:0009954,GO:0010468,GO:0016020,GO:0021549,GO:0030182,GO:0030326,GO:0030901,GO:0030902,GO:0030917,GO:0035115,GO:0035176,GO:0035264,GO:0042756,GO:0043473,GO:0043524,GO:0045944,GO:0048666,GO:0060173,GO:0061743,GO:0071542,GO:1901215,GO:1990403,GO:1990837	negative regulation of transcription by RNA polymerase II|RNA polymerase II cis-regulatory region sequence-specific DNA binding|DNA-binding transcription factor activity, RNA polymerase II-specific|DNA-binding transcription repressor activity, RNA polymerase II-specific|DNA binding|protein binding|nucleus|regulation of transcription, DNA-templated|regulation of transcription by RNA polymerase II|…			Homeobox
Epb41l4a	80.3996	60.2108	100.588	1.67004	0.739879	0.00368263	0.035849	Up	1.03343	0.982372	0.993959	1.06968	0.430413	0.330927	0.812149	0.795631	13824	erythrocyte membrane protein band 4.1 like 4a	GO:0005737,GO:0005856,GO:0008092,GO:0031032	cytoplasm|cytoskeleton|cytoskeletal protein binding|actomyosin structure organization
Epha8	208.273	161.357	255.189	1.58166	0.661444	2.29399e-05	0.00074798	Up	3.45749	2.78795	2.68192	2.21616	2.03368	1.53807	1.4343	1.79831	13842	Eph receptor A8	GO:0000166,GO:0004672,GO:0004713,GO:0004714,GO:0005003,GO:0005004,GO:0005005,GO:0005515,GO:0005524,GO:0005768,GO:0005886,GO:0005887,GO:0006468,GO:0006929,GO:0007155,GO:0007169,GO:0007275,GO:0007399,GO:0007411,GO:0016020,GO:0016021,GO:0016301,GO:0016310,GO:0016322,GO:0016740,GO:0019838,GO:0030155,GO:0031175,GO:0033628,GO:0033674,GO:0042995,GO:0043005,GO:0043235,GO:0043410,GO:0043552,GO:0046777,GO:…	nucleotide binding|protein kinase activity|protein tyrosine kinase activity|transmembrane receptor protein tyrosine kinase activity|ephrin receptor activity|GPI-linked ephrin receptor activity|transmembrane-ephrin receptor activity|protein binding|ATP binding|endosome|plasma membrane|integral component of plasma membrane|protein phosphorylation|substrate-dependent cell migration|cell adhesion|tra…	mmu04360	Axon guidance
Ephb6	1760.07	2177.94	1342.21	0.616314	-0.698263	0.00343414	0.034172	Down	8.50778	16.5263	13.7945	14.4693	20.6017	25.2678	17.3184	20.5639	13848	Eph receptor B6	GO:0000166,GO:0001806,GO:0001816,GO:0002456,GO:0004672,GO:0004714,GO:0005003,GO:0005005,GO:0005524,GO:0005576,GO:0005886,GO:0005887,GO:0006468,GO:0007169,GO:0007275,GO:0007411,GO:0009986,GO:0016020,GO:0016021,GO:0021952,GO:0032092,GO:0033674,GO:0043005,GO:0043235,GO:0050798,GO:2000525	nucleotide binding|type IV hypersensitivity|cytokine production|T cell mediated immunity|protein kinase activity|transmembrane receptor protein tyrosine kinase activity|ephrin receptor activity|transmembrane-ephrin receptor activity|ATP binding|extracellular region|plasma membrane|integral component of plasma membrane|protein phosphorylation|transmembrane receptor protein tyrosine kinase signalin…	mmu04360	Axon guidance
Epn3	33.9404	24.7464	43.1345	1.7403	0.799336	0.0451535	0.192301	Up	1.14032	0.354099	0.557318	0.298588	0.280622	0.311853	0.322687	0.381294	71889	epsin 3	GO:0005543,GO:0005634,GO:0005654,GO:0005737,GO:0005768,GO:0005886,GO:0005905,GO:0006897,GO:0008289,GO:0019897,GO:0030125,GO:0030136,GO:0030276,GO:0031410,GO:0043231,GO:0048471,GO:1990175	phospholipid binding|nucleus|nucleoplasm|cytoplasm|endosome|plasma membrane|clathrin-coated pit|endocytosis|lipid binding|extrinsic component of plasma membrane|clathrin vesicle coat|clathrin-coated vesicle|clathrin binding|cytoplasmic vesicle|intracellular membrane-bounded organelle|perinuclear region of cytoplasm|EH domain binding	mmu04144	Endocytosis
Epop	1061.23	1289.78	832.683	0.645669	-0.631132	0.0104263	0.0755639	Down	11.7145	22.4745	19.3909	23.0883	28.4139	34.4977	25.3106	26.8193	103551	elongin BC and polycomb repressive complex 2 associated protein	GO:0003682,GO:0005515,GO:0005634,GO:0005694,GO:0006325,GO:0006357,GO:0035098,GO:0035616,GO:0048663,GO:0048863,GO:0070449	chromatin binding|protein binding|nucleus|chromosome|chromatin organization|regulation of transcription by RNA polymerase II|ESC/E(Z) complex|histone H2B conserved C-terminal lysine deubiquitination|neuron fate commitment|stem cell differentiation|elongin complex
Epsti1	31.0983	20.9602	41.2363	1.96736	0.976259	0.00218395	0.0245981	Up	1.01169	0.650752	1.29415	0.866296	0.365829	0.377958	0.507955	0.629104	108670	epithelial stromal interaction 1 (breast)
Espl1	24.7088	18.8911	30.5265	1.61552	0.691996	0.0241559	0.130481	Up	0.223562	0.223693	0.226331	0.297785	0.149331	0.137564	0.167016	0.128149	105988	extra spindle pole bodies 1, separase	GO:0000070,GO:0000212,GO:0000278,GO:0004197,GO:0005634,GO:0005737,GO:0005813,GO:0007059,GO:0007127,GO:0008233,GO:0008234,GO:0016787,GO:0045143,GO:0051307,GO:0072686	mitotic sister chromatid segregation|meiotic spindle organization|mitotic cell cycle|cysteine-type endopeptidase activity|nucleus|cytoplasm|centrosome|chromosome segregation|meiosis I|peptidase activity|cysteine-type peptidase activity|hydrolase activity|homologous chromosome segregation|meiotic chromosome separation|mitotic spindle	mmu04110,mmu04114,mmu05166	Cell cycle|Oocyte meiosis|Human T-cell leukemia virus 1 infection
Esr1	46.3416	30.8833	61.8	2.00062	1.00044	0.000915026	0.0130579	Up	0.809874	0.392949	0.405535	0.404533	0.304292	0.20245	0.193369	0.269291	13982	estrogen receptor 1 (alpha)	GO:0000122,GO:0000785,GO:0000978,GO:0001093,GO:0001222,GO:0001223,GO:0001228,GO:0001547,GO:0002064,GO:0003677,GO:0003682,GO:0003700,GO:0003707,GO:0004879,GO:0005496,GO:0005515,GO:0005634,GO:0005737,GO:0005739,GO:0005794,GO:0005886,GO:0006355,GO:0006357,GO:0007200,GO:0007204,GO:0008013,GO:0008134,GO:0008209,GO:0008270,GO:0008289,GO:0008584,GO:0010629,GO:0010863,GO:0016020,GO:0017025,GO:0019899,GO:…	negative regulation of transcription by RNA polymerase II|chromatin|RNA polymerase II cis-regulatory region sequence-specific DNA binding|TFIIB-class transcription factor binding|transcription corepressor binding|transcription coactivator binding|DNA-binding transcription activator activity, RNA polymerase II-specific|antral ovarian follicle growth|epithelial cell development|DNA binding|chromati…	mmu01522,mmu04915,mmu04917,mmu04919,mmu04961,mmu05200,mmu05205,mmu05224	Endocrine resistance|Estrogen signaling pathway|Prolactin signaling pathway|Thyroid hormone signaling pathway|Endocrine and other factor-regulated calcium reabsorption|Pathways in cancer|Proteoglycans in cancer|Breast cancer	ESR-like
Esr2	4.24362	1.51904	6.96821	4.58652	2.1974	0.0208921	0.118931	Up	0.216275	0.0309964	0.0784051	0.122731	0.0157915	0	0.0305065	0.0482774	13983	estrogen receptor 2 (beta)	GO:0000122,GO:0000978,GO:0001228,GO:0001541,GO:0001662,GO:0001764,GO:0003677,GO:0003700,GO:0003707,GO:0004879,GO:0005496,GO:0005515,GO:0005634,GO:0005737,GO:0005739,GO:0005886,GO:0005929,GO:0006355,GO:0006357,GO:0007420,GO:0007611,GO:0008270,GO:0008285,GO:0008289,GO:0008628,GO:0019899,GO:0030284,GO:0030518,GO:0030520,GO:0032993,GO:0033574,GO:0034056,GO:0042127,GO:0042562,GO:0042975,GO:0043005,GO:…	negative regulation of transcription by RNA polymerase II|RNA polymerase II cis-regulatory region sequence-specific DNA binding|DNA-binding transcription activator activity, RNA polymerase II-specific|ovarian follicle development|behavioral fear response|neuron migration|DNA binding|DNA-binding transcription factor activity|steroid hormone receptor activity|nuclear receptor activity|steroid bindi…	mmu01522,mmu04915,mmu04917,mmu04929,mmu05200,mmu05224	Endocrine resistance|Estrogen signaling pathway|Prolactin signaling pathway|GnRH secretion|Pathways in cancer|Breast cancer	ESR-like
Esyt3	51.6963	34.3564	69.0363	2.00765	1.00551	0.00994785	0.073114	Up	1.57248	0.41693	0.70688	0.535411	0.459264	0.212126	0.42143	0.456318	272636	extended synaptotagmin-like protein 3	GO:0005509,GO:0005544,GO:0005783,GO:0005886,GO:0005887,GO:0006869,GO:0008289,GO:0008429,GO:0016020,GO:0016021,GO:0031210,GO:0031227,GO:0031234,GO:0035091,GO:0044232,GO:0046872,GO:0061817,GO:0140268	calcium ion binding|calcium-dependent phospholipid binding|endoplasmic reticulum|plasma membrane|integral component of plasma membrane|lipid transport|lipid binding|phosphatidylethanolamine binding|membrane|integral component of membrane|phosphatidylcholine binding|intrinsic component of endoplasmic reticulum membrane|extrinsic component of cytoplasmic side of plasma membrane|phosphatidylinositol…
Etv5	1992.73	2463.22	1522.25	0.618069	-0.694161	6.12384e-08	4.37339e-06	Down	12.3143	19.0243	16.0334	19.073	23.3561	29.1445	26.1984	25.4401	104156	ets variant 5	GO:0000122,GO:0000976,GO:0000977,GO:0000981,GO:0001228,GO:0003677,GO:0003700,GO:0005634,GO:0005654,GO:0006355,GO:0006357,GO:0007274,GO:0007626,GO:0030154,GO:0034599,GO:0043565,GO:0045666,GO:0045893,GO:0045944,GO:0048133,GO:0050807,GO:0060252,GO:0060762,GO:0071340,GO:1990837	negative regulation of transcription by RNA polymerase II|transcription cis-regulatory region binding|RNA polymerase II transcription regulatory region sequence-specific DNA binding|DNA-binding transcription factor activity, RNA polymerase II-specific|DNA-binding transcription activator activity, RNA polymerase II-specific|DNA binding|DNA-binding transcription factor activity|nucleus|nucleoplasm|…	mmu05202,mmu05215	Transcriptional misregulation in cancer|Prostate cancer	ETS
Exph5	315.819	380.362	251.277	0.66113	-0.596995	0.000266805	0.00507811	Down	0.711073	1.21982	1.05848	1.19149	1.40753	1.65279	1.3357	1.73633	320051	exophilin 5	GO:0003334,GO:0005515,GO:0005768,GO:0006886,GO:0031267,GO:0045921,GO:0050714,GO:0071985	keratinocyte development|protein binding|endosome|intracellular protein transport|small GTPase binding|positive regulation of exocytosis|positive regulation of protein secretion|multivesicular body sorting pathway
F11r	232.728	175.877	289.579	1.64553	0.718555	5.35826e-09	4.67472e-07	Up	6.39995	5.71014	6.90325	6.08877	3.31551	4.24312	3.88433	3.29152	16456	F11 receptor	GO:0001817,GO:0005178,GO:0005515,GO:0005886,GO:0005911,GO:0005923,GO:0007155,GO:0007159,GO:0008360,GO:0016020,GO:0016021,GO:0030054,GO:0030165,GO:0030855,GO:0031032,GO:0031410,GO:0032956,GO:0032991,GO:0034260,GO:0035025,GO:0035683,GO:0036057,GO:0042803,GO:0043547,GO:0045777,GO:0050892,GO:0051493,GO:0051497,GO:0070160,GO:0071260,GO:0072659,GO:0090557,GO:0090559,GO:0098609,GO:1901731,GO:1902396,GO:…	regulation of cytokine production|integrin binding|protein binding|plasma membrane|cell-cell junction|bicellular tight junction|cell adhesion|leukocyte cell-cell adhesion|regulation of cell shape|membrane|integral component of membrane|cell junction|PDZ domain binding|epithelial cell differentiation|actomyosin structure organization|cytoplasmic vesicle|regulation of actin cytoskeleton organizatio…	mmu04514,mmu04530,mmu04670	Cell adhesion molecules|Tight junction|Leukocyte transendothelial migration
Fam117a	142.531	113.613	171.449	1.50872	0.593325	0.000415901	0.00722567	Up	1.6087	1.41976	1.41256	1.14774	0.948339	0.633	0.970356	1.03194	215512	family with sequence similarity 117, member A
Fam166c	9.96464	6.05035	13.8789	2.28991	1.19529	0.0400809	0.179149	Up	0.996807	0.412713	1.04395	0.510672	0.262826	0.613362	0.203095	0.160702	75434	family with sequence similarity 166, member C
Fam89a	22.4394	16.187	28.6918	1.77269	0.825937	0.0139579	0.0922904	Up	1.38607	1.13932	1.19119	0.789458	0.58044	0.526782	0.560657	0.788672	69627	family with sequence similarity 89, member A
Fanci	11.5116	7.77596	15.2472	1.95662	0.96836	0.0376785	0.172666	Up	0.11554	0.17613	0.168307	0.154976	0.079761	0.0581686	0.115564	0.0508009	208836	Fanconi anemia, complementation group I	GO:0005634,GO:0005654,GO:0005737,GO:0005829,GO:0006281,GO:0006974,GO:0007049,GO:0031398,GO:0043240,GO:0070182	nucleus|nucleoplasm|cytoplasm|cytosol|DNA repair|cellular response to DNA damage stimulus|cell cycle|positive regulation of protein ubiquitination|Fanconi anaemia nuclear complex|DNA polymerase binding	mmu03460	Fanconi anemia pathway
Fap	26.7124	33.6441	19.7808	0.587703	-0.766841	0.0137814	0.0914981	Down	0.475752	0.366123	0.428932	0.305195	0.530124	0.706403	0.53102	0.820347	14089	fibroblast activation protein	GO:0001525,GO:0002020,GO:0004175,GO:0004252,GO:0005178,GO:0005576,GO:0005615,GO:0005886,GO:0006508,GO:0006915,GO:0007155,GO:0008233,GO:0008236,GO:0008239,GO:0009986,GO:0010710,GO:0010716,GO:0016020,GO:0016021,GO:0016787,GO:0030027,GO:0030054,GO:0042802,GO:0042803,GO:0042995,GO:0043542,GO:0045177,GO:0045178,GO:0051603,GO:0051726,GO:0060244,GO:0097325,GO:1900119,GO:1902362,GO:1903054,GO:1905368	angiogenesis|protease binding|endopeptidase activity|serine-type endopeptidase activity|integrin binding|extracellular region|extracellular space|plasma membrane|proteolysis|apoptotic process|cell adhesion|peptidase activity|serine-type peptidase activity|dipeptidyl-peptidase activity|cell surface|regulation of collagen catabolic process|negative regulation of extracellular matrix disassembly|mem…
Fblim1	44.2011	23.926	64.4763	2.69375	1.42962	2.12518e-07	1.35575e-05	Up	0.780083	1.2354	0.985275	0.863229	0.340611	0.460806	0.343306	0.241464	74202	filamin binding LIM protein 1	GO:0001650,GO:0001725,GO:0005515,GO:0005737,GO:0005856,GO:0005925,GO:0007155,GO:0008360,GO:0030054,GO:0031005,GO:0033623,GO:0046872,GO:0071944,GO:0098609	fibrillar center|stress fiber|protein binding|cytoplasm|cytoskeleton|focal adhesion|cell adhesion|regulation of cell shape|cell junction|filamin binding|regulation of integrin activation|metal ion binding|cell periphery|cell-cell adhesion
Fbln5	179.207	139.606	218.809	1.56668	0.647708	8.05024e-05	0.00198975	Up	2.07909	1.9698	1.38429	2.01514	0.932157	1.35554	1.20862	1.09541	23876	fibulin 5	GO:0000122,GO:0005178,GO:0005509,GO:0005515,GO:0005576,GO:0005615,GO:0007155,GO:0008022,GO:0016525,GO:0030023,GO:0030198,GO:0033690,GO:0034394,GO:0042803,GO:0045944,GO:0046903,GO:0048251,GO:0062023,GO:0071953,GO:0098867,GO:2000121	negative regulation of transcription by RNA polymerase II|integrin binding|calcium ion binding|protein binding|extracellular region|extracellular space|cell adhesion|protein C-terminus binding|negative regulation of angiogenesis|extracellular matrix constituent conferring elasticity|extracellular matrix organization|positive regulation of osteoblast proliferation|protein localization to cell surf…
Fcer1g	369.429	220.2	518.658	2.35467	1.23553	3.08189e-19	8.88245e-17	Up	40.3764	33.5753	51.8383	43.7393	15.7336	16.319	20.1852	17.4313	14127	Fc receptor, IgE, high affinity I, gamma polypeptide	GO:0001798,GO:0001805,GO:0001812,GO:0002283,GO:0002292,GO:0002376,GO:0002431,GO:0002554,GO:0004888,GO:0005515,GO:0005886,GO:0005887,GO:0006911,GO:0007165,GO:0007166,GO:0007229,GO:0009897,GO:0009986,GO:0010543,GO:0016020,GO:0016021,GO:0016064,GO:0019767,GO:0019863,GO:0019864,GO:0019886,GO:0030316,GO:0030593,GO:0031623,GO:0032623,GO:0032733,GO:0032753,GO:0032755,GO:0032760,GO:0032765,GO:0032998,GO:…	positive regulation of type IIa hypersensitivity|positive regulation of type III hypersensitivity|positive regulation of type I hypersensitivity|neutrophil activation involved in immune response|T cell differentiation involved in immune response|immune system process|Fc receptor mediated stimulatory signaling pathway|serotonin secretion by platelet|transmembrane signaling receptor activity|protei…	mmu04071,mmu04072,mmu04611,mmu04625,mmu04650,mmu04664,mmu05152,mmu05310	Sphingolipid signaling pathway|Phospholipase D signaling pathway|Platelet activation|C-type lectin receptor signaling pathway|Natural killer cell mediated cytotoxicity|Fc epsilon RI signaling pathway|Tuberculosis|Asthma
Fcgr1	135.074	94.7431	175.405	1.8506	0.887993	8.76321e-06	0.000325072	Up	3.60781	2.63645	4.84637	3.48634	2.03013	1.45562	2.27785	1.85985	14129	Fc receptor, IgG, high affinity I	GO:0001788,GO:0001798,GO:0001805,GO:0002376,GO:0004888,GO:0005886,GO:0005887,GO:0006898,GO:0006910,GO:0006911,GO:0007166,GO:0009617,GO:0009897,GO:0016020,GO:0016021,GO:0019770,GO:0019864,GO:0019884,GO:0031774,GO:0042590,GO:0042742,GO:0045087,GO:0045121,GO:0050766,GO:0050776,GO:0060100,GO:0061098	antibody-dependent cellular cytotoxicity|positive regulation of type IIa hypersensitivity|positive regulation of type III hypersensitivity|immune system process|transmembrane signaling receptor activity|plasma membrane|integral component of plasma membrane|receptor-mediated endocytosis|phagocytosis, recognition|phagocytosis, engulfment|cell surface receptor signaling pathway|response to bacterium…	mmu04145,mmu04380,mmu04613,mmu04640,mmu04666,mmu05140,mmu05150,mmu05152,mmu05202,mmu05221,mmu05322	Phagosome|Osteoclast differentiation|Neutrophil extracellular trap formation|Hematopoietic cell lineage|Fc gamma R-mediated phagocytosis|Leishmaniasis|Staphylococcus aureus infection|Tuberculosis|Transcriptional misregulation in cancer|Acute myeloid leukemia|Systemic lupus erythematosus
Fcgr2b	163.834	90.5054	237.163	2.61901	1.38902	2.01684e-19	5.91852e-17	Up	8.78569	6.5005	9.43977	8.26847	3.29459	2.70304	3.34804	2.8328	14130	Fc receptor, IgG, low affinity IIb	GO:0001540,GO:0001811,GO:0002434,GO:0002638,GO:0002862,GO:0002865,GO:0002924,GO:0004888,GO:0005515,GO:0005576,GO:0005737,GO:0005856,GO:0005886,GO:0005887,GO:0006898,GO:0006911,GO:0006952,GO:0007166,GO:0009617,GO:0009897,GO:0009986,GO:0016020,GO:0016021,GO:0016064,GO:0016358,GO:0019772,GO:0019864,GO:0019865,GO:0019886,GO:0021549,GO:0030889,GO:0032456,GO:0032693,GO:0033030,GO:0038096,GO:0043197,GO:…	amyloid-beta binding|negative regulation of type I hypersensitivity|immune complex clearance|negative regulation of immunoglobulin production|negative regulation of inflammatory response to antigenic stimulus|negative regulation of acute inflammatory response to antigenic stimulus|negative regulation of humoral immune response mediated by circulating immunoglobulin|transmembrane signaling recepto…	mmu04145,mmu04380,mmu04662,mmu04666,mmu05150,mmu05152,mmu05162	Phagosome|Osteoclast differentiation|B cell receptor signaling pathway|Fc gamma R-mediated phagocytosis|Staphylococcus aureus infection|Tuberculosis|Measles
Fcgr3	613.134	400.59	825.677	2.0611	1.04341	9.92418e-18	2.42691e-15	Up	13.6221	14.7356	20.0645	16.0865	7.46863	7.99422	7.90378	6.92266	14131	Fc receptor, IgG, low affinity III	GO:0001788,GO:0001798,GO:0001805,GO:0001812,GO:0001820,GO:0004888,GO:0005794,GO:0005886,GO:0005887,GO:0006910,GO:0006911,GO:0007166,GO:0009897,GO:0009986,GO:0016020,GO:0016021,GO:0019770,GO:0019864,GO:0030593,GO:0032760,GO:0034987,GO:0042590,GO:0045576,GO:0050766,GO:0050776	antibody-dependent cellular cytotoxicity|positive regulation of type IIa hypersensitivity|positive regulation of type III hypersensitivity|positive regulation of type I hypersensitivity|serotonin secretion|transmembrane signaling receptor activity|Golgi apparatus|plasma membrane|integral component of plasma membrane|phagocytosis, recognition|phagocytosis, engulfment|cell surface receptor signalin…	mmu04145,mmu04380,mmu05140,mmu05150,mmu05152	Phagosome|Osteoclast differentiation|Leishmaniasis|Staphylococcus aureus infection|Tuberculosis
Fcgr4	14.1823	6.83655	21.5281	3.15206	1.65629	0.000287869	0.00543416	Up	1.25288	0.875364	0.759162	0.825247	0.297309	0.123899	0.287176	0.432823	246256	Fc receptor, IgG, low affinity IV	GO:0004888,GO:0005886,GO:0005887,GO:0007166,GO:0009897,GO:0009986,GO:0016020,GO:0016021,GO:0019767,GO:0019770,GO:0019863,GO:0019864,GO:0042119,GO:0045780,GO:0050776,GO:0051930,GO:0071222	transmembrane signaling receptor activity|plasma membrane|integral component of plasma membrane|cell surface receptor signaling pathway|external side of plasma membrane|cell surface|membrane|integral component of membrane|IgE receptor activity|IgG receptor activity|IgE binding|IgG binding|neutrophil activation|positive regulation of bone resorption|regulation of immune response|regulation of sens…	mmu04145,mmu04380,mmu04613,mmu04650,mmu04666,mmu05140,mmu05150,mmu05152,mmu05322	Phagosome|Osteoclast differentiation|Neutrophil extracellular trap formation|Natural killer cell mediated cytotoxicity|Fc gamma R-mediated phagocytosis|Leishmaniasis|Staphylococcus aureus infection|Tuberculosis|Systemic lupus erythematosus
Fcna	6.38437	2.96416	9.80459	3.2788	1.71317	0.029262	0.145723	Up	0.203685	0.341548	0.422371	0.563488	0.0386678	0.1128	0.298799	0	14133	ficolin A	GO:0001867,GO:0002376,GO:0003823,GO:0005102,GO:0005515,GO:0005576,GO:0005581,GO:0005615,GO:0005886,GO:0016020,GO:0030246,GO:0045087,GO:0046872,GO:0062023,GO:0097367	complement activation, lectin pathway|immune system process|antigen binding|signaling receptor binding|protein binding|extracellular region|collagen trimer|extracellular space|plasma membrane|membrane|carbohydrate binding|innate immune response|metal ion binding|collagen-containing extracellular matrix|carbohydrate derivative binding
Fcrls	1159.1	662.284	1655.92	2.50047	1.3222	8.11297e-40	7.27463e-37	Up	36.6871	34.1315	47.1399	37.1559	14.9145	13.9405	15.2772	15.9057	80891	Fc receptor-like S, scavenger receptor	GO:0004888,GO:0005887,GO:0007166	transmembrane signaling receptor activity|integral component of plasma membrane|cell surface receptor signaling pathway
Fermt3	148.314	117.897	178.732	1.51583	0.600112	0.000112797	0.0026378	Up	3.95195	3.3999	4.31527	3.18628	2.21383	2.85032	2.09877	2.29781	108101	fermitin family member 3	GO:0002102,GO:0005178,GO:0005515,GO:0007155,GO:0007159,GO:0007160,GO:0007229,GO:0030054,GO:0030055,GO:0030335,GO:0033622,GO:0033632,GO:0034446,GO:0042995,GO:0070527	podosome|integrin binding|protein binding|cell adhesion|leukocyte cell-cell adhesion|cell-matrix adhesion|integrin-mediated signaling pathway|cell junction|cell-substrate junction|positive regulation of cell migration|integrin activation|regulation of cell-cell adhesion mediated by integrin|substrate adhesion-dependent cell spreading|cell projection|platelet aggregation	mmu04611	Platelet activation
Fes	102.743	80.5116	124.975	1.55257	0.63466	0.000461672	0.00781887	Up	2.08802	2.08924	3.07971	2.03245	1.41307	1.44542	1.43581	1.49611	14159	feline sarcoma oncogene	GO:0000166,GO:0001578,GO:0004672,GO:0004713,GO:0004715,GO:0005102,GO:0005515,GO:0005524,GO:0005737,GO:0005794,GO:0005829,GO:0005856,GO:0005886,GO:0005925,GO:0006468,GO:0006935,GO:0007098,GO:0007155,GO:0007169,GO:0008017,GO:0008289,GO:0008360,GO:0010976,GO:0015630,GO:0016020,GO:0016301,GO:0016310,GO:0016740,GO:0018108,GO:0030054,GO:0030154,GO:0030155,GO:0031116,GO:0031234,GO:0031410,GO:0034987,GO:…	nucleotide binding|microtubule bundle formation|protein kinase activity|protein tyrosine kinase activity|non-membrane spanning protein tyrosine kinase activity|signaling receptor binding|protein binding|ATP binding|cytoplasm|Golgi apparatus|cytosol|cytoskeleton|plasma membrane|focal adhesion|protein phosphorylation|chemotaxis|centrosome cycle|cell adhesion|transmembrane receptor protein tyrosine …	mmu04360	Axon guidance
Fezf1	15.0637	4.23902	25.8884	6.09319	2.6072	0.047409	0.197998	Up	2.05548	0.10638	0.129162	0.0210608	0.0433572	0.0632397	0.188458	0.0662755	73191	Fez family zinc finger 1	GO:0000122,GO:0000976,GO:0000978,GO:0001227,GO:0001764,GO:0003677,GO:0003700,GO:0005634,GO:0005654,GO:0005829,GO:0006357,GO:0007275,GO:0007399,GO:0007411,GO:0008285,GO:0021537,GO:0021772,GO:0021797,GO:0030154,GO:0030900,GO:0043565,GO:0043697,GO:0045666,GO:0045893,GO:0046872,GO:0050767	negative regulation of transcription by RNA polymerase II|transcription cis-regulatory region binding|RNA polymerase II cis-regulatory region sequence-specific DNA binding|DNA-binding transcription repressor activity, RNA polymerase II-specific|neuron migration|DNA binding|DNA-binding transcription factor activity|nucleus|nucleoplasm|cytosol|regulation of transcription by RNA polymerase II|multic…			zf-C2H2
Fgfbp1	35.5437	25.6389	45.4484	1.76947	0.82332	0.0104404	0.0755979	Up	1.74897	2.21585	1.18693	0.967691	0.763659	0.80714	1.09041	0.676709	14181	fibroblast growth factor binding protein 1	GO:0005576,GO:0005886,GO:0007267,GO:0008284,GO:0009986,GO:0016020,GO:0017134,GO:0019838,GO:0045743,GO:0090050,GO:1903589	extracellular region|plasma membrane|cell-cell signaling|positive regulation of cell population proliferation|cell surface|membrane|fibroblast growth factor binding|growth factor binding|positive regulation of fibroblast growth factor receptor signaling pathway|positive regulation of cell migration involved in sprouting angiogenesis|positive regulation of blood vessel endothelial cell proliferati…
Fgl2	76.2295	57.2447	95.2144	1.66035	0.731487	0.00102719	0.0142307	Up	1.49884	1.32716	1.10503	1.50532	0.591621	0.72595	1.14291	0.703381	14190	fibrinogen-like protein 2	GO:0002291,GO:0002381,GO:0002605,GO:0002617,GO:0005102,GO:0005576,GO:0005615,GO:0008233,GO:0019835,GO:0043381,GO:0050687,GO:0062023	T cell activation via T cell receptor contact with antigen bound to MHC molecule on antigen presenting cell|immunoglobulin production involved in immunoglobulin-mediated immune response|negative regulation of dendritic cell antigen processing and presentation|negative regulation of macrophage antigen processing and presentation|signaling receptor binding|extracellular region|extracellular space|p…
Fgr	12.6285	5.50107	19.756	3.57214	1.83679	0.000473776	0.00792409	Up	0.423435	0.233092	0.399116	0.408222	0.0182694	0.142119	0.158821	0.0744706	14191	FGR proto-oncogene, Src family tyrosine kinase	GO:0000166,GO:0001784,GO:0001819,GO:0002376,GO:0004672,GO:0004713,GO:0004715,GO:0005102,GO:0005515,GO:0005524,GO:0005737,GO:0005739,GO:0005743,GO:0005829,GO:0005856,GO:0005886,GO:0006468,GO:0007169,GO:0007229,GO:0008360,GO:0014068,GO:0015629,GO:0016020,GO:0016235,GO:0016301,GO:0016310,GO:0016740,GO:0018108,GO:0019901,GO:0030154,GO:0030282,GO:0030335,GO:0031234,GO:0032587,GO:0032815,GO:0032956,GO:…	nucleotide binding|phosphotyrosine residue binding|positive regulation of cytokine production|immune system process|protein kinase activity|protein tyrosine kinase activity|non-membrane spanning protein tyrosine kinase activity|signaling receptor binding|protein binding|ATP binding|cytoplasm|mitochondrion|mitochondrial inner membrane|cytosol|cytoskeleton|plasma membrane|protein phosphorylation|tr…	mmu04062	Chemokine signaling pathway
Fhod1	74.9882	57.2875	92.689	1.61678	0.693127	0.000254671	0.00491086	Up	1.49966	1.17715	1.21721	1.0628	0.777648	0.602373	0.789336	0.792471	234686	formin homology 2 domain containing 1	GO:0003779,GO:0005737,GO:0005856,GO:0007097,GO:0014704,GO:0030866,GO:0042995,GO:0051015,GO:0051492,GO:0051639,GO:0051660	actin binding|cytoplasm|cytoskeleton|nuclear migration|intercalated disc|cortical actin cytoskeleton organization|cell projection|actin filament binding|regulation of stress fiber assembly|actin filament network formation|establishment of centrosome localization	mmu05132	Salmonella infection
Fkbp7	48.2128	36.3361	60.0896	1.65446	0.726362	0.00264442	0.0284161	Up	2.75798	2.82621	3.84739	3.30628	1.36131	2.18921	1.82064	2.08088	14231	FK506 binding protein 7	GO:0003755,GO:0005509,GO:0005515,GO:0005783,GO:0016853,GO:0046872	peptidyl-prolyl cis-trans isomerase activity|calcium ion binding|protein binding|endoplasmic reticulum|isomerase activity|metal ion binding
Flnc	68.2383	51.0378	85.4388	1.67256	0.742062	0.00159578	0.0197924	Up	0.411977	0.524888	0.593895	0.458123	0.189775	0.357883	0.349949	0.251996	68794	filamin C, gamma	GO:0003779,GO:0005737,GO:0005829,GO:0005856,GO:0005886,GO:0008092,GO:0015629,GO:0016020,GO:0016528,GO:0030029,GO:0030506,GO:0042383,GO:0042802,GO:0055001	actin binding|cytoplasm|cytosol|cytoskeleton|plasma membrane|cytoskeletal protein binding|actin cytoskeleton|membrane|sarcoplasm|actin filament-based process|ankyrin binding|sarcolemma|identical protein binding|muscle cell development	mmu04010,mmu04510,mmu05132,mmu05205	MAPK signaling pathway|Focal adhesion|Salmonella infection|Proteoglycans in cancer
Fmnl1	2066.26	2539.75	1592.77	0.627151	-0.673115	4.16595e-09	3.71483e-07	Down	16.4323	21.6863	19.0556	19.0102	27.9575	34.0449	31.513	24.011	57778	formin-like 1	GO:0003779,GO:0005522,GO:0005737,GO:0005829,GO:0005886,GO:0006929,GO:0007010,GO:0008360,GO:0009987,GO:0016020,GO:0016043,GO:0016477,GO:0022604,GO:0030036,GO:0030866,GO:0031267,GO:0031410,GO:0032794,GO:0045335,GO:0051014,GO:0051015	actin binding|profilin binding|cytoplasm|cytosol|plasma membrane|substrate-dependent cell migration|cytoskeleton organization|regulation of cell shape|cellular process|membrane|cellular component organization|cell migration|regulation of cell morphogenesis|actin cytoskeleton organization|cortical actin cytoskeleton organization|small GTPase binding|cytoplasmic vesicle|GTPase activating protein bi…
Fmod	440.443	345.431	535.455	1.54963	0.631922	0.000456129	0.00778215	Up	10.7995	10.144	5.72268	10.2396	5.62699	5.07485	7.30715	5.02397	14264	fibromodulin	GO:0005576,GO:0005615,GO:0062023	extracellular region|extracellular space|collagen-containing extracellular matrix	mmu04350	TGF-beta signaling pathway
Fmr1nb	1.59269	0	3.18538	17.1777	4.10246	0.00752351	0.0597488	Up	0.120155	0.279834	0.0566268	0.277003	0	0	0	0	207854	Fmr1 neighbor	GO:0016020,GO:0016021	membrane|integral component of membrane
Fndc1	83.049	65.955	100.143	1.51708	0.601294	0.00421467	0.0393434	Up	0.927341	0.880347	0.69094	0.904018	0.511376	0.366826	0.720676	0.572382	68655	fibronectin type III domain containing 1	GO:0001934,GO:0005737,GO:0005886,GO:0005911,GO:0010666,GO:0031966,GO:0051223,GO:0071456	positive regulation of protein phosphorylation|cytoplasm|plasma membrane|cell-cell junction|positive regulation of cardiac muscle cell apoptotic process|mitochondrial membrane|regulation of protein transport|cellular response to hypoxia
Fos	200.635	263.473	137.797	0.523092	-0.934864	3.75869e-05	0.00109156	Down	2.97031	3.90355	3.34966	3.81515	3.70051	5.45865	8.38885	8.49126	14281	FBJ osteosarcoma oncogene	GO:0000976,GO:0000978,GO:0000979,GO:0000981,GO:0001228,GO:0003677,GO:0003682,GO:0003690,GO:0003700,GO:0005515,GO:0005634,GO:0005654,GO:0005667,GO:0005737,GO:0005783,GO:0006355,GO:0006357,GO:0006366,GO:0007179,GO:0007399,GO:0008134,GO:0010468,GO:0016020,GO:0031668,GO:0032993,GO:0034614,GO:0035914,GO:0035976,GO:0035994,GO:0042493,GO:0042802,GO:0043005,GO:0043565,GO:0044877,GO:0045672,GO:0045893,GO:…	transcription cis-regulatory region binding|RNA polymerase II cis-regulatory region sequence-specific DNA binding|RNA polymerase II core promoter sequence-specific DNA binding|DNA-binding transcription factor activity, RNA polymerase II-specific|DNA-binding transcription activator activity, RNA polymerase II-specific|DNA binding|chromatin binding|double-stranded DNA binding|DNA-binding transcript…	mmu01522,mmu04010,mmu04024,mmu04210,mmu04380,mmu04620,mmu04657,mmu04658,mmu04659,mmu04660,mmu04662,mmu04668,mmu04713,mmu04725,mmu04728,mmu04915,mmu04917,mmu04921,mmu04926,mmu04928,mmu04932,mmu04935,mmu05031,mmu05132,mmu05133,mmu05135,mmu05140,mmu05142,mmu05161,mmu05162,mmu05166,mmu05167,mmu05170,mmu05171,mmu05200,mmu05210,mmu05224,mmu05231,mmu05235,mmu05323,mmu05417,mmu05418	Endocrine resistance|MAPK signaling pathway|cAMP signaling pathway|Apoptosis|Osteoclast differentiation|Toll-like receptor signaling pathway|IL-17 signaling pathway|Th1 and Th2 cell differentiation|Th17 cell differentiation|T cell receptor signaling pathway|B cell receptor signaling pathway|TNF signaling pathway|Circadian entrainment|Cholinergic synapse|Dopaminergic synapse|Estrogen signaling pat…	TF_bZIP
Fosb	232.317	290.901	173.733	0.59727	-0.743544	9.4517e-07	4.73759e-05	Down	2.04412	3.06338	2.38746	2.3904	3.64157	4.07419	4.83479	3.48173	14282	FBJ osteosarcoma oncogene B	GO:0000978,GO:0000981,GO:0001228,GO:0003677,GO:0003690,GO:0003700,GO:0005634,GO:0005654,GO:0006355,GO:0006357,GO:0006366,GO:0043231,GO:0043565,GO:0045944,GO:0071277,GO:1990837	RNA polymerase II cis-regulatory region sequence-specific DNA binding|DNA-binding transcription factor activity, RNA polymerase II-specific|DNA-binding transcription activator activity, RNA polymerase II-specific|DNA binding|double-stranded DNA binding|DNA-binding transcription factor activity|nucleus|nucleoplasm|regulation of transcription, DNA-templated|regulation of transcription by RNA polyme…	mmu04380,mmu04657,mmu05030,mmu05031,mmu05034	Osteoclast differentiation|IL-17 signaling pathway|Cocaine addiction|Amphetamine addiction|Alcoholism	TF_bZIP
Foxb1	3.54007	1.00215	6.07799	6.02115	2.59004	0.0439017	0.188609	Up	0.374879	0.0174615	0.0353348	0.0172848	0.0177919	0	0.0343709	0.018131	64290	forkhead box B1	GO:0000978,GO:0000981,GO:0001655,GO:0001756,GO:0003677,GO:0003700,GO:0005634,GO:0006355,GO:0006357,GO:0007412,GO:0007595,GO:0008542,GO:0009653,GO:0021510,GO:0021767,GO:0021794,GO:0021855,GO:0022029,GO:0030154,GO:0030901,GO:0033504,GO:0043524,GO:0043565,GO:0061030,GO:0061374,GO:0061377,GO:0061379,GO:0061381,GO:1990837	RNA polymerase II cis-regulatory region sequence-specific DNA binding|DNA-binding transcription factor activity, RNA polymerase II-specific|urogenital system development|somitogenesis|DNA binding|DNA-binding transcription factor activity|nucleus|regulation of transcription, DNA-templated|regulation of transcription by RNA polymerase II|axon target recognition|lactation|visual learning|anatomical …			Fork
Foxc2	48.3415	36.0435	60.6395	1.6819	0.750096	0.00427583	0.0396848	Up	1.16995	1.37672	1.14145	1.09781	0.487073	0.473621	0.884486	0.913297	14234	forkhead box C2	GO:0000122,GO:0000976,GO:0000977,GO:0000978,GO:0000981,GO:0001216,GO:0001228,GO:0001501,GO:0001503,GO:0001568,GO:0001569,GO:0001656,GO:0001657,GO:0001756,GO:0001822,GO:0001945,GO:0001946,GO:0001974,GO:0003007,GO:0003677,GO:0003700,GO:0005634,GO:0005654,GO:0006355,GO:0006357,GO:0007219,GO:0007275,GO:0007507,GO:0008283,GO:0008286,GO:0009653,GO:0009725,GO:0010595,GO:0014032,GO:0016604,GO:0030154,GO:…	negative regulation of transcription by RNA polymerase II|transcription cis-regulatory region binding|RNA polymerase II transcription regulatory region sequence-specific DNA binding|RNA polymerase II cis-regulatory region sequence-specific DNA binding|DNA-binding transcription factor activity, RNA polymerase II-specific|DNA-binding transcription activator activity|DNA-binding transcription activa…			Fork
Foxf1	16.0412	9.09862	22.9837	2.52659	1.33719	0.00695227	0.0567288	Up	0.576618	0.322299	0.695681	0.446654	0.350291	0.042577	0.21147	0.178484	15227	forkhead box F1	GO:0000122,GO:0000976,GO:0000977,GO:0000978,GO:0000981,GO:0001228,GO:0001568,GO:0001570,GO:0001701,GO:0001756,GO:0001763,GO:0002053,GO:0003197,GO:0003214,GO:0003677,GO:0003700,GO:0005634,GO:0006355,GO:0006357,GO:0007224,GO:0007368,GO:0007494,GO:0007498,GO:0007507,GO:0009887,GO:0010811,GO:0014822,GO:0030198,GO:0030323,GO:0030324,GO:0030335,GO:0031016,GO:0043305,GO:0043565,GO:0045198,GO:0045893,GO:…	negative regulation of transcription by RNA polymerase II|transcription cis-regulatory region binding|RNA polymerase II transcription regulatory region sequence-specific DNA binding|RNA polymerase II cis-regulatory region sequence-specific DNA binding|DNA-binding transcription factor activity, RNA polymerase II-specific|DNA-binding transcription activator activity, RNA polymerase II-specific|bloo…			Fork
Frem3	30.8968	19.5259	42.2677	2.16387	1.11362	0.0414953	0.183037	Up	0.768157	0.110092	0.326215	0.179036	0.280438	0.0779123	0.108352	0.146974	333315	Fras1 related extracellular matrix protein 3	GO:0005576,GO:0005604,GO:0007154,GO:0007155,GO:0016021,GO:0046872	extracellular region|basement membrane|cell communication|cell adhesion|integral component of membrane|metal ion binding
Frmpd2	26.7211	20.6904	32.7517	1.58362	0.663223	0.0478713	0.19893	Up	0.220672	0.173947	0.383997	0.289588	0.128901	0.180177	0.163416	0.180617	268729		GO:0005545,GO:0005923,GO:0016323,GO:0070830	1-phosphatidylinositol binding|bicellular tight junction|basolateral plasma membrane|bicellular tight junction assembly
Frrs1	22.1348	15.3429	28.9267	1.88134	0.911757	0.0152336	0.0973743	Up	0.523816	0.203323	0.411443	0.48304	0.165737	0.201449	0.266813	0.197045	20321	ferric-chelate reductase 1	GO:0006879,GO:0016020,GO:0016021,GO:0016491,GO:0016722,GO:0046872	cellular iron ion homeostasis|membrane|integral component of membrane|oxidoreductase activity|oxidoreductase activity, acting on metal ions|metal ion binding
Fut4	9.22355	5.03507	13.412	2.65457	1.40848	0.0126042	0.0866034	Up	0.335836	0.17065	0.129497	0.154846	0.101429	0.0563588	0.0839761	0.0442982	14345	fucosyltransferase 4	GO:0005794,GO:0005802,GO:0006486,GO:0008417,GO:0009311,GO:0009986,GO:0016020,GO:0016021,GO:0016740,GO:0016757,GO:0017083,GO:0036065,GO:0046920,GO:0071944,GO:1903037,GO:1903238	Golgi apparatus|trans-Golgi network|protein glycosylation|fucosyltransferase activity|oligosaccharide metabolic process|cell surface|membrane|integral component of membrane|transferase activity|glycosyltransferase activity|4-galactosyl-N-acetylglucosaminide 3-alpha-L-fucosyltransferase activity|fucosylation|alpha-(1->3)-fucosyltransferase activity|cell periphery|regulation of leukocyte cell-cell …	mmu00515,mmu00601	Mannose type O-glycan biosynthesis|Glycosphingolipid biosynthesis - lacto and neolacto series
Fyb	174.971	126.332	223.61	1.76862	0.822624	1.20877e-07	8.0286e-06	Up	2.04729	2.16468	2.69194	1.89736	1.0591	1.19991	1.46411	1.08919	23880	FYN binding protein	GO:0005515,GO:0005634,GO:0005737,GO:0005829,GO:0005886,GO:0006955,GO:0007229,GO:0008289,GO:0015629,GO:0030054,GO:0032991,GO:0044877,GO:0045576,GO:0050852,GO:0072659	protein binding|nucleus|cytoplasm|cytosol|plasma membrane|immune response|integrin-mediated signaling pathway|lipid binding|actin cytoskeleton|cell junction|protein-containing complex|protein-containing complex binding|mast cell activation|T cell receptor signaling pathway|protein localization to plasma membrane	mmu04015,mmu05135	Rap1 signaling pathway|Yersinia infection
Gadl1	8.83076	4.59	13.0715	2.86055	1.51629	0.0245656	0.132031	Up	0.260408	0.0866395	0.245452	0.343052	0.0882789	0.120177	0	0.107954	73748	glutamate decarboxylase-like 1	GO:0003824,GO:0004068,GO:0004782,GO:0016829,GO:0016831,GO:0019752,GO:0030170	catalytic activity|aspartate 1-decarboxylase activity|sulfinoalanine decarboxylase activity|lyase activity|carboxy-lyase activity|carboxylic acid metabolic process|pyridoxal phosphate binding	mmu00410,mmu00430,mmu00770	beta-Alanine metabolism|Taurine and hypotaurine metabolism|Pantothenate and CoA biosynthesis
Gal	44.4888	17.0788	71.8988	4.20742	2.07294	0.0434759	0.187806	Up	15.3316	2.04982	1.00355	1.50545	1.34749	0.196541	1.88726	1.09854	14419	galanin and GMAP prepropeptide	GO:0004966,GO:0005179,GO:0005184,GO:0005576,GO:0005615,GO:0005737,GO:0005794,GO:0006954,GO:0007218,GO:0007399,GO:0007631,GO:0008285,GO:0010737,GO:0019933,GO:0030141,GO:0031763,GO:0031764,GO:0031765,GO:0031766,GO:0031943,GO:0043025,GO:0043065,GO:0045944,GO:0050672,GO:0051464,GO:0051795,GO:1902608	galanin receptor activity|hormone activity|neuropeptide hormone activity|extracellular region|extracellular space|cytoplasm|Golgi apparatus|inflammatory response|neuropeptide signaling pathway|nervous system development|feeding behavior|negative regulation of cell population proliferation|protein kinase A signaling|cAMP-mediated signaling|secretory granule|galanin receptor binding|type 1 galanin …	mmu04080	Neuroactive ligand-receptor interaction
Gal3st4	99.041	75.1768	122.905	1.63579	0.709989	0.000954935	0.0134844	Up	1.856	2.47611	3.5204	2.95818	1.82697	1.71307	1.53361	1.32985	330217	galactose-3-O-sulfotransferase 4	GO:0008146,GO:0009101,GO:0016020,GO:0050694	sulfotransferase activity|glycoprotein biosynthetic process|membrane|galactose 3-O-sulfotransferase activity
Galnt9	1361.12	1695.38	1026.86	0.605734	-0.723243	0.00116133	0.0156591	Down	12.0549	22.8265	16.8674	21.9914	26.4566	32.1531	28.7128	30.6909	231605	polypeptide N-acetylgalactosaminyltransferase 9	GO:0005794	Golgi apparatus
Gas2l3	45.1751	34.8924	55.4578	1.59132	0.670222	0.00380917	0.0367045	Up	0.432241	0.395345	0.36297	0.485558	0.26855	0.239372	0.22337	0.288873	237436	growth arrest-specific 2 like 3	GO:0000226,GO:0003779,GO:0005737,GO:0005856,GO:0005874,GO:0005884,GO:0008017,GO:0008093,GO:0009617,GO:0015629,GO:0015630,GO:0030036,GO:0051015,GO:0051764	microtubule cytoskeleton organization|actin binding|cytoplasm|cytoskeleton|microtubule|actin filament|microtubule binding|cytoskeletal anchor activity|response to bacterium|actin cytoskeleton|microtubule cytoskeleton|actin cytoskeleton organization|actin filament binding|actin crosslink formation
Gbgt1	34.769	27.5354	42.0027	1.52511	0.608916	0.0216426	0.121415	Up	0.754286	0.565197	0.772788	0.559479	0.435809	0.469178	0.360819	0.412394	227671	globoside alpha-1,3-N-acetylgalactosaminyltransferase 1	GO:0005794,GO:0005975,GO:0016020,GO:0016021,GO:0016740,GO:0016757,GO:0016758,GO:0030259,GO:0031982,GO:0046872,GO:0047277	Golgi apparatus|carbohydrate metabolic process|membrane|integral component of membrane|transferase activity|glycosyltransferase activity|hexosyltransferase activity|lipid glycosylation|vesicle|metal ion binding|globoside alpha-N-acetylgalactosaminyltransferase activity	mmu00603	Glycosphingolipid biosynthesis - globo and isoglobo series
Gbp3	124.285	94.4253	154.145	1.63187	0.70653	4.58681e-05	0.0012764	Up	2.22305	3.13127	2.88323	2.296	1.63746	1.39526	1.85885	1.35902	55932	guanylate binding protein 3	GO:0000166,GO:0003924,GO:0005525,GO:0005634,GO:0005737,GO:0005794,GO:0005829,GO:0005886,GO:0016020,GO:0016787,GO:0020005,GO:0031410,GO:0035458,GO:0042802,GO:0042803,GO:0042832,GO:0044406,GO:0048471,GO:0050830,GO:0071346	nucleotide binding|GTPase activity|GTP binding|nucleus|cytoplasm|Golgi apparatus|cytosol|plasma membrane|membrane|hydrolase activity|symbiont-containing vacuole membrane|cytoplasmic vesicle|cellular response to interferon-beta|identical protein binding|protein homodimerization activity|defense response to protozoan|adhesion of symbiont to host|perinuclear region of cytoplasm|defense response to G…	mmu04621	NOD-like receptor signaling pathway
Gbp6	59.4386	40.8696	78.0076	1.90988	0.933482	1.33491e-05	0.000471453	Up	0.745599	0.929847	0.963484	0.964799	0.502258	0.34409	0.507191	0.476934	100702	guanylate binding protein 6	GO:0003924,GO:0005525,GO:0009617,GO:0020005,GO:0031410,GO:0035458,GO:0042832,GO:0044406,GO:0050830,GO:0071222,GO:0071346	GTPase activity|GTP binding|response to bacterium|symbiont-containing vacuole membrane|cytoplasmic vesicle|cellular response to interferon-beta|defense response to protozoan|adhesion of symbiont to host|defense response to Gram-positive bacterium|cellular response to lipopolysaccharide|cellular response to interferon-gamma
Gbx2	25.793	17.6854	33.9006	1.9138	0.93644	0.0282265	0.142813	Up	1.71005	0.686237	0.570344	0.485211	0.574361	0.388521	0.385937	0.381723	14472	gastrulation brain homeobox 2	GO:0000977,GO:0000979,GO:0000981,GO:0001228,GO:0001569,GO:0001755,GO:0003677,GO:0005634,GO:0006355,GO:0006357,GO:0007411,GO:0021549,GO:0021555,GO:0021568,GO:0021794,GO:0021884,GO:0021930,GO:0030902,GO:0030917,GO:0035239,GO:0042472,GO:0045944,GO:0048483,GO:0051960,GO:0061629,GO:1990837	RNA polymerase II transcription regulatory region sequence-specific DNA binding|RNA polymerase II core promoter sequence-specific DNA binding|DNA-binding transcription factor activity, RNA polymerase II-specific|DNA-binding transcription activator activity, RNA polymerase II-specific|branching involved in blood vessel morphogenesis|neural crest cell migration|DNA binding|nucleus|regulation of tra…			Homeobox
Gck	39.5284	25.3481	53.7088	2.11808	1.08276	0.0223711	0.124154	Up	1.75636	0.446232	0.737442	0.382822	0.36374	0.176847	0.351343	0.61779	103988	glucokinase	GO:0000166,GO:0000287,GO:0001678,GO:0003824,GO:0004340,GO:0004396,GO:0005515,GO:0005524,GO:0005536,GO:0005634,GO:0005654,GO:0005737,GO:0005739,GO:0005829,GO:0005884,GO:0005938,GO:0005975,GO:0005978,GO:0006002,GO:0006003,GO:0006006,GO:0006013,GO:0006096,GO:0006739,GO:0007204,GO:0008152,GO:0008865,GO:0016301,GO:0016310,GO:0016740,GO:0016773,GO:0019158,GO:0019903,GO:0019932,GO:0030141,GO:0032024,GO:…	nucleotide binding|magnesium ion binding|cellular glucose homeostasis|catalytic activity|glucokinase activity|hexokinase activity|protein binding|ATP binding|glucose binding|nucleus|nucleoplasm|cytoplasm|mitochondrion|cytosol|actin filament|cell cortex|carbohydrate metabolic process|glycogen biosynthetic process|fructose 6-phosphate metabolic process|fructose 2,6-bisphosphate metabolic process|gl…	mmu00010,mmu00052,mmu00500,mmu00520,mmu00524,mmu04910,mmu04911,mmu04917,mmu04922,mmu04930,mmu04950,mmu05230	Glycolysis / Gluconeogenesis|Galactose metabolism|Starch and sucrose metabolism|Amino sugar and nucleotide sugar metabolism|Neomycin, kanamycin and gentamicin biosynthesis|Insulin signaling pathway|Insulin secretion|Prolactin signaling pathway|Glucagon signaling pathway|Type II diabetes mellitus|Maturity onset diabetes of the young|Central carbon metabolism in cancer
Gcnt1	136.85	107.323	166.376	1.55101	0.633208	0.0243473	0.131339	Up	0.891228	1.86122	1.73547	1.76111	0.567072	0.777398	1.10447	1.46839	14537	glucosaminyl (N-acetyl) transferase 1, core 2	GO:0003829,GO:0005615,GO:0005794,GO:0005802,GO:0008375,GO:0009101,GO:0016020,GO:0016021,GO:0016740,GO:0016757,GO:0031985,GO:0048729,GO:0050901,GO:0060352,GO:0060993	beta-1,3-galactosyl-O-glycosyl-glycoprotein beta-1,6-N-acetylglucosaminyltransferase activity|extracellular space|Golgi apparatus|trans-Golgi network|acetylglucosaminyltransferase activity|glycoprotein biosynthetic process|membrane|integral component of membrane|transferase activity|glycosyltransferase activity|Golgi cisterna|tissue morphogenesis|leukocyte tethering or rolling|cell adhesion molec…	mmu00512	Mucin type O-glycan biosynthesis
Gdpd2	74.4004	50.6897	98.111	1.93358	0.951273	0.00172746	0.0210425	Up	3.21448	0.973226	1.66642	1.76002	1.12513	0.89008	0.976262	0.796774	71584	glycerophosphodiester phosphodiesterase domain containing 2	GO:0005737,GO:0005856,GO:0005884,GO:0005886,GO:0006629,GO:0008081,GO:0016020,GO:0016021,GO:0016787,GO:0030027,GO:0045669,GO:0046872,GO:0047394,GO:0090527	cytoplasm|cytoskeleton|actin filament|plasma membrane|lipid metabolic process|phosphoric diester hydrolase activity|membrane|integral component of membrane|hydrolase activity|lamellipodium|positive regulation of osteoblast differentiation|metal ion binding|glycerophosphoinositol inositolphosphodiesterase activity|actin filament reorganization
Gfap	8508.24	3488.23	13528.2	3.8782	1.95539	1.06378e-23	3.99288e-21	Up	180.103	136.545	221.003	177.166	38.1754	36.4618	55.198	48.6421	14580	glial fibrillary acidic protein	GO:0005178,GO:0005200,GO:0005515,GO:0005737,GO:0005856,GO:0005882,GO:0006886,GO:0009611,GO:0010467,GO:0010625,GO:0010977,GO:0014002,GO:0016020,GO:0019900,GO:0030198,GO:0031102,GO:0042802,GO:0042995,GO:0043209,GO:0044297,GO:0045103,GO:0045109,GO:0045111,GO:0051580,GO:0060020,GO:0060252,GO:0060291,GO:0070779,GO:0097386,GO:0097449,GO:0097450,GO:0098574,GO:1904714	integrin binding|structural constituent of cytoskeleton|protein binding|cytoplasm|cytoskeleton|intermediate filament|intracellular protein transport|response to wounding|gene expression|positive regulation of Schwann cell proliferation|negative regulation of neuron projection development|astrocyte development|membrane|kinase binding|extracellular matrix organization|neuron projection regeneration…	mmu04630	JAK-STAT signaling pathway
Gfod1	2331.31	2811.73	1850.89	0.658293	-0.603199	1.04265e-07	7.07078e-06	Down	11.3355	14.4644	12.8355	14.3937	19.7003	21.2556	21.5313	15.4806	328232	glucose-fructose oxidoreductase domain containing 1	GO:0005576,GO:0016491	extracellular region|oxidoreductase activity
Gfra2	1013.2	1255.04	771.355	0.614804	-0.701801	1.67578e-09	1.5817e-07	Down	9.46368	14.0013	11.6415	12.4101	18.5902	20.2679	16.53	19.4566	14586	glial cell line derived neurotrophic factor family receptor alpha 2	GO:0005886,GO:0007169,GO:0007399,GO:0009897,GO:0016020,GO:0016167,GO:0031225,GO:0031953,GO:0033139,GO:0033141,GO:0038023,GO:0043235	plasma membrane|transmembrane receptor protein tyrosine kinase signaling pathway|nervous system development|external side of plasma membrane|membrane|glial cell-derived neurotrophic factor receptor activity|anchored component of membrane|negative regulation of protein autophosphorylation|regulation of peptidyl-serine phosphorylation of STAT protein|positive regulation of peptidyl-serine phosphory…
Ggta1	158.291	108.549	208.033	1.91715	0.938966	4.93731e-12	6.75324e-10	Up	2.31053	2.43867	2.79179	2.28933	1.39989	1.16839	1.20569	1.18881	14594	glycoprotein galactosyltransferase alpha 1, 3	GO:0005794,GO:0005975,GO:0016020,GO:0016021,GO:0016740,GO:0016757,GO:0016758,GO:0030259,GO:0031982,GO:0031985,GO:0033580,GO:0046872,GO:0047276	Golgi apparatus|carbohydrate metabolic process|membrane|integral component of membrane|transferase activity|glycosyltransferase activity|hexosyltransferase activity|lipid glycosylation|vesicle|Golgi cisterna|protein galactosylation at cell surface|metal ion binding|N-acetyllactosaminide 3-alpha-galactosyltransferase activity	mmu00601	Glycosphingolipid biosynthesis - lacto and neolacto series
Ghrh	9.20164	2.77299	15.6303	5.62169	2.491	0.00507617	0.0450162	Up	4.2805	0.265842	0.806933	0.438588	0.180581	0.087797	0.348853	0.368047	14601	growth hormone releasing hormone	GO:0005179,GO:0005184,GO:0005515,GO:0005576,GO:0005615,GO:0007188,GO:0007189,GO:0007204,GO:0008284,GO:0010667,GO:0016608,GO:0021984,GO:0030252,GO:0031770,GO:0032094,GO:0040018,GO:0042748,GO:0043005,GO:0043195,GO:0043204,GO:0043679,GO:0043950,GO:0045893,GO:0046010,GO:0046887,GO:0051428,GO:0060124	hormone activity|neuropeptide hormone activity|protein binding|extracellular region|extracellular space|adenylate cyclase-modulating G protein-coupled receptor signaling pathway|adenylate cyclase-activating G protein-coupled receptor signaling pathway|positive regulation of cytosolic calcium ion concentration|positive regulation of cell population proliferation|negative regulation of cardiac musc…	mmu04080,mmu04935	Neuroactive ligand-receptor interaction|Growth hormone synthesis, secretion and action
Ghsr	5.92406	1.49813	10.35	6.85476	2.77711	0.0094541	0.0707742	Up	0.306371	0.0178381	0.0180485	0.044144	0.0090878	0.00883681	0.0263342	0.00926103	208188	growth hormone secretagogue receptor	GO:0001616,GO:0004930,GO:0005886,GO:0007165,GO:0007186,GO:0007611,GO:0008154,GO:0008343,GO:0009725,GO:0009755,GO:0009986,GO:0010700,GO:0016020,GO:0016021,GO:0016520,GO:0017046,GO:0030252,GO:0032094,GO:0032099,GO:0032100,GO:0032691,GO:0032715,GO:0032720,GO:0032869,GO:0036321,GO:0040018,GO:0042562,GO:0042802,GO:0043005,GO:0043134,GO:0043568,GO:0045121,GO:0045923,GO:0045927,GO:0046676,GO:0046697,GO:…	growth hormone secretagogue receptor activity|G protein-coupled receptor activity|plasma membrane|signal transduction|G protein-coupled receptor signaling pathway|learning or memory|actin polymerization or depolymerization|adult feeding behavior|response to hormone|hormone-mediated signaling pathway|cell surface|negative regulation of norepinephrine secretion|membrane|integral component of membra…	mmu04024,mmu04080,mmu04935	cAMP signaling pathway|Neuroactive ligand-receptor interaction|Growth hormone synthesis, secretion and action
Gimap3	9.7801	5.54955	14.0107	2.52675	1.33728	0.0161698	0.101116	Up	0.260755	0.315788	0.393246	0.432822	0.024751	0.120337	0.167352	0.227005	83408	GTPase, IMAP family member 3	GO:0000002,GO:0000166,GO:0005515,GO:0005525,GO:0005739,GO:0005741,GO:0005783,GO:0016020,GO:0016021	mitochondrial genome maintenance|nucleotide binding|protein binding|GTP binding|mitochondrion|mitochondrial outer membrane|endoplasmic reticulum|membrane|integral component of membrane
Gins2	21.1643	16.4347	25.8939	1.57719	0.657358	0.048469	0.200433	Up	1.45488	1.35533	1.06658	1.49069	0.818357	0.646552	0.790464	1.04245	272551	GINS complex subunit 2 (Psf2 homolog)	GO:0000727,GO:0000811,GO:0005634,GO:0005694,GO:0006260	double-strand break repair via break-induced replication|GINS complex|nucleus|chromosome|DNA replication
Glp1r	17.0579	9.55441	24.5615	2.56196	1.35725	0.00176409	0.0214079	Up	1.36051	0.492885	0.997398	0.731849	0.32285	0.279052	0.450445	0.292448	14652	glucagon-like peptide 1 receptor	GO:0001653,GO:0004888,GO:0004930,GO:0004967,GO:0005886,GO:0005887,GO:0007165,GO:0007166,GO:0007186,GO:0007188,GO:0007189,GO:0007204,GO:0007218,GO:0007611,GO:0007613,GO:0007631,GO:0008016,GO:0008284,GO:0008306,GO:0008528,GO:0009749,GO:0016020,GO:0016021,GO:0017046,GO:0019933,GO:0030073,GO:0032024,GO:0038023,GO:0043066,GO:0043524,GO:0044508,GO:0045597,GO:0045777,GO:0045823,GO:0045944,GO:0046879,GO:…	peptide receptor activity|transmembrane signaling receptor activity|G protein-coupled receptor activity|glucagon receptor activity|plasma membrane|integral component of plasma membrane|signal transduction|cell surface receptor signaling pathway|G protein-coupled receptor signaling pathway|adenylate cyclase-modulating G protein-coupled receptor signaling pathway|adenylate cyclase-activating G prot…	mmu04024,mmu04080,mmu04911	cAMP signaling pathway|Neuroactive ligand-receptor interaction|Insulin secretion
[truncated: 525 more rows]

## Sheet: PFC_Insulin-vs-AD
gene_id	BaseMean	lfcSE	stat	FoldChange	log2FoldChange	p-value	q-value	Regulation	Expression_AD_PBS_C_M1	Expression_AD_PBS_C_M2	Expression_AD_PBS_C_M3	Expression_AD_PBS_C_M4	Expression_AD_In_C_M1	Expression_AD_In_C_M2	Expression_AD_In_C_M3	Expression_AD_In_C_M4	gene_Dbxref	description	GO_id	GO_term	pathway	pathway_description	TF_family
[truncated: 105 more rows]

## Sheet: PFC_Insulin-vs-WT
gene_id	BaseMean	lfcSE	stat	FoldChange	log2FoldChange	p-value	q-value	Regulation	Expression_Ctrl_PBS_C_M1	Expression_Ctrl_PBS_C_M2	Expression_Ctrl_PBS_C_M3	Expression_Ctrl_PBS_C_M4	Expression_AD_In_C_M1	Expression_AD_In_C_M2	Expression_AD_In_C_M3	Expression_AD_In_C_M4	gene_Dbxref	description	GO_id	GO_term	pathway	pathway_description	TF_family
[truncated: 642 more rows]

[truncated: 1 more sheets: PFC_AD-vs-WT]
